# Supplementary material for: Particulate matter may have a limited influence on maternal vitamin D levels
Source: Sci Rep. 2022 Oct 7;12:16807. doi: 10.1038/s41598-022-21383-1 (PMC9546910; doi:10.1038/s41598-022-21383-1)
Supplement: Supplementary file 5 — Supplementary Information. [file 41598_2022_21383_MOESM5_ESM.xlsx]

## Sheet: 20211209VDlagnew_156_tbl
ID	YEAR_MONTH	AGE	DIAGNOSE	VD	DATE1	DATE	PRESSURE	TEMPERATURE	HUMIDITY	RAIN	WIND	SUNSHINE	PM10	PM2.5	PRIMARYPOLLUTION	AIR_LEVEL	PM2.5LAG30MEAN	PM10LAG30MEAN	PRESSURELAG30MEAN	TEMPERATURELAG30MEAN	HUMIDITYLAG30MEAN	SUNSHINELAG30MEAN	WINDLAG30MEAN	PM2.5LAG15MEAN	PM10LAG15MEAN	PRESSURELAG15MEAN	TEMPERATURELAG15MEAN	HUMIDITYLAG15MEAN	SUNSHINELAG15MEAN	WINDLAG15MEAN	PM2.5LAG7MEAN	PM10LAG7MEAN	PRESSURELAG7MEAN	TEMPERATURELAG7MEAN	HUMIDITYLAG7MEAN	SUNSHINELAG7MEAN	WINDLAG7MEAN	PM2.5LAG3MEAN	PM10LAG3MEAN	PRESSURELAG3MEAN	TEMPERATURELAG3MEAN	HUMIDITYLAG3MEAN	SUNSHINELAG3MEAN	WINDLAG3MEAN	YEAR	MONTH	PM2.5LAG45MEAN	PM10LAG45MEAN	PRESSURELAG45MEAN
1	201601	25	2	5	42370	42370	1031	6.2	73	0	1.5	7.2	97	64	6	2	83.23	124.93	1027.39	7.28	74.83	3.3	1.88	95.33	142.33	1029.07	6.43	76.6	3.48	1.61	99.57	152.71	1030.21	6.04	76.14	4.5	1.71	102.33	166	1032.63	5.6	74.67	6.53	1.53	2016	1	71.09	105.22	1026.3
2	201601	27	1	6	42370	42370	1031	6.2	73	0	1.5	7.2	97	64	6	2	83.23	124.93	1027.39	7.28	74.83	3.3	1.88	95.33	142.33	1029.07	6.43	76.6	3.48	1.61	99.57	152.71	1030.21	6.04	76.14	4.5	1.71	102.33	166	1032.63	5.6	74.67	6.53	1.53	2016	1	71.09	105.22	1026.3
3	201601	29	1	7	42370	42370	1031	6.2	73	0	1.5	7.2	97	64	6	2	83.23	124.93	1027.39	7.28	74.83	3.3	1.88	95.33	142.33	1029.07	6.43	76.6	3.48	1.61	99.57	152.71	1030.21	6.04	76.14	4.5	1.71	102.33	166	1032.63	5.6	74.67	6.53	1.53	2016	1	71.09	105.22	1026.3
4	201601	26	1	9	42370	42370	1031	6.2	73	0	1.5	7.2	97	64	6	2	83.23	124.93	1027.39	7.28	74.83	3.3	1.88	95.33	142.33	1029.07	6.43	76.6	3.48	1.61	99.57	152.71	1030.21	6.04	76.14	4.5	1.71	102.33	166	1032.63	5.6	74.67	6.53	1.53	2016	1	71.09	105.22	1026.3
5	201601	34	2	9	42370	42370	1031	6.2	73	0	1.5	7.2	97	64	6	2	83.23	124.93	1027.39	7.28	74.83	3.3	1.88	95.33	142.33	1029.07	6.43	76.6	3.48	1.61	99.57	152.71	1030.21	6.04	76.14	4.5	1.71	102.33	166	1032.63	5.6	74.67	6.53	1.53	2016	1	71.09	105.22	1026.3
6	201601	25	1	10	42370	42370	1031	6.2	73	0	1.5	7.2	97	64	6	2	83.23	124.93	1027.39	7.28	74.83	3.3	1.88	95.33	142.33	1029.07	6.43	76.6	3.48	1.61	99.57	152.71	1030.21	6.04	76.14	4.5	1.71	102.33	166	1032.63	5.6	74.67	6.53	1.53	2016	1	71.09	105.22	1026.3
7	201601	24	1	11	42370	42370	1031	6.2	73	0	1.5	7.2	97	64	6	2	83.23	124.93	1027.39	7.28	74.83	3.3	1.88	95.33	142.33	1029.07	6.43	76.6	3.48	1.61	99.57	152.71	1030.21	6.04	76.14	4.5	1.71	102.33	166	1032.63	5.6	74.67	6.53	1.53	2016	1	71.09	105.22	1026.3
8	201601	29	1	11	42370	42370	1031	6.2	73	0	1.5	7.2	97	64	6	2	83.23	124.93	1027.39	7.28	74.83	3.3	1.88	95.33	142.33	1029.07	6.43	76.6	3.48	1.61	99.57	152.71	1030.21	6.04	76.14	4.5	1.71	102.33	166	1032.63	5.6	74.67	6.53	1.53	2016	1	71.09	105.22	1026.3
9	201601	29	1	12	42370	42370	1031	6.2	73	0	1.5	7.2	97	64	6	2	83.23	124.93	1027.39	7.28	74.83	3.3	1.88	95.33	142.33	1029.07	6.43	76.6	3.48	1.61	99.57	152.71	1030.21	6.04	76.14	4.5	1.71	102.33	166	1032.63	5.6	74.67	6.53	1.53	2016	1	71.09	105.22	1026.3
10	201601	29	1	26	42370	42370	1031	6.2	73	0	1.5	7.2	97	64	6	2	83.23	124.93	1027.39	7.28	74.83	3.3	1.88	95.33	142.33	1029.07	6.43	76.6	3.48	1.61	99.57	152.71	1030.21	6.04	76.14	4.5	1.71	102.33	166	1032.63	5.6	74.67	6.53	1.53	2016	1	71.09	105.22	1026.3
11	201601	29	1	30	42370	42370	1031	6.2	73	0	1.5	7.2	97	64	6	2	83.23	124.93	1027.39	7.28	74.83	3.3	1.88	95.33	142.33	1029.07	6.43	76.6	3.48	1.61	99.57	152.71	1030.21	6.04	76.14	4.5	1.71	102.33	166	1032.63	5.6	74.67	6.53	1.53	2016	1	71.09	105.22	1026.3
12	201601	33	1	5	42371	42371	1022.9	10.9	70	0	1.5	6.5	155	102	6	3	83.2	124.7	1027.73	7.06	74.7	3.54	1.82	97.4	144.13	1028.86	6.69	78.73	3.41	1.52	82.57	132.57	1031.04	5.87	75.14	5.53	1.6	101.67	159	1031.77	5.97	74.67	6.47	1.6	2016	1	71.69	106.36	1026.6
13	201601	31	1	8	42371	42371	1022.9	10.9	70	0	1.5	6.5	155	102	6	3	83.2	124.7	1027.73	7.06	74.7	3.54	1.82	97.4	144.13	1028.86	6.69	78.73	3.41	1.52	82.57	132.57	1031.04	5.87	75.14	5.53	1.6	101.67	159	1031.77	5.97	74.67	6.47	1.6	2016	1	71.69	106.36	1026.6
14	201601	27	1	9	42371	42371	1022.9	10.9	70	0	1.5	6.5	155	102	6	3	83.2	124.7	1027.73	7.06	74.7	3.54	1.82	97.4	144.13	1028.86	6.69	78.73	3.41	1.52	82.57	132.57	1031.04	5.87	75.14	5.53	1.6	101.67	159	1031.77	5.97	74.67	6.47	1.6	2016	1	71.69	106.36	1026.6
15	201601	25	1	12	42371	42371	1022.9	10.9	70	0	1.5	6.5	155	102	6	3	83.2	124.7	1027.73	7.06	74.7	3.54	1.82	97.4	144.13	1028.86	6.69	78.73	3.41	1.52	82.57	132.57	1031.04	5.87	75.14	5.53	1.6	101.67	159	1031.77	5.97	74.67	6.47	1.6	2016	1	71.69	106.36	1026.6
16	201601	25	1	18	42371	42371	1022.9	10.9	70	0	1.5	6.5	155	102	6	3	83.2	124.7	1027.73	7.06	74.7	3.54	1.82	97.4	144.13	1028.86	6.69	78.73	3.41	1.52	82.57	132.57	1031.04	5.87	75.14	5.53	1.6	101.67	159	1031.77	5.97	74.67	6.47	1.6	2016	1	71.69	106.36	1026.6
17	201601	28	1	20	42371	42371	1022.9	10.9	70	0	1.5	6.5	155	102	6	3	83.2	124.7	1027.73	7.06	74.7	3.54	1.82	97.4	144.13	1028.86	6.69	78.73	3.41	1.52	82.57	132.57	1031.04	5.87	75.14	5.53	1.6	101.67	159	1031.77	5.97	74.67	6.47	1.6	2016	1	71.69	106.36	1026.6
18	201601	27	1	31	42371	42371	1022.9	10.9	70	0	1.5	6.5	155	102	6	3	83.2	124.7	1027.73	7.06	74.7	3.54	1.82	97.4	144.13	1028.86	6.69	78.73	3.41	1.52	82.57	132.57	1031.04	5.87	75.14	5.53	1.6	101.67	159	1031.77	5.97	74.67	6.47	1.6	2016	1	71.69	106.36	1026.6
19	201601	36	2	4	42372	42372	1020.4	11.1	79	0.3	0.6	0	224	157	6	5	85.1	125.53	1027.66	7.14	75.53	3.48	1.74	100.13	148.4	1028.09	7.29	79.33	3.31	1.58	82	132	1031.06	6.44	73.71	5.71	1.6	103.33	152.67	1029.4	7.67	71	6.9	1.73	2016	1	73.33	108.87	1026.67
20	201601	26	1	7	42372	42372	1020.4	11.1	79	0.3	0.6	0	224	157	6	5	85.1	125.53	1027.66	7.14	75.53	3.48	1.74	100.13	148.4	1028.09	7.29	79.33	3.31	1.58	82	132	1031.06	6.44	73.71	5.71	1.6	103.33	152.67	1029.4	7.67	71	6.9	1.73	2016	1	73.33	108.87	1026.67
21	201601	33	1	7	42372	42372	1020.4	11.1	79	0.3	0.6	0	224	157	6	5	85.1	125.53	1027.66	7.14	75.53	3.48	1.74	100.13	148.4	1028.09	7.29	79.33	3.31	1.58	82	132	1031.06	6.44	73.71	5.71	1.6	103.33	152.67	1029.4	7.67	71	6.9	1.73	2016	1	73.33	108.87	1026.67
22	201601	29	2	10	42372	42372	1020.4	11.1	79	0.3	0.6	0	224	157	6	5	85.1	125.53	1027.66	7.14	75.53	3.48	1.74	100.13	148.4	1028.09	7.29	79.33	3.31	1.58	82	132	1031.06	6.44	73.71	5.71	1.6	103.33	152.67	1029.4	7.67	71	6.9	1.73	2016	1	73.33	108.87	1026.67
23	201601	35	2	10	42372	42372	1020.4	11.1	79	0.3	0.6	0	224	157	6	5	85.1	125.53	1027.66	7.14	75.53	3.48	1.74	100.13	148.4	1028.09	7.29	79.33	3.31	1.58	82	132	1031.06	6.44	73.71	5.71	1.6	103.33	152.67	1029.4	7.67	71	6.9	1.73	2016	1	73.33	108.87	1026.67
24	201601	21	1	11	42372	42372	1020.4	11.1	79	0.3	0.6	0	224	157	6	5	85.1	125.53	1027.66	7.14	75.53	3.48	1.74	100.13	148.4	1028.09	7.29	79.33	3.31	1.58	82	132	1031.06	6.44	73.71	5.71	1.6	103.33	152.67	1029.4	7.67	71	6.9	1.73	2016	1	73.33	108.87	1026.67
25	201601	23	1	11	42372	42372	1020.4	11.1	79	0.3	0.6	0	224	157	6	5	85.1	125.53	1027.66	7.14	75.53	3.48	1.74	100.13	148.4	1028.09	7.29	79.33	3.31	1.58	82	132	1031.06	6.44	73.71	5.71	1.6	103.33	152.67	1029.4	7.67	71	6.9	1.73	2016	1	73.33	108.87	1026.67
26	201601	25	2	11	42372	42372	1020.4	11.1	79	0.3	0.6	0	224	157	6	5	85.1	125.53	1027.66	7.14	75.53	3.48	1.74	100.13	148.4	1028.09	7.29	79.33	3.31	1.58	82	132	1031.06	6.44	73.71	5.71	1.6	103.33	152.67	1029.4	7.67	71	6.9	1.73	2016	1	73.33	108.87	1026.67
27	201601	26	1	11	42372	42372	1020.4	11.1	79	0.3	0.6	0	224	157	6	5	85.1	125.53	1027.66	7.14	75.53	3.48	1.74	100.13	148.4	1028.09	7.29	79.33	3.31	1.58	82	132	1031.06	6.44	73.71	5.71	1.6	103.33	152.67	1029.4	7.67	71	6.9	1.73	2016	1	73.33	108.87	1026.67
28	201601	27	2	11	42372	42372	1020.4	11.1	79	0.3	0.6	0	224	157	6	5	85.1	125.53	1027.66	7.14	75.53	3.48	1.74	100.13	148.4	1028.09	7.29	79.33	3.31	1.58	82	132	1031.06	6.44	73.71	5.71	1.6	103.33	152.67	1029.4	7.67	71	6.9	1.73	2016	1	73.33	108.87	1026.67
29	201601	30	1	11	42372	42372	1020.4	11.1	79	0.3	0.6	0	224	157	6	5	85.1	125.53	1027.66	7.14	75.53	3.48	1.74	100.13	148.4	1028.09	7.29	79.33	3.31	1.58	82	132	1031.06	6.44	73.71	5.71	1.6	103.33	152.67	1029.4	7.67	71	6.9	1.73	2016	1	73.33	108.87	1026.67
30	201601	28	2	12	42372	42372	1020.4	11.1	79	0.3	0.6	0	224	157	6	5	85.1	125.53	1027.66	7.14	75.53	3.48	1.74	100.13	148.4	1028.09	7.29	79.33	3.31	1.58	82	132	1031.06	6.44	73.71	5.71	1.6	103.33	152.67	1029.4	7.67	71	6.9	1.73	2016	1	73.33	108.87	1026.67
31	201601	21	1	13	42372	42372	1020.4	11.1	79	0.3	0.6	0	224	157	6	5	85.1	125.53	1027.66	7.14	75.53	3.48	1.74	100.13	148.4	1028.09	7.29	79.33	3.31	1.58	82	132	1031.06	6.44	73.71	5.71	1.6	103.33	152.67	1029.4	7.67	71	6.9	1.73	2016	1	73.33	108.87	1026.67
32	201601	27	1	14	42372	42372	1020.4	11.1	79	0.3	0.6	0	224	157	6	5	85.1	125.53	1027.66	7.14	75.53	3.48	1.74	100.13	148.4	1028.09	7.29	79.33	3.31	1.58	82	132	1031.06	6.44	73.71	5.71	1.6	103.33	152.67	1029.4	7.67	71	6.9	1.73	2016	1	73.33	108.87	1026.67
33	201601	29	1	21	42372	42372	1020.4	11.1	79	0.3	0.6	0	224	157	6	5	85.1	125.53	1027.66	7.14	75.53	3.48	1.74	100.13	148.4	1028.09	7.29	79.33	3.31	1.58	82	132	1031.06	6.44	73.71	5.71	1.6	103.33	152.67	1029.4	7.67	71	6.9	1.73	2016	1	73.33	108.87	1026.67
34	201601	29	1	21	42372	42372	1020.4	11.1	79	0.3	0.6	0	224	157	6	5	85.1	125.53	1027.66	7.14	75.53	3.48	1.74	100.13	148.4	1028.09	7.29	79.33	3.31	1.58	82	132	1031.06	6.44	73.71	5.71	1.6	103.33	152.67	1029.4	7.67	71	6.9	1.73	2016	1	73.33	108.87	1026.67
35	201601	30	1	21	42372	42372	1020.4	11.1	79	0.3	0.6	0	224	157	6	5	85.1	125.53	1027.66	7.14	75.53	3.48	1.74	100.13	148.4	1028.09	7.29	79.33	3.31	1.58	82	132	1031.06	6.44	73.71	5.71	1.6	103.33	152.67	1029.4	7.67	71	6.9	1.73	2016	1	73.33	108.87	1026.67
36	201601	29	1	22	42372	42372	1020.4	11.1	79	0.3	0.6	0	224	157	6	5	85.1	125.53	1027.66	7.14	75.53	3.48	1.74	100.13	148.4	1028.09	7.29	79.33	3.31	1.58	82	132	1031.06	6.44	73.71	5.71	1.6	103.33	152.67	1029.4	7.67	71	6.9	1.73	2016	1	73.33	108.87	1026.67
37	201601	28	1	23	42372	42372	1020.4	11.1	79	0.3	0.6	0	224	157	6	5	85.1	125.53	1027.66	7.14	75.53	3.48	1.74	100.13	148.4	1028.09	7.29	79.33	3.31	1.58	82	132	1031.06	6.44	73.71	5.71	1.6	103.33	152.67	1029.4	7.67	71	6.9	1.73	2016	1	73.33	108.87	1026.67
38	201601	23	2	4	42373	42373	1020.6	11.6	85	0	1.8	0	217	156	6	5	88.87	129.87	1027.35	7.31	76.63	3.24	1.67	107.27	157.47	1027.27	7.65	79.6	3.13	1.53	95	148.86	1029.79	7.04	73.71	5.71	1.33	107.67	158.67	1024.77	9.4	74	4.57	1.2	2016	1	75.96	112.6	1026.62
39	201601	28	1	5	42373	42373	1020.6	11.6	85	0	1.8	0	217	156	6	5	88.87	129.87	1027.35	7.31	76.63	3.24	1.67	107.27	157.47	1027.27	7.65	79.6	3.13	1.53	95	148.86	1029.79	7.04	73.71	5.71	1.33	107.67	158.67	1024.77	9.4	74	4.57	1.2	2016	1	75.96	112.6	1026.62
40	201601	38	1	5	42373	42373	1020.6	11.6	85	0	1.8	0	217	156	6	5	88.87	129.87	1027.35	7.31	76.63	3.24	1.67	107.27	157.47	1027.27	7.65	79.6	3.13	1.53	95	148.86	1029.79	7.04	73.71	5.71	1.33	107.67	158.67	1024.77	9.4	74	4.57	1.2	2016	1	75.96	112.6	1026.62
41	201601	27	1	7	42373	42373	1020.6	11.6	85	0	1.8	0	217	156	6	5	88.87	129.87	1027.35	7.31	76.63	3.24	1.67	107.27	157.47	1027.27	7.65	79.6	3.13	1.53	95	148.86	1029.79	7.04	73.71	5.71	1.33	107.67	158.67	1024.77	9.4	74	4.57	1.2	2016	1	75.96	112.6	1026.62
42	201601	28	1	7	42373	42373	1020.6	11.6	85	0	1.8	0	217	156	6	5	88.87	129.87	1027.35	7.31	76.63	3.24	1.67	107.27	157.47	1027.27	7.65	79.6	3.13	1.53	95	148.86	1029.79	7.04	73.71	5.71	1.33	107.67	158.67	1024.77	9.4	74	4.57	1.2	2016	1	75.96	112.6	1026.62
43	201601	32	1	8	42373	42373	1020.6	11.6	85	0	1.8	0	217	156	6	5	88.87	129.87	1027.35	7.31	76.63	3.24	1.67	107.27	157.47	1027.27	7.65	79.6	3.13	1.53	95	148.86	1029.79	7.04	73.71	5.71	1.33	107.67	158.67	1024.77	9.4	74	4.57	1.2	2016	1	75.96	112.6	1026.62
44	201601	22	1	9	42373	42373	1020.6	11.6	85	0	1.8	0	217	156	6	5	88.87	129.87	1027.35	7.31	76.63	3.24	1.67	107.27	157.47	1027.27	7.65	79.6	3.13	1.53	95	148.86	1029.79	7.04	73.71	5.71	1.33	107.67	158.67	1024.77	9.4	74	4.57	1.2	2016	1	75.96	112.6	1026.62
45	201601	30	1	9	42373	42373	1020.6	11.6	85	0	1.8	0	217	156	6	5	88.87	129.87	1027.35	7.31	76.63	3.24	1.67	107.27	157.47	1027.27	7.65	79.6	3.13	1.53	95	148.86	1029.79	7.04	73.71	5.71	1.33	107.67	158.67	1024.77	9.4	74	4.57	1.2	2016	1	75.96	112.6	1026.62
46	201601	27	1	10	42373	42373	1020.6	11.6	85	0	1.8	0	217	156	6	5	88.87	129.87	1027.35	7.31	76.63	3.24	1.67	107.27	157.47	1027.27	7.65	79.6	3.13	1.53	95	148.86	1029.79	7.04	73.71	5.71	1.33	107.67	158.67	1024.77	9.4	74	4.57	1.2	2016	1	75.96	112.6	1026.62
47	201601	28	1	10	42373	42373	1020.6	11.6	85	0	1.8	0	217	156	6	5	88.87	129.87	1027.35	7.31	76.63	3.24	1.67	107.27	157.47	1027.27	7.65	79.6	3.13	1.53	95	148.86	1029.79	7.04	73.71	5.71	1.33	107.67	158.67	1024.77	9.4	74	4.57	1.2	2016	1	75.96	112.6	1026.62
48	201601	31	1	11	42373	42373	1020.6	11.6	85	0	1.8	0	217	156	6	5	88.87	129.87	1027.35	7.31	76.63	3.24	1.67	107.27	157.47	1027.27	7.65	79.6	3.13	1.53	95	148.86	1029.79	7.04	73.71	5.71	1.33	107.67	158.67	1024.77	9.4	74	4.57	1.2	2016	1	75.96	112.6	1026.62
49	201601	28	1	13	42373	42373	1020.6	11.6	85	0	1.8	0	217	156	6	5	88.87	129.87	1027.35	7.31	76.63	3.24	1.67	107.27	157.47	1027.27	7.65	79.6	3.13	1.53	95	148.86	1029.79	7.04	73.71	5.71	1.33	107.67	158.67	1024.77	9.4	74	4.57	1.2	2016	1	75.96	112.6	1026.62
50	201601	37	2	15	42373	42373	1020.6	11.6	85	0	1.8	0	217	156	6	5	88.87	129.87	1027.35	7.31	76.63	3.24	1.67	107.27	157.47	1027.27	7.65	79.6	3.13	1.53	95	148.86	1029.79	7.04	73.71	5.71	1.33	107.67	158.67	1024.77	9.4	74	4.57	1.2	2016	1	75.96	112.6	1026.62
51	201601	25	1	19	42373	42373	1020.6	11.6	85	0	1.8	0	217	156	6	5	88.87	129.87	1027.35	7.31	76.63	3.24	1.67	107.27	157.47	1027.27	7.65	79.6	3.13	1.53	95	148.86	1029.79	7.04	73.71	5.71	1.33	107.67	158.67	1024.77	9.4	74	4.57	1.2	2016	1	75.96	112.6	1026.62
52	201601	28	1	26	42373	42373	1020.6	11.6	85	0	1.8	0	217	156	6	5	88.87	129.87	1027.35	7.31	76.63	3.24	1.67	107.27	157.47	1027.27	7.65	79.6	3.13	1.53	95	148.86	1029.79	7.04	73.71	5.71	1.33	107.67	158.67	1024.77	9.4	74	4.57	1.2	2016	1	75.96	112.6	1026.62
53	201601	25	2	3	42374	42374	1022.8	9.1	86	8	3.5	0	38	27	0	1	91.87	133.63	1027.07	7.51	76.97	3.24	1.7	113.47	166.2	1026.82	7.88	79.07	3.13	1.54	112.29	170.14	1027.54	8.09	75.86	4.76	1.43	138.33	198.67	1021.3	11.2	78	2.17	1.3	2016	1	78.44	115.98	1026.56
54	201601	24	1	5	42374	42374	1022.8	9.1	86	8	3.5	0	38	27	0	1	91.87	133.63	1027.07	7.51	76.97	3.24	1.7	113.47	166.2	1026.82	7.88	79.07	3.13	1.54	112.29	170.14	1027.54	8.09	75.86	4.76	1.43	138.33	198.67	1021.3	11.2	78	2.17	1.3	2016	1	78.44	115.98	1026.56
55	201601	36	1	5	42374	42374	1022.8	9.1	86	8	3.5	0	38	27	0	1	91.87	133.63	1027.07	7.51	76.97	3.24	1.7	113.47	166.2	1026.82	7.88	79.07	3.13	1.54	112.29	170.14	1027.54	8.09	75.86	4.76	1.43	138.33	198.67	1021.3	11.2	78	2.17	1.3	2016	1	78.44	115.98	1026.56
56	201601	28	2	6	42374	42374	1022.8	9.1	86	8	3.5	0	38	27	0	1	91.87	133.63	1027.07	7.51	76.97	3.24	1.7	113.47	166.2	1026.82	7.88	79.07	3.13	1.54	112.29	170.14	1027.54	8.09	75.86	4.76	1.43	138.33	198.67	1021.3	11.2	78	2.17	1.3	2016	1	78.44	115.98	1026.56
57	201601	30	1	6	42374	42374	1022.8	9.1	86	8	3.5	0	38	27	0	1	91.87	133.63	1027.07	7.51	76.97	3.24	1.7	113.47	166.2	1026.82	7.88	79.07	3.13	1.54	112.29	170.14	1027.54	8.09	75.86	4.76	1.43	138.33	198.67	1021.3	11.2	78	2.17	1.3	2016	1	78.44	115.98	1026.56
58	201601	32	1	6	42374	42374	1022.8	9.1	86	8	3.5	0	38	27	0	1	91.87	133.63	1027.07	7.51	76.97	3.24	1.7	113.47	166.2	1026.82	7.88	79.07	3.13	1.54	112.29	170.14	1027.54	8.09	75.86	4.76	1.43	138.33	198.67	1021.3	11.2	78	2.17	1.3	2016	1	78.44	115.98	1026.56
59	201601	27	1	7	42374	42374	1022.8	9.1	86	8	3.5	0	38	27	0	1	91.87	133.63	1027.07	7.51	76.97	3.24	1.7	113.47	166.2	1026.82	7.88	79.07	3.13	1.54	112.29	170.14	1027.54	8.09	75.86	4.76	1.43	138.33	198.67	1021.3	11.2	78	2.17	1.3	2016	1	78.44	115.98	1026.56
60	201601	27	1	7	42374	42374	1022.8	9.1	86	8	3.5	0	38	27	0	1	91.87	133.63	1027.07	7.51	76.97	3.24	1.7	113.47	166.2	1026.82	7.88	79.07	3.13	1.54	112.29	170.14	1027.54	8.09	75.86	4.76	1.43	138.33	198.67	1021.3	11.2	78	2.17	1.3	2016	1	78.44	115.98	1026.56
61	201601	28	1	7	42374	42374	1022.8	9.1	86	8	3.5	0	38	27	0	1	91.87	133.63	1027.07	7.51	76.97	3.24	1.7	113.47	166.2	1026.82	7.88	79.07	3.13	1.54	112.29	170.14	1027.54	8.09	75.86	4.76	1.43	138.33	198.67	1021.3	11.2	78	2.17	1.3	2016	1	78.44	115.98	1026.56
62	201601	30	1	8	42374	42374	1022.8	9.1	86	8	3.5	0	38	27	0	1	91.87	133.63	1027.07	7.51	76.97	3.24	1.7	113.47	166.2	1026.82	7.88	79.07	3.13	1.54	112.29	170.14	1027.54	8.09	75.86	4.76	1.43	138.33	198.67	1021.3	11.2	78	2.17	1.3	2016	1	78.44	115.98	1026.56
63	201601	32	1	8	42374	42374	1022.8	9.1	86	8	3.5	0	38	27	0	1	91.87	133.63	1027.07	7.51	76.97	3.24	1.7	113.47	166.2	1026.82	7.88	79.07	3.13	1.54	112.29	170.14	1027.54	8.09	75.86	4.76	1.43	138.33	198.67	1021.3	11.2	78	2.17	1.3	2016	1	78.44	115.98	1026.56
64	201601	30	1	9	42374	42374	1022.8	9.1	86	8	3.5	0	38	27	0	1	91.87	133.63	1027.07	7.51	76.97	3.24	1.7	113.47	166.2	1026.82	7.88	79.07	3.13	1.54	112.29	170.14	1027.54	8.09	75.86	4.76	1.43	138.33	198.67	1021.3	11.2	78	2.17	1.3	2016	1	78.44	115.98	1026.56
65	201601	30	1	11	42374	42374	1022.8	9.1	86	8	3.5	0	38	27	0	1	91.87	133.63	1027.07	7.51	76.97	3.24	1.7	113.47	166.2	1026.82	7.88	79.07	3.13	1.54	112.29	170.14	1027.54	8.09	75.86	4.76	1.43	138.33	198.67	1021.3	11.2	78	2.17	1.3	2016	1	78.44	115.98	1026.56
66	201601	33	2	11	42374	42374	1022.8	9.1	86	8	3.5	0	38	27	0	1	91.87	133.63	1027.07	7.51	76.97	3.24	1.7	113.47	166.2	1026.82	7.88	79.07	3.13	1.54	112.29	170.14	1027.54	8.09	75.86	4.76	1.43	138.33	198.67	1021.3	11.2	78	2.17	1.3	2016	1	78.44	115.98	1026.56
67	201601	34	1	14	42374	42374	1022.8	9.1	86	8	3.5	0	38	27	0	1	91.87	133.63	1027.07	7.51	76.97	3.24	1.7	113.47	166.2	1026.82	7.88	79.07	3.13	1.54	112.29	170.14	1027.54	8.09	75.86	4.76	1.43	138.33	198.67	1021.3	11.2	78	2.17	1.3	2016	1	78.44	115.98	1026.56
68	201601	23	1	16	42374	42374	1022.8	9.1	86	8	3.5	0	38	27	0	1	91.87	133.63	1027.07	7.51	76.97	3.24	1.7	113.47	166.2	1026.82	7.88	79.07	3.13	1.54	112.29	170.14	1027.54	8.09	75.86	4.76	1.43	138.33	198.67	1021.3	11.2	78	2.17	1.3	2016	1	78.44	115.98	1026.56
69	201601	32	1	18	42374	42374	1022.8	9.1	86	8	3.5	0	38	27	0	1	91.87	133.63	1027.07	7.51	76.97	3.24	1.7	113.47	166.2	1026.82	7.88	79.07	3.13	1.54	112.29	170.14	1027.54	8.09	75.86	4.76	1.43	138.33	198.67	1021.3	11.2	78	2.17	1.3	2016	1	78.44	115.98	1026.56
70	201601	28	1	27	42374	42374	1022.8	9.1	86	8	3.5	0	38	27	0	1	91.87	133.63	1027.07	7.51	76.97	3.24	1.7	113.47	166.2	1026.82	7.88	79.07	3.13	1.54	112.29	170.14	1027.54	8.09	75.86	4.76	1.43	138.33	198.67	1021.3	11.2	78	2.17	1.3	2016	1	78.44	115.98	1026.56
71	201601	25	1	28	42374	42374	1022.8	9.1	86	8	3.5	0	38	27	0	1	91.87	133.63	1027.07	7.51	76.97	3.24	1.7	113.47	166.2	1026.82	7.88	79.07	3.13	1.54	112.29	170.14	1027.54	8.09	75.86	4.76	1.43	138.33	198.67	1021.3	11.2	78	2.17	1.3	2016	1	78.44	115.98	1026.56
72	201601	30	1	30	42374	42374	1022.8	9.1	86	8	3.5	0	38	27	0	1	91.87	133.63	1027.07	7.51	76.97	3.24	1.7	113.47	166.2	1026.82	7.88	79.07	3.13	1.54	112.29	170.14	1027.54	8.09	75.86	4.76	1.43	138.33	198.67	1021.3	11.2	78	2.17	1.3	2016	1	78.44	115.98	1026.56
73	201601	28	1	6	42375	42375	1026.8	8.4	74	0	1.4	0	72	47	6	2	89.83	130.83	1026.83	7.62	76.97	3.24	1.78	105.13	155.27	1026.49	8.05	79.13	3.13	1.66	106.71	158.71	1026	8.66	77.71	3.7	1.74	113.33	159.67	1021.27	10.6	83.33	0	1.97	2016	1	78.42	116	1026.54
74	201601	22	1	8	42375	42375	1026.8	8.4	74	0	1.4	0	72	47	6	2	89.83	130.83	1026.83	7.62	76.97	3.24	1.78	105.13	155.27	1026.49	8.05	79.13	3.13	1.66	106.71	158.71	1026	8.66	77.71	3.7	1.74	113.33	159.67	1021.27	10.6	83.33	0	1.97	2016	1	78.42	116	1026.54
75	201601	28	1	8	42375	42375	1026.8	8.4	74	0	1.4	0	72	47	6	2	89.83	130.83	1026.83	7.62	76.97	3.24	1.78	105.13	155.27	1026.49	8.05	79.13	3.13	1.66	106.71	158.71	1026	8.66	77.71	3.7	1.74	113.33	159.67	1021.27	10.6	83.33	0	1.97	2016	1	78.42	116	1026.54
76	201601	27	1	9	42375	42375	1026.8	8.4	74	0	1.4	0	72	47	6	2	89.83	130.83	1026.83	7.62	76.97	3.24	1.78	105.13	155.27	1026.49	8.05	79.13	3.13	1.66	106.71	158.71	1026	8.66	77.71	3.7	1.74	113.33	159.67	1021.27	10.6	83.33	0	1.97	2016	1	78.42	116	1026.54
77	201601	25	1	12	42375	42375	1026.8	8.4	74	0	1.4	0	72	47	6	2	89.83	130.83	1026.83	7.62	76.97	3.24	1.78	105.13	155.27	1026.49	8.05	79.13	3.13	1.66	106.71	158.71	1026	8.66	77.71	3.7	1.74	113.33	159.67	1021.27	10.6	83.33	0	1.97	2016	1	78.42	116	1026.54
78	201601	33	1	12	42375	42375	1026.8	8.4	74	0	1.4	0	72	47	6	2	89.83	130.83	1026.83	7.62	76.97	3.24	1.78	105.13	155.27	1026.49	8.05	79.13	3.13	1.66	106.71	158.71	1026	8.66	77.71	3.7	1.74	113.33	159.67	1021.27	10.6	83.33	0	1.97	2016	1	78.42	116	1026.54
79	201601	28	1	13	42375	42375	1026.8	8.4	74	0	1.4	0	72	47	6	2	89.83	130.83	1026.83	7.62	76.97	3.24	1.78	105.13	155.27	1026.49	8.05	79.13	3.13	1.66	106.71	158.71	1026	8.66	77.71	3.7	1.74	113.33	159.67	1021.27	10.6	83.33	0	1.97	2016	1	78.42	116	1026.54
80	201601	24	1	14	42375	42375	1026.8	8.4	74	0	1.4	0	72	47	6	2	89.83	130.83	1026.83	7.62	76.97	3.24	1.78	105.13	155.27	1026.49	8.05	79.13	3.13	1.66	106.71	158.71	1026	8.66	77.71	3.7	1.74	113.33	159.67	1021.27	10.6	83.33	0	1.97	2016	1	78.42	116	1026.54
81	201601	24	1	14	42375	42375	1026.8	8.4	74	0	1.4	0	72	47	6	2	89.83	130.83	1026.83	7.62	76.97	3.24	1.78	105.13	155.27	1026.49	8.05	79.13	3.13	1.66	106.71	158.71	1026	8.66	77.71	3.7	1.74	113.33	159.67	1021.27	10.6	83.33	0	1.97	2016	1	78.42	116	1026.54
82	201601	25	1	14	42375	42375	1026.8	8.4	74	0	1.4	0	72	47	6	2	89.83	130.83	1026.83	7.62	76.97	3.24	1.78	105.13	155.27	1026.49	8.05	79.13	3.13	1.66	106.71	158.71	1026	8.66	77.71	3.7	1.74	113.33	159.67	1021.27	10.6	83.33	0	1.97	2016	1	78.42	116	1026.54
83	201601	32	2	14	42375	42375	1026.8	8.4	74	0	1.4	0	72	47	6	2	89.83	130.83	1026.83	7.62	76.97	3.24	1.78	105.13	155.27	1026.49	8.05	79.13	3.13	1.66	106.71	158.71	1026	8.66	77.71	3.7	1.74	113.33	159.67	1021.27	10.6	83.33	0	1.97	2016	1	78.42	116	1026.54
84	201601	29	1	23	42375	42375	1026.8	8.4	74	0	1.4	0	72	47	6	2	89.83	130.83	1026.83	7.62	76.97	3.24	1.78	105.13	155.27	1026.49	8.05	79.13	3.13	1.66	106.71	158.71	1026	8.66	77.71	3.7	1.74	113.33	159.67	1021.27	10.6	83.33	0	1.97	2016	1	78.42	116	1026.54
85	201601	25	1	26	42375	42375	1026.8	8.4	74	0	1.4	0	72	47	6	2	89.83	130.83	1026.83	7.62	76.97	3.24	1.78	105.13	155.27	1026.49	8.05	79.13	3.13	1.66	106.71	158.71	1026	8.66	77.71	3.7	1.74	113.33	159.67	1021.27	10.6	83.33	0	1.97	2016	1	78.42	116	1026.54
86	201601	19	1	6	42376	42376	1028.5	5.6	83	0	1.1	0	114	77	6	3	88.73	129.43	1026.7	7.66	76.6	3.02	1.79	100.73	148.6	1026.74	7.89	78.53	3.01	1.69	99.57	144.14	1025.54	9.03	76.71	2.96	1.79	76.67	109	1023.4	9.7	81.67	0	2.23	2016	1	78.78	116.49	1026.64
87	201601	35	2	8	42376	42376	1028.5	5.6	83	0	1.1	0	114	77	6	3	88.73	129.43	1026.7	7.66	76.6	3.02	1.79	100.73	148.6	1026.74	7.89	78.53	3.01	1.69	99.57	144.14	1025.54	9.03	76.71	2.96	1.79	76.67	109	1023.4	9.7	81.67	0	2.23	2016	1	78.78	116.49	1026.64
88	201601	25	2	9	42376	42376	1028.5	5.6	83	0	1.1	0	114	77	6	3	88.73	129.43	1026.7	7.66	76.6	3.02	1.79	100.73	148.6	1026.74	7.89	78.53	3.01	1.69	99.57	144.14	1025.54	9.03	76.71	2.96	1.79	76.67	109	1023.4	9.7	81.67	0	2.23	2016	1	78.78	116.49	1026.64
89	201601	25	1	9	42376	42376	1028.5	5.6	83	0	1.1	0	114	77	6	3	88.73	129.43	1026.7	7.66	76.6	3.02	1.79	100.73	148.6	1026.74	7.89	78.53	3.01	1.69	99.57	144.14	1025.54	9.03	76.71	2.96	1.79	76.67	109	1023.4	9.7	81.67	0	2.23	2016	1	78.78	116.49	1026.64
90	201601	32	1	9	42376	42376	1028.5	5.6	83	0	1.1	0	114	77	6	3	88.73	129.43	1026.7	7.66	76.6	3.02	1.79	100.73	148.6	1026.74	7.89	78.53	3.01	1.69	99.57	144.14	1025.54	9.03	76.71	2.96	1.79	76.67	109	1023.4	9.7	81.67	0	2.23	2016	1	78.78	116.49	1026.64
91	201601	24	2	11	42376	42376	1028.5	5.6	83	0	1.1	0	114	77	6	3	88.73	129.43	1026.7	7.66	76.6	3.02	1.79	100.73	148.6	1026.74	7.89	78.53	3.01	1.69	99.57	144.14	1025.54	9.03	76.71	2.96	1.79	76.67	109	1023.4	9.7	81.67	0	2.23	2016	1	78.78	116.49	1026.64
92	201601	29	1	11	42376	42376	1028.5	5.6	83	0	1.1	0	114	77	6	3	88.73	129.43	1026.7	7.66	76.6	3.02	1.79	100.73	148.6	1026.74	7.89	78.53	3.01	1.69	99.57	144.14	1025.54	9.03	76.71	2.96	1.79	76.67	109	1023.4	9.7	81.67	0	2.23	2016	1	78.78	116.49	1026.64
93	201601	33	1	11	42376	42376	1028.5	5.6	83	0	1.1	0	114	77	6	3	88.73	129.43	1026.7	7.66	76.6	3.02	1.79	100.73	148.6	1026.74	7.89	78.53	3.01	1.69	99.57	144.14	1025.54	9.03	76.71	2.96	1.79	76.67	109	1023.4	9.7	81.67	0	2.23	2016	1	78.78	116.49	1026.64
94	201601	29	1	14	42376	42376	1028.5	5.6	83	0	1.1	0	114	77	6	3	88.73	129.43	1026.7	7.66	76.6	3.02	1.79	100.73	148.6	1026.74	7.89	78.53	3.01	1.69	99.57	144.14	1025.54	9.03	76.71	2.96	1.79	76.67	109	1023.4	9.7	81.67	0	2.23	2016	1	78.78	116.49	1026.64
95	201601	30	1	14	42376	42376	1028.5	5.6	83	0	1.1	0	114	77	6	3	88.73	129.43	1026.7	7.66	76.6	3.02	1.79	100.73	148.6	1026.74	7.89	78.53	3.01	1.69	99.57	144.14	1025.54	9.03	76.71	2.96	1.79	76.67	109	1023.4	9.7	81.67	0	2.23	2016	1	78.78	116.49	1026.64
96	201601	35	2	14	42376	42376	1028.5	5.6	83	0	1.1	0	114	77	6	3	88.73	129.43	1026.7	7.66	76.6	3.02	1.79	100.73	148.6	1026.74	7.89	78.53	3.01	1.69	99.57	144.14	1025.54	9.03	76.71	2.96	1.79	76.67	109	1023.4	9.7	81.67	0	2.23	2016	1	78.78	116.49	1026.64
97	201601	26	1	18	42376	42376	1028.5	5.6	83	0	1.1	0	114	77	6	3	88.73	129.43	1026.7	7.66	76.6	3.02	1.79	100.73	148.6	1026.74	7.89	78.53	3.01	1.69	99.57	144.14	1025.54	9.03	76.71	2.96	1.79	76.67	109	1023.4	9.7	81.67	0	2.23	2016	1	78.78	116.49	1026.64
98	201601	29	1	4	42377	42377	1027.7	4.4	53	0	1.1	6.9	96	64	6	2	90.03	131.1	1026.6	7.55	76.63	2.79	1.78	93	138.73	1027.15	7.64	78.27	3.01	1.63	90	131	1024.71	8.99	78.57	1.96	1.63	50.33	74.67	1026.03	7.7	81	0	2	2016	1	79.82	118.09	1026.76
99	201601	30	1	7	42377	42377	1027.7	4.4	53	0	1.1	6.9	96	64	6	2	90.03	131.1	1026.6	7.55	76.63	2.79	1.78	93	138.73	1027.15	7.64	78.27	3.01	1.63	90	131	1024.71	8.99	78.57	1.96	1.63	50.33	74.67	1026.03	7.7	81	0	2	2016	1	79.82	118.09	1026.76
100	201601	24	1	8	42377	42377	1027.7	4.4	53	0	1.1	6.9	96	64	6	2	90.03	131.1	1026.6	7.55	76.63	2.79	1.78	93	138.73	1027.15	7.64	78.27	3.01	1.63	90	131	1024.71	8.99	78.57	1.96	1.63	50.33	74.67	1026.03	7.7	81	0	2	2016	1	79.82	118.09	1026.76
101	201601	30	1	9	42377	42377	1027.7	4.4	53	0	1.1	6.9	96	64	6	2	90.03	131.1	1026.6	7.55	76.63	2.79	1.78	93	138.73	1027.15	7.64	78.27	3.01	1.63	90	131	1024.71	8.99	78.57	1.96	1.63	50.33	74.67	1026.03	7.7	81	0	2	2016	1	79.82	118.09	1026.76
102	201601	23	1	10	42377	42377	1027.7	4.4	53	0	1.1	6.9	96	64	6	2	90.03	131.1	1026.6	7.55	76.63	2.79	1.78	93	138.73	1027.15	7.64	78.27	3.01	1.63	90	131	1024.71	8.99	78.57	1.96	1.63	50.33	74.67	1026.03	7.7	81	0	2	2016	1	79.82	118.09	1026.76
103	201601	27	1	10	42377	42377	1027.7	4.4	53	0	1.1	6.9	96	64	6	2	90.03	131.1	1026.6	7.55	76.63	2.79	1.78	93	138.73	1027.15	7.64	78.27	3.01	1.63	90	131	1024.71	8.99	78.57	1.96	1.63	50.33	74.67	1026.03	7.7	81	0	2	2016	1	79.82	118.09	1026.76
104	201601	24	1	11	42377	42377	1027.7	4.4	53	0	1.1	6.9	96	64	6	2	90.03	131.1	1026.6	7.55	76.63	2.79	1.78	93	138.73	1027.15	7.64	78.27	3.01	1.63	90	131	1024.71	8.99	78.57	1.96	1.63	50.33	74.67	1026.03	7.7	81	0	2	2016	1	79.82	118.09	1026.76
105	201601	25	1	11	42377	42377	1027.7	4.4	53	0	1.1	6.9	96	64	6	2	90.03	131.1	1026.6	7.55	76.63	2.79	1.78	93	138.73	1027.15	7.64	78.27	3.01	1.63	90	131	1024.71	8.99	78.57	1.96	1.63	50.33	74.67	1026.03	7.7	81	0	2	2016	1	79.82	118.09	1026.76
106	201601	33	1	11	42377	42377	1027.7	4.4	53	0	1.1	6.9	96	64	6	2	90.03	131.1	1026.6	7.55	76.63	2.79	1.78	93	138.73	1027.15	7.64	78.27	3.01	1.63	90	131	1024.71	8.99	78.57	1.96	1.63	50.33	74.67	1026.03	7.7	81	0	2	2016	1	79.82	118.09	1026.76
107	201601	30	1	12	42377	42377	1027.7	4.4	53	0	1.1	6.9	96	64	6	2	90.03	131.1	1026.6	7.55	76.63	2.79	1.78	93	138.73	1027.15	7.64	78.27	3.01	1.63	90	131	1024.71	8.99	78.57	1.96	1.63	50.33	74.67	1026.03	7.7	81	0	2	2016	1	79.82	118.09	1026.76
108	201601	27	1	15	42377	42377	1027.7	4.4	53	0	1.1	6.9	96	64	6	2	90.03	131.1	1026.6	7.55	76.63	2.79	1.78	93	138.73	1027.15	7.64	78.27	3.01	1.63	90	131	1024.71	8.99	78.57	1.96	1.63	50.33	74.67	1026.03	7.7	81	0	2	2016	1	79.82	118.09	1026.76
109	201601	25	1	16	42377	42377	1027.7	4.4	53	0	1.1	6.9	96	64	6	2	90.03	131.1	1026.6	7.55	76.63	2.79	1.78	93	138.73	1027.15	7.64	78.27	3.01	1.63	90	131	1024.71	8.99	78.57	1.96	1.63	50.33	74.67	1026.03	7.7	81	0	2	2016	1	79.82	118.09	1026.76
110	201601	26	1	19	42377	42377	1027.7	4.4	53	0	1.1	6.9	96	64	6	2	90.03	131.1	1026.6	7.55	76.63	2.79	1.78	93	138.73	1027.15	7.64	78.27	3.01	1.63	90	131	1024.71	8.99	78.57	1.96	1.63	50.33	74.67	1026.03	7.7	81	0	2	2016	1	79.82	118.09	1026.76
111	201601	26	1	21	42377	42377	1027.7	4.4	53	0	1.1	6.9	96	64	6	2	90.03	131.1	1026.6	7.55	76.63	2.79	1.78	93	138.73	1027.15	7.64	78.27	3.01	1.63	90	131	1024.71	8.99	78.57	1.96	1.63	50.33	74.67	1026.03	7.7	81	0	2	2016	1	79.82	118.09	1026.76
112	201601	27	1	43	42377	42377	1027.7	4.4	53	0	1.1	6.9	96	64	6	2	90.03	131.1	1026.6	7.55	76.63	2.79	1.78	93	138.73	1027.15	7.64	78.27	3.01	1.63	90	131	1024.71	8.99	78.57	1.96	1.63	50.33	74.67	1026.03	7.7	81	0	2	2016	1	79.82	118.09	1026.76
113	201601	24	1	5	42378	42378	1026.8	5.2	62	0	1.1	5.7	175	118	6	4	90.67	131.9	1026.71	7.32	75.5	3.02	1.77	92.73	138.8	1027.48	7.31	75.73	3.47	1.63	90	130.86	1024.24	8.73	75.71	1.91	1.57	62.67	94	1027.67	6.13	70	2.3	1.2	2016	1	80.8	119.56	1026.83
114	201601	31	1	6	42378	42378	1026.8	5.2	62	0	1.1	5.7	175	118	6	4	90.67	131.9	1026.71	7.32	75.5	3.02	1.77	92.73	138.8	1027.48	7.31	75.73	3.47	1.63	90	130.86	1024.24	8.73	75.71	1.91	1.57	62.67	94	1027.67	6.13	70	2.3	1.2	2016	1	80.8	119.56	1026.83
115	201601	25	1	7	42378	42378	1026.8	5.2	62	0	1.1	5.7	175	118	6	4	90.67	131.9	1026.71	7.32	75.5	3.02	1.77	92.73	138.8	1027.48	7.31	75.73	3.47	1.63	90	130.86	1024.24	8.73	75.71	1.91	1.57	62.67	94	1027.67	6.13	70	2.3	1.2	2016	1	80.8	119.56	1026.83
116	201601	25	1	7	42378	42378	1026.8	5.2	62	0	1.1	5.7	175	118	6	4	90.67	131.9	1026.71	7.32	75.5	3.02	1.77	92.73	138.8	1027.48	7.31	75.73	3.47	1.63	90	130.86	1024.24	8.73	75.71	1.91	1.57	62.67	94	1027.67	6.13	70	2.3	1.2	2016	1	80.8	119.56	1026.83
117	201601	26	1	8	42378	42378	1026.8	5.2	62	0	1.1	5.7	175	118	6	4	90.67	131.9	1026.71	7.32	75.5	3.02	1.77	92.73	138.8	1027.48	7.31	75.73	3.47	1.63	90	130.86	1024.24	8.73	75.71	1.91	1.57	62.67	94	1027.67	6.13	70	2.3	1.2	2016	1	80.8	119.56	1026.83
118	201601	25	1	9	42378	42378	1026.8	5.2	62	0	1.1	5.7	175	118	6	4	90.67	131.9	1026.71	7.32	75.5	3.02	1.77	92.73	138.8	1027.48	7.31	75.73	3.47	1.63	90	130.86	1024.24	8.73	75.71	1.91	1.57	62.67	94	1027.67	6.13	70	2.3	1.2	2016	1	80.8	119.56	1026.83
119	201601	26	1	9	42378	42378	1026.8	5.2	62	0	1.1	5.7	175	118	6	4	90.67	131.9	1026.71	7.32	75.5	3.02	1.77	92.73	138.8	1027.48	7.31	75.73	3.47	1.63	90	130.86	1024.24	8.73	75.71	1.91	1.57	62.67	94	1027.67	6.13	70	2.3	1.2	2016	1	80.8	119.56	1026.83
120	201601	27	1	11	42378	42378	1026.8	5.2	62	0	1.1	5.7	175	118	6	4	90.67	131.9	1026.71	7.32	75.5	3.02	1.77	92.73	138.8	1027.48	7.31	75.73	3.47	1.63	90	130.86	1024.24	8.73	75.71	1.91	1.57	62.67	94	1027.67	6.13	70	2.3	1.2	2016	1	80.8	119.56	1026.83
121	201601	28	1	11	42378	42378	1026.8	5.2	62	0	1.1	5.7	175	118	6	4	90.67	131.9	1026.71	7.32	75.5	3.02	1.77	92.73	138.8	1027.48	7.31	75.73	3.47	1.63	90	130.86	1024.24	8.73	75.71	1.91	1.57	62.67	94	1027.67	6.13	70	2.3	1.2	2016	1	80.8	119.56	1026.83
122	201601	29	1	11	42378	42378	1026.8	5.2	62	0	1.1	5.7	175	118	6	4	90.67	131.9	1026.71	7.32	75.5	3.02	1.77	92.73	138.8	1027.48	7.31	75.73	3.47	1.63	90	130.86	1024.24	8.73	75.71	1.91	1.57	62.67	94	1027.67	6.13	70	2.3	1.2	2016	1	80.8	119.56	1026.83
123	201601	40	1	12	42378	42378	1026.8	5.2	62	0	1.1	5.7	175	118	6	4	90.67	131.9	1026.71	7.32	75.5	3.02	1.77	92.73	138.8	1027.48	7.31	75.73	3.47	1.63	90	130.86	1024.24	8.73	75.71	1.91	1.57	62.67	94	1027.67	6.13	70	2.3	1.2	2016	1	80.8	119.56	1026.83
124	201601	26	1	21	42378	42378	1026.8	5.2	62	0	1.1	5.7	175	118	6	4	90.67	131.9	1026.71	7.32	75.5	3.02	1.77	92.73	138.8	1027.48	7.31	75.73	3.47	1.63	90	130.86	1024.24	8.73	75.71	1.91	1.57	62.67	94	1027.67	6.13	70	2.3	1.2	2016	1	80.8	119.56	1026.83
125	201601	24	1	30	42378	42378	1026.8	5.2	62	0	1.1	5.7	175	118	6	4	90.67	131.9	1026.71	7.32	75.5	3.02	1.77	92.73	138.8	1027.48	7.31	75.73	3.47	1.63	90	130.86	1024.24	8.73	75.71	1.91	1.57	62.67	94	1027.67	6.13	70	2.3	1.2	2016	1	80.8	119.56	1026.83
126	201601	25	1	6	42379	42379	1024.6	8.4	73	0.9	1.4	0	114	78	6	3	92.93	135.93	1027.05	7.11	74.37	3.21	1.71	88.4	134.6	1027.59	7.16	74.53	3.85	1.55	92.29	133.71	1024.8	7.91	74.57	1.8	1.51	86.33	128.33	1027.67	5.07	66	4.2	1.1	2016	1	82.67	122.49	1026.85
127	201601	26	1	6	42379	42379	1024.6	8.4	73	0.9	1.4	0	114	78	6	3	92.93	135.93	1027.05	7.11	74.37	3.21	1.71	88.4	134.6	1027.59	7.16	74.53	3.85	1.55	92.29	133.71	1024.8	7.91	74.57	1.8	1.51	86.33	128.33	1027.67	5.07	66	4.2	1.1	2016	1	82.67	122.49	1026.85
128	201601	22	1	7	42379	42379	1024.6	8.4	73	0.9	1.4	0	114	78	6	3	92.93	135.93	1027.05	7.11	74.37	3.21	1.71	88.4	134.6	1027.59	7.16	74.53	3.85	1.55	92.29	133.71	1024.8	7.91	74.57	1.8	1.51	86.33	128.33	1027.67	5.07	66	4.2	1.1	2016	1	82.67	122.49	1026.85
129	201601	24	2	7	42379	42379	1024.6	8.4	73	0.9	1.4	0	114	78	6	3	92.93	135.93	1027.05	7.11	74.37	3.21	1.71	88.4	134.6	1027.59	7.16	74.53	3.85	1.55	92.29	133.71	1024.8	7.91	74.57	1.8	1.51	86.33	128.33	1027.67	5.07	66	4.2	1.1	2016	1	82.67	122.49	1026.85
130	201601	22	1	8	42379	42379	1024.6	8.4	73	0.9	1.4	0	114	78	6	3	92.93	135.93	1027.05	7.11	74.37	3.21	1.71	88.4	134.6	1027.59	7.16	74.53	3.85	1.55	92.29	133.71	1024.8	7.91	74.57	1.8	1.51	86.33	128.33	1027.67	5.07	66	4.2	1.1	2016	1	82.67	122.49	1026.85
131	201601	27	1	8	42379	42379	1024.6	8.4	73	0.9	1.4	0	114	78	6	3	92.93	135.93	1027.05	7.11	74.37	3.21	1.71	88.4	134.6	1027.59	7.16	74.53	3.85	1.55	92.29	133.71	1024.8	7.91	74.57	1.8	1.51	86.33	128.33	1027.67	5.07	66	4.2	1.1	2016	1	82.67	122.49	1026.85
132	201601	28	2	9	42379	42379	1024.6	8.4	73	0.9	1.4	0	114	78	6	3	92.93	135.93	1027.05	7.11	74.37	3.21	1.71	88.4	134.6	1027.59	7.16	74.53	3.85	1.55	92.29	133.71	1024.8	7.91	74.57	1.8	1.51	86.33	128.33	1027.67	5.07	66	4.2	1.1	2016	1	82.67	122.49	1026.85
133	201601	24	2	10	42379	42379	1024.6	8.4	73	0.9	1.4	0	114	78	6	3	92.93	135.93	1027.05	7.11	74.37	3.21	1.71	88.4	134.6	1027.59	7.16	74.53	3.85	1.55	92.29	133.71	1024.8	7.91	74.57	1.8	1.51	86.33	128.33	1027.67	5.07	66	4.2	1.1	2016	1	82.67	122.49	1026.85
134	201601	25	1	10	42379	42379	1024.6	8.4	73	0.9	1.4	0	114	78	6	3	92.93	135.93	1027.05	7.11	74.37	3.21	1.71	88.4	134.6	1027.59	7.16	74.53	3.85	1.55	92.29	133.71	1024.8	7.91	74.57	1.8	1.51	86.33	128.33	1027.67	5.07	66	4.2	1.1	2016	1	82.67	122.49	1026.85
135	201601	26	1	12	42379	42379	1024.6	8.4	73	0.9	1.4	0	114	78	6	3	92.93	135.93	1027.05	7.11	74.37	3.21	1.71	88.4	134.6	1027.59	7.16	74.53	3.85	1.55	92.29	133.71	1024.8	7.91	74.57	1.8	1.51	86.33	128.33	1027.67	5.07	66	4.2	1.1	2016	1	82.67	122.49	1026.85
136	201601	27	1	12	42379	42379	1024.6	8.4	73	0.9	1.4	0	114	78	6	3	92.93	135.93	1027.05	7.11	74.37	3.21	1.71	88.4	134.6	1027.59	7.16	74.53	3.85	1.55	92.29	133.71	1024.8	7.91	74.57	1.8	1.51	86.33	128.33	1027.67	5.07	66	4.2	1.1	2016	1	82.67	122.49	1026.85
137	201601	27	2	12	42379	42379	1024.6	8.4	73	0.9	1.4	0	114	78	6	3	92.93	135.93	1027.05	7.11	74.37	3.21	1.71	88.4	134.6	1027.59	7.16	74.53	3.85	1.55	92.29	133.71	1024.8	7.91	74.57	1.8	1.51	86.33	128.33	1027.67	5.07	66	4.2	1.1	2016	1	82.67	122.49	1026.85
138	201601	35	1	12	42379	42379	1024.6	8.4	73	0.9	1.4	0	114	78	6	3	92.93	135.93	1027.05	7.11	74.37	3.21	1.71	88.4	134.6	1027.59	7.16	74.53	3.85	1.55	92.29	133.71	1024.8	7.91	74.57	1.8	1.51	86.33	128.33	1027.67	5.07	66	4.2	1.1	2016	1	82.67	122.49	1026.85
139	201601	31	1	13	42379	42379	1024.6	8.4	73	0.9	1.4	0	114	78	6	3	92.93	135.93	1027.05	7.11	74.37	3.21	1.71	88.4	134.6	1027.59	7.16	74.53	3.85	1.55	92.29	133.71	1024.8	7.91	74.57	1.8	1.51	86.33	128.33	1027.67	5.07	66	4.2	1.1	2016	1	82.67	122.49	1026.85
140	201601	31	1	15	42379	42379	1024.6	8.4	73	0.9	1.4	0	114	78	6	3	92.93	135.93	1027.05	7.11	74.37	3.21	1.71	88.4	134.6	1027.59	7.16	74.53	3.85	1.55	92.29	133.71	1024.8	7.91	74.57	1.8	1.51	86.33	128.33	1027.67	5.07	66	4.2	1.1	2016	1	82.67	122.49	1026.85
141	201601	31	1	15	42379	42379	1024.6	8.4	73	0.9	1.4	0	114	78	6	3	92.93	135.93	1027.05	7.11	74.37	3.21	1.71	88.4	134.6	1027.59	7.16	74.53	3.85	1.55	92.29	133.71	1024.8	7.91	74.57	1.8	1.51	86.33	128.33	1027.67	5.07	66	4.2	1.1	2016	1	82.67	122.49	1026.85
142	201601	33	2	18	42379	42379	1024.6	8.4	73	0.9	1.4	0	114	78	6	3	92.93	135.93	1027.05	7.11	74.37	3.21	1.71	88.4	134.6	1027.59	7.16	74.53	3.85	1.55	92.29	133.71	1024.8	7.91	74.57	1.8	1.51	86.33	128.33	1027.67	5.07	66	4.2	1.1	2016	1	82.67	122.49	1026.85
143	201601	37	2	21	42379	42379	1024.6	8.4	73	0.9	1.4	0	114	78	6	3	92.93	135.93	1027.05	7.11	74.37	3.21	1.71	88.4	134.6	1027.59	7.16	74.53	3.85	1.55	92.29	133.71	1024.8	7.91	74.57	1.8	1.51	86.33	128.33	1027.67	5.07	66	4.2	1.1	2016	1	82.67	122.49	1026.85
144	201601	27	1	39	42379	42379	1024.6	8.4	73	0.9	1.4	0	114	78	6	3	92.93	135.93	1027.05	7.11	74.37	3.21	1.71	88.4	134.6	1027.59	7.16	74.53	3.85	1.55	92.29	133.71	1024.8	7.91	74.57	1.8	1.51	86.33	128.33	1027.67	5.07	66	4.2	1.1	2016	1	82.67	122.49	1026.85
145	201601	25	1	6	42380	42380	1024.9	6.8	86	10.5	2.3	0	58	48	6	2	92.77	136.3	1027.12	7.08	74.07	3.21	1.67	86.53	131.6	1027.71	7.26	74.07	3.51	1.55	81	118	1025.4	7.53	73.71	1.8	1.63	86.67	128.33	1026.37	6	62.67	4.2	1.2	2016	1	83.33	123.64	1026.76
146	201601	26	1	7	42380	42380	1024.9	6.8	86	10.5	2.3	0	58	48	6	2	92.77	136.3	1027.12	7.08	74.07	3.21	1.67	86.53	131.6	1027.71	7.26	74.07	3.51	1.55	81	118	1025.4	7.53	73.71	1.8	1.63	86.67	128.33	1026.37	6	62.67	4.2	1.2	2016	1	83.33	123.64	1026.76
147	201601	31	1	11	42380	42380	1024.9	6.8	86	10.5	2.3	0	58	48	6	2	92.77	136.3	1027.12	7.08	74.07	3.21	1.67	86.53	131.6	1027.71	7.26	74.07	3.51	1.55	81	118	1025.4	7.53	73.71	1.8	1.63	86.67	128.33	1026.37	6	62.67	4.2	1.2	2016	1	83.33	123.64	1026.76
148	201601	26	1	14	42380	42380	1024.9	6.8	86	10.5	2.3	0	58	48	6	2	92.77	136.3	1027.12	7.08	74.07	3.21	1.67	86.53	131.6	1027.71	7.26	74.07	3.51	1.55	81	118	1025.4	7.53	73.71	1.8	1.63	86.67	128.33	1026.37	6	62.67	4.2	1.2	2016	1	83.33	123.64	1026.76
149	201601	27	2	16	42380	42380	1024.9	6.8	86	10.5	2.3	0	58	48	6	2	92.77	136.3	1027.12	7.08	74.07	3.21	1.67	86.53	131.6	1027.71	7.26	74.07	3.51	1.55	81	118	1025.4	7.53	73.71	1.8	1.63	86.67	128.33	1026.37	6	62.67	4.2	1.2	2016	1	83.33	123.64	1026.76
150	201601	29	2	19	42380	42380	1024.9	6.8	86	10.5	2.3	0	58	48	6	2	92.77	136.3	1027.12	7.08	74.07	3.21	1.67	86.53	131.6	1027.71	7.26	74.07	3.51	1.55	81	118	1025.4	7.53	73.71	1.8	1.63	86.67	128.33	1026.37	6	62.67	4.2	1.2	2016	1	83.33	123.64	1026.76
151	201601	26	1	6	42381	42381	1028.9	3.4	76	0.6	2.2	0	58	39	6	2	92.73	135.77	1027.16	7.06	74.47	2.94	1.71	85.33	128.4	1027.41	7.25	74.53	3.51	1.53	65.57	95.29	1026.01	6.84	73.86	1.8	1.7	81.33	115.67	1025.43	6.8	73.67	1.9	1.6	2016	1	83.51	123.62	1026.64
152	201601	20	1	10	42381	42381	1028.9	3.4	76	0.6	2.2	0	58	39	6	2	92.73	135.77	1027.16	7.06	74.47	2.94	1.71	85.33	128.4	1027.41	7.25	74.53	3.51	1.53	65.57	95.29	1026.01	6.84	73.86	1.8	1.7	81.33	115.67	1025.43	6.8	73.67	1.9	1.6	2016	1	83.51	123.62	1026.64
153	201601	26	1	11	42381	42381	1028.9	3.4	76	0.6	2.2	0	58	39	6	2	92.73	135.77	1027.16	7.06	74.47	2.94	1.71	85.33	128.4	1027.41	7.25	74.53	3.51	1.53	65.57	95.29	1026.01	6.84	73.86	1.8	1.7	81.33	115.67	1025.43	6.8	73.67	1.9	1.6	2016	1	83.51	123.62	1026.64
154	201601	26	1	15	42381	42381	1028.9	3.4	76	0.6	2.2	0	58	39	6	2	92.73	135.77	1027.16	7.06	74.47	2.94	1.71	85.33	128.4	1027.41	7.25	74.53	3.51	1.53	65.57	95.29	1026.01	6.84	73.86	1.8	1.7	81.33	115.67	1025.43	6.8	73.67	1.9	1.6	2016	1	83.51	123.62	1026.64
155	201601	27	2	16	42381	42381	1028.9	3.4	76	0.6	2.2	0	58	39	6	2	92.73	135.77	1027.16	7.06	74.47	2.94	1.71	85.33	128.4	1027.41	7.25	74.53	3.51	1.53	65.57	95.29	1026.01	6.84	73.86	1.8	1.7	81.33	115.67	1025.43	6.8	73.67	1.9	1.6	2016	1	83.51	123.62	1026.64
156	201601	28	1	21	42381	42381	1028.9	3.4	76	0.6	2.2	0	58	39	6	2	92.73	135.77	1027.16	7.06	74.47	2.94	1.71	85.33	128.4	1027.41	7.25	74.53	3.51	1.53	65.57	95.29	1026.01	6.84	73.86	1.8	1.7	81.33	115.67	1025.43	6.8	73.67	1.9	1.6	2016	1	83.51	123.62	1026.64
157	201601	27	1	5	42382	42382	1027.8	1.1	69	0	2.2	0	134	100	6	3	91.97	135	1027.36	6.91	74.17	2.94	1.73	85.6	127.73	1026.92	7.19	74.93	3.06	1.61	67.29	98.14	1026.89	6.03	72.43	1.8	1.51	55	76.67	1026.13	6.2	78.33	0	1.97	2016	1	82.91	122.64	1026.66
158	201601	25	1	6	42382	42382	1027.8	1.1	69	0	2.2	0	134	100	6	3	91.97	135	1027.36	6.91	74.17	2.94	1.73	85.6	127.73	1026.92	7.19	74.93	3.06	1.61	67.29	98.14	1026.89	6.03	72.43	1.8	1.51	55	76.67	1026.13	6.2	78.33	0	1.97	2016	1	82.91	122.64	1026.66
159	201601	29	1	7	42382	42382	1027.8	1.1	69	0	2.2	0	134	100	6	3	91.97	135	1027.36	6.91	74.17	2.94	1.73	85.6	127.73	1026.92	7.19	74.93	3.06	1.61	67.29	98.14	1026.89	6.03	72.43	1.8	1.51	55	76.67	1026.13	6.2	78.33	0	1.97	2016	1	82.91	122.64	1026.66
160	201601	26	1	8	42382	42382	1027.8	1.1	69	0	2.2	0	134	100	6	3	91.97	135	1027.36	6.91	74.17	2.94	1.73	85.6	127.73	1026.92	7.19	74.93	3.06	1.61	67.29	98.14	1026.89	6.03	72.43	1.8	1.51	55	76.67	1026.13	6.2	78.33	0	1.97	2016	1	82.91	122.64	1026.66
161	201601	26	1	8	42382	42382	1027.8	1.1	69	0	2.2	0	134	100	6	3	91.97	135	1027.36	6.91	74.17	2.94	1.73	85.6	127.73	1026.92	7.19	74.93	3.06	1.61	67.29	98.14	1026.89	6.03	72.43	1.8	1.51	55	76.67	1026.13	6.2	78.33	0	1.97	2016	1	82.91	122.64	1026.66
162	201601	27	1	8	42382	42382	1027.8	1.1	69	0	2.2	0	134	100	6	3	91.97	135	1027.36	6.91	74.17	2.94	1.73	85.6	127.73	1026.92	7.19	74.93	3.06	1.61	67.29	98.14	1026.89	6.03	72.43	1.8	1.51	55	76.67	1026.13	6.2	78.33	0	1.97	2016	1	82.91	122.64	1026.66
163	201601	24	1	9	42382	42382	1027.8	1.1	69	0	2.2	0	134	100	6	3	91.97	135	1027.36	6.91	74.17	2.94	1.73	85.6	127.73	1026.92	7.19	74.93	3.06	1.61	67.29	98.14	1026.89	6.03	72.43	1.8	1.51	55	76.67	1026.13	6.2	78.33	0	1.97	2016	1	82.91	122.64	1026.66
164	201601	31	1	9	42382	42382	1027.8	1.1	69	0	2.2	0	134	100	6	3	91.97	135	1027.36	6.91	74.17	2.94	1.73	85.6	127.73	1026.92	7.19	74.93	3.06	1.61	67.29	98.14	1026.89	6.03	72.43	1.8	1.51	55	76.67	1026.13	6.2	78.33	0	1.97	2016	1	82.91	122.64	1026.66
165	201601	35	1	9	42382	42382	1027.8	1.1	69	0	2.2	0	134	100	6	3	91.97	135	1027.36	6.91	74.17	2.94	1.73	85.6	127.73	1026.92	7.19	74.93	3.06	1.61	67.29	98.14	1026.89	6.03	72.43	1.8	1.51	55	76.67	1026.13	6.2	78.33	0	1.97	2016	1	82.91	122.64	1026.66
166	201601	28	1	11	42382	42382	1027.8	1.1	69	0	2.2	0	134	100	6	3	91.97	135	1027.36	6.91	74.17	2.94	1.73	85.6	127.73	1026.92	7.19	74.93	3.06	1.61	67.29	98.14	1026.89	6.03	72.43	1.8	1.51	55	76.67	1026.13	6.2	78.33	0	1.97	2016	1	82.91	122.64	1026.66
167	201601	25	1	13	42382	42382	1027.8	1.1	69	0	2.2	0	134	100	6	3	91.97	135	1027.36	6.91	74.17	2.94	1.73	85.6	127.73	1026.92	7.19	74.93	3.06	1.61	67.29	98.14	1026.89	6.03	72.43	1.8	1.51	55	76.67	1026.13	6.2	78.33	0	1.97	2016	1	82.91	122.64	1026.66
168	201601	27	1	15	42382	42382	1027.8	1.1	69	0	2.2	0	134	100	6	3	91.97	135	1027.36	6.91	74.17	2.94	1.73	85.6	127.73	1026.92	7.19	74.93	3.06	1.61	67.29	98.14	1026.89	6.03	72.43	1.8	1.51	55	76.67	1026.13	6.2	78.33	0	1.97	2016	1	82.91	122.64	1026.66
169	201601	25	1	32	42382	42382	1027.8	1.1	69	0	2.2	0	134	100	6	3	91.97	135	1027.36	6.91	74.17	2.94	1.73	85.6	127.73	1026.92	7.19	74.93	3.06	1.61	67.29	98.14	1026.89	6.03	72.43	1.8	1.51	55	76.67	1026.13	6.2	78.33	0	1.97	2016	1	82.91	122.64	1026.66
170	201601	33	2	5	42383	42383	1024.9	1.8	76	0	0.4	5.4	172	128	6	4	90.97	133.57	1027.49	6.7	74.07	2.89	1.69	87.87	128.8	1026.53	6.93	74.67	2.57	1.67	74.86	107	1027.03	4.99	71.71	1.8	1.63	62.33	83.33	1027.2	3.77	77	0	2.23	2016	1	83.13	123.02	1026.7
171	201601	24	1	6	42383	42383	1024.9	1.8	76	0	0.4	5.4	172	128	6	4	90.97	133.57	1027.49	6.7	74.07	2.89	1.69	87.87	128.8	1026.53	6.93	74.67	2.57	1.67	74.86	107	1027.03	4.99	71.71	1.8	1.63	62.33	83.33	1027.2	3.77	77	0	2.23	2016	1	83.13	123.02	1026.7
172	201601	24	2	6	42383	42383	1024.9	1.8	76	0	0.4	5.4	172	128	6	4	90.97	133.57	1027.49	6.7	74.07	2.89	1.69	87.87	128.8	1026.53	6.93	74.67	2.57	1.67	74.86	107	1027.03	4.99	71.71	1.8	1.63	62.33	83.33	1027.2	3.77	77	0	2.23	2016	1	83.13	123.02	1026.7
173	201601	35	1	7	42383	42383	1024.9	1.8	76	0	0.4	5.4	172	128	6	4	90.97	133.57	1027.49	6.7	74.07	2.89	1.69	87.87	128.8	1026.53	6.93	74.67	2.57	1.67	74.86	107	1027.03	4.99	71.71	1.8	1.63	62.33	83.33	1027.2	3.77	77	0	2.23	2016	1	83.13	123.02	1026.7
174	201601	28	1	8	42383	42383	1024.9	1.8	76	0	0.4	5.4	172	128	6	4	90.97	133.57	1027.49	6.7	74.07	2.89	1.69	87.87	128.8	1026.53	6.93	74.67	2.57	1.67	74.86	107	1027.03	4.99	71.71	1.8	1.63	62.33	83.33	1027.2	3.77	77	0	2.23	2016	1	83.13	123.02	1026.7
175	201601	35	2	8	42383	42383	1024.9	1.8	76	0	0.4	5.4	172	128	6	4	90.97	133.57	1027.49	6.7	74.07	2.89	1.69	87.87	128.8	1026.53	6.93	74.67	2.57	1.67	74.86	107	1027.03	4.99	71.71	1.8	1.63	62.33	83.33	1027.2	3.77	77	0	2.23	2016	1	83.13	123.02	1026.7
176	201601	37	1	8	42383	42383	1024.9	1.8	76	0	0.4	5.4	172	128	6	4	90.97	133.57	1027.49	6.7	74.07	2.89	1.69	87.87	128.8	1026.53	6.93	74.67	2.57	1.67	74.86	107	1027.03	4.99	71.71	1.8	1.63	62.33	83.33	1027.2	3.77	77	0	2.23	2016	1	83.13	123.02	1026.7
177	201601	26	2	9	42383	42383	1024.9	1.8	76	0	0.4	5.4	172	128	6	4	90.97	133.57	1027.49	6.7	74.07	2.89	1.69	87.87	128.8	1026.53	6.93	74.67	2.57	1.67	74.86	107	1027.03	4.99	71.71	1.8	1.63	62.33	83.33	1027.2	3.77	77	0	2.23	2016	1	83.13	123.02	1026.7
178	201601	29	2	11	42383	42383	1024.9	1.8	76	0	0.4	5.4	172	128	6	4	90.97	133.57	1027.49	6.7	74.07	2.89	1.69	87.87	128.8	1026.53	6.93	74.67	2.57	1.67	74.86	107	1027.03	4.99	71.71	1.8	1.63	62.33	83.33	1027.2	3.77	77	0	2.23	2016	1	83.13	123.02	1026.7
179	201601	33	1	11	42383	42383	1024.9	1.8	76	0	0.4	5.4	172	128	6	4	90.97	133.57	1027.49	6.7	74.07	2.89	1.69	87.87	128.8	1026.53	6.93	74.67	2.57	1.67	74.86	107	1027.03	4.99	71.71	1.8	1.63	62.33	83.33	1027.2	3.77	77	0	2.23	2016	1	83.13	123.02	1026.7
180	201601	24	1	19	42383	42383	1024.9	1.8	76	0	0.4	5.4	172	128	6	4	90.97	133.57	1027.49	6.7	74.07	2.89	1.69	87.87	128.8	1026.53	6.93	74.67	2.57	1.67	74.86	107	1027.03	4.99	71.71	1.8	1.63	62.33	83.33	1027.2	3.77	77	0	2.23	2016	1	83.13	123.02	1026.7
181	201601	27	1	3	42384	42384	1021	3.5	69	0	1.2	8	190	128	6	4	89.43	131.63	1027.48	6.52	74.57	3.06	1.64	89.93	128.67	1026.19	6.66	74.33	2.58	1.62	82.14	115.29	1026.51	4.44	70.71	2.57	1.53	89	121.33	1027.2	2.1	73.67	1.8	1.6	2016	1	83.51	123.49	1026.71
182	201601	30	1	8	42384	42384	1021	3.5	69	0	1.2	8	190	128	6	4	89.43	131.63	1027.48	6.52	74.57	3.06	1.64	89.93	128.67	1026.19	6.66	74.33	2.58	1.62	82.14	115.29	1026.51	4.44	70.71	2.57	1.53	89	121.33	1027.2	2.1	73.67	1.8	1.6	2016	1	83.51	123.49	1026.71
183	201601	35	1	8	42384	42384	1021	3.5	69	0	1.2	8	190	128	6	4	89.43	131.63	1027.48	6.52	74.57	3.06	1.64	89.93	128.67	1026.19	6.66	74.33	2.58	1.62	82.14	115.29	1026.51	4.44	70.71	2.57	1.53	89	121.33	1027.2	2.1	73.67	1.8	1.6	2016	1	83.51	123.49	1026.71
184	201601	24	1	9	42384	42384	1021	3.5	69	0	1.2	8	190	128	6	4	89.43	131.63	1027.48	6.52	74.57	3.06	1.64	89.93	128.67	1026.19	6.66	74.33	2.58	1.62	82.14	115.29	1026.51	4.44	70.71	2.57	1.53	89	121.33	1027.2	2.1	73.67	1.8	1.6	2016	1	83.51	123.49	1026.71
185	201601	26	1	9	42384	42384	1021	3.5	69	0	1.2	8	190	128	6	4	89.43	131.63	1027.48	6.52	74.57	3.06	1.64	89.93	128.67	1026.19	6.66	74.33	2.58	1.62	82.14	115.29	1026.51	4.44	70.71	2.57	1.53	89	121.33	1027.2	2.1	73.67	1.8	1.6	2016	1	83.51	123.49	1026.71
186	201601	34	1	9	42384	42384	1021	3.5	69	0	1.2	8	190	128	6	4	89.43	131.63	1027.48	6.52	74.57	3.06	1.64	89.93	128.67	1026.19	6.66	74.33	2.58	1.62	82.14	115.29	1026.51	4.44	70.71	2.57	1.53	89	121.33	1027.2	2.1	73.67	1.8	1.6	2016	1	83.51	123.49	1026.71
187	201601	26	1	10	42384	42384	1021	3.5	69	0	1.2	8	190	128	6	4	89.43	131.63	1027.48	6.52	74.57	3.06	1.64	89.93	128.67	1026.19	6.66	74.33	2.58	1.62	82.14	115.29	1026.51	4.44	70.71	2.57	1.53	89	121.33	1027.2	2.1	73.67	1.8	1.6	2016	1	83.51	123.49	1026.71
188	201601	28	1	11	42384	42384	1021	3.5	69	0	1.2	8	190	128	6	4	89.43	131.63	1027.48	6.52	74.57	3.06	1.64	89.93	128.67	1026.19	6.66	74.33	2.58	1.62	82.14	115.29	1026.51	4.44	70.71	2.57	1.53	89	121.33	1027.2	2.1	73.67	1.8	1.6	2016	1	83.51	123.49	1026.71
189	201601	27	1	12	42384	42384	1021	3.5	69	0	1.2	8	190	128	6	4	89.43	131.63	1027.48	6.52	74.57	3.06	1.64	89.93	128.67	1026.19	6.66	74.33	2.58	1.62	82.14	115.29	1026.51	4.44	70.71	2.57	1.53	89	121.33	1027.2	2.1	73.67	1.8	1.6	2016	1	83.51	123.49	1026.71
190	201601	28	1	13	42384	42384	1021	3.5	69	0	1.2	8	190	128	6	4	89.43	131.63	1027.48	6.52	74.57	3.06	1.64	89.93	128.67	1026.19	6.66	74.33	2.58	1.62	82.14	115.29	1026.51	4.44	70.71	2.57	1.53	89	121.33	1027.2	2.1	73.67	1.8	1.6	2016	1	83.51	123.49	1026.71
191	201601	24	1	15	42384	42384	1021	3.5	69	0	1.2	8	190	128	6	4	89.43	131.63	1027.48	6.52	74.57	3.06	1.64	89.93	128.67	1026.19	6.66	74.33	2.58	1.62	82.14	115.29	1026.51	4.44	70.71	2.57	1.53	89	121.33	1027.2	2.1	73.67	1.8	1.6	2016	1	83.51	123.49	1026.71
192	201601	26	1	15	42384	42384	1021	3.5	69	0	1.2	8	190	128	6	4	89.43	131.63	1027.48	6.52	74.57	3.06	1.64	89.93	128.67	1026.19	6.66	74.33	2.58	1.62	82.14	115.29	1026.51	4.44	70.71	2.57	1.53	89	121.33	1027.2	2.1	73.67	1.8	1.6	2016	1	83.51	123.49	1026.71
193	201601	26	1	16	42384	42384	1021	3.5	69	0	1.2	8	190	128	6	4	89.43	131.63	1027.48	6.52	74.57	3.06	1.64	89.93	128.67	1026.19	6.66	74.33	2.58	1.62	82.14	115.29	1026.51	4.44	70.71	2.57	1.53	89	121.33	1027.2	2.1	73.67	1.8	1.6	2016	1	83.51	123.49	1026.71
194	201601	27	1	32	42384	42384	1021	3.5	69	0	1.2	8	190	128	6	4	89.43	131.63	1027.48	6.52	74.57	3.06	1.64	89.93	128.67	1026.19	6.66	74.33	2.58	1.62	82.14	115.29	1026.51	4.44	70.71	2.57	1.53	89	121.33	1027.2	2.1	73.67	1.8	1.6	2016	1	83.51	123.49	1026.71
195	201601	29	1	9	42385	42385	1020	4.8	70	0	1.1	5.7	188	127	6	4	92.1	134.97	1027.19	6.46	75.43	3.06	1.58	88.87	127.6	1025.31	6.5	74.27	2.65	1.55	91.29	128.71	1025.56	4.31	73	2.73	1.54	118.67	165.33	1024.57	2.13	71.33	4.47	1.27	2016	1	85.11	125.82	1026.7
196	201601	22	1	10	42385	42385	1020	4.8	70	0	1.1	5.7	188	127	6	4	92.1	134.97	1027.19	6.46	75.43	3.06	1.58	88.87	127.6	1025.31	6.5	74.27	2.65	1.55	91.29	128.71	1025.56	4.31	73	2.73	1.54	118.67	165.33	1024.57	2.13	71.33	4.47	1.27	2016	1	85.11	125.82	1026.7
197	201601	31	1	11	42385	42385	1020	4.8	70	0	1.1	5.7	188	127	6	4	92.1	134.97	1027.19	6.46	75.43	3.06	1.58	88.87	127.6	1025.31	6.5	74.27	2.65	1.55	91.29	128.71	1025.56	4.31	73	2.73	1.54	118.67	165.33	1024.57	2.13	71.33	4.47	1.27	2016	1	85.11	125.82	1026.7
198	201601	28	1	13	42385	42385	1020	4.8	70	0	1.1	5.7	188	127	6	4	92.1	134.97	1027.19	6.46	75.43	3.06	1.58	88.87	127.6	1025.31	6.5	74.27	2.65	1.55	91.29	128.71	1025.56	4.31	73	2.73	1.54	118.67	165.33	1024.57	2.13	71.33	4.47	1.27	2016	1	85.11	125.82	1026.7
199	201601	26	1	14	42385	42385	1020	4.8	70	0	1.1	5.7	188	127	6	4	92.1	134.97	1027.19	6.46	75.43	3.06	1.58	88.87	127.6	1025.31	6.5	74.27	2.65	1.55	91.29	128.71	1025.56	4.31	73	2.73	1.54	118.67	165.33	1024.57	2.13	71.33	4.47	1.27	2016	1	85.11	125.82	1026.7
200	201601	27	1	14	42385	42385	1020	4.8	70	0	1.1	5.7	188	127	6	4	92.1	134.97	1027.19	6.46	75.43	3.06	1.58	88.87	127.6	1025.31	6.5	74.27	2.65	1.55	91.29	128.71	1025.56	4.31	73	2.73	1.54	118.67	165.33	1024.57	2.13	71.33	4.47	1.27	2016	1	85.11	125.82	1026.7
201	201601	28	1	15	42385	42385	1020	4.8	70	0	1.1	5.7	188	127	6	4	92.1	134.97	1027.19	6.46	75.43	3.06	1.58	88.87	127.6	1025.31	6.5	74.27	2.65	1.55	91.29	128.71	1025.56	4.31	73	2.73	1.54	118.67	165.33	1024.57	2.13	71.33	4.47	1.27	2016	1	85.11	125.82	1026.7
202	201601	25	1	16	42385	42385	1020	4.8	70	0	1.1	5.7	188	127	6	4	92.1	134.97	1027.19	6.46	75.43	3.06	1.58	88.87	127.6	1025.31	6.5	74.27	2.65	1.55	91.29	128.71	1025.56	4.31	73	2.73	1.54	118.67	165.33	1024.57	2.13	71.33	4.47	1.27	2016	1	85.11	125.82	1026.7
203	201601	23	1	19	42385	42385	1020	4.8	70	0	1.1	5.7	188	127	6	4	92.1	134.97	1027.19	6.46	75.43	3.06	1.58	88.87	127.6	1025.31	6.5	74.27	2.65	1.55	91.29	128.71	1025.56	4.31	73	2.73	1.54	118.67	165.33	1024.57	2.13	71.33	4.47	1.27	2016	1	85.11	125.82	1026.7
204	201601	28	1	19	42385	42385	1020	4.8	70	0	1.1	5.7	188	127	6	4	92.1	134.97	1027.19	6.46	75.43	3.06	1.58	88.87	127.6	1025.31	6.5	74.27	2.65	1.55	91.29	128.71	1025.56	4.31	73	2.73	1.54	118.67	165.33	1024.57	2.13	71.33	4.47	1.27	2016	1	85.11	125.82	1026.7
205	201601	31	1	19	42385	42385	1020	4.8	70	0	1.1	5.7	188	127	6	4	92.1	134.97	1027.19	6.46	75.43	3.06	1.58	88.87	127.6	1025.31	6.5	74.27	2.65	1.55	91.29	128.71	1025.56	4.31	73	2.73	1.54	118.67	165.33	1024.57	2.13	71.33	4.47	1.27	2016	1	85.11	125.82	1026.7
206	201601	31	1	24	42385	42385	1020	4.8	70	0	1.1	5.7	188	127	6	4	92.1	134.97	1027.19	6.46	75.43	3.06	1.58	88.87	127.6	1025.31	6.5	74.27	2.65	1.55	91.29	128.71	1025.56	4.31	73	2.73	1.54	118.67	165.33	1024.57	2.13	71.33	4.47	1.27	2016	1	85.11	125.82	1026.7
207	201601	27	1	33	42385	42385	1020	4.8	70	0	1.1	5.7	188	127	6	4	92.1	134.97	1027.19	6.46	75.43	3.06	1.58	88.87	127.6	1025.31	6.5	74.27	2.65	1.55	91.29	128.71	1025.56	4.31	73	2.73	1.54	118.67	165.33	1024.57	2.13	71.33	4.47	1.27	2016	1	85.11	125.82	1026.7
208	201601	26	2	8	42386	42386	1016.3	6.8	83	11.9	1.8	0	124	96	6	3	95.23	138.9	1026.72	6.55	76.4	2.98	1.52	93.07	133.67	1024.57	6.41	74.07	2.55	1.53	92.57	130.57	1024.59	4.26	74.14	2.73	1.54	127.67	183.33	1021.97	3.37	71.67	6.37	0.9	2016	1	86.49	127.69	1026.68
209	201601	32	1	8	42386	42386	1016.3	6.8	83	11.9	1.8	0	124	96	6	3	95.23	138.9	1026.72	6.55	76.4	2.98	1.52	93.07	133.67	1024.57	6.41	74.07	2.55	1.53	92.57	130.57	1024.59	4.26	74.14	2.73	1.54	127.67	183.33	1021.97	3.37	71.67	6.37	0.9	2016	1	86.49	127.69	1026.68
210	201601	33	1	9	42386	42386	1016.3	6.8	83	11.9	1.8	0	124	96	6	3	95.23	138.9	1026.72	6.55	76.4	2.98	1.52	93.07	133.67	1024.57	6.41	74.07	2.55	1.53	92.57	130.57	1024.59	4.26	74.14	2.73	1.54	127.67	183.33	1021.97	3.37	71.67	6.37	0.9	2016	1	86.49	127.69	1026.68
211	201601	23	1	10	42386	42386	1016.3	6.8	83	11.9	1.8	0	124	96	6	3	95.23	138.9	1026.72	6.55	76.4	2.98	1.52	93.07	133.67	1024.57	6.41	74.07	2.55	1.53	92.57	130.57	1024.59	4.26	74.14	2.73	1.54	127.67	183.33	1021.97	3.37	71.67	6.37	0.9	2016	1	86.49	127.69	1026.68
212	201601	29	1	10	42386	42386	1016.3	6.8	83	11.9	1.8	0	124	96	6	3	95.23	138.9	1026.72	6.55	76.4	2.98	1.52	93.07	133.67	1024.57	6.41	74.07	2.55	1.53	92.57	130.57	1024.59	4.26	74.14	2.73	1.54	127.67	183.33	1021.97	3.37	71.67	6.37	0.9	2016	1	86.49	127.69	1026.68
213	201601	31	1	10	42386	42386	1016.3	6.8	83	11.9	1.8	0	124	96	6	3	95.23	138.9	1026.72	6.55	76.4	2.98	1.52	93.07	133.67	1024.57	6.41	74.07	2.55	1.53	92.57	130.57	1024.59	4.26	74.14	2.73	1.54	127.67	183.33	1021.97	3.37	71.67	6.37	0.9	2016	1	86.49	127.69	1026.68
214	201601	30	1	11	42386	42386	1016.3	6.8	83	11.9	1.8	0	124	96	6	3	95.23	138.9	1026.72	6.55	76.4	2.98	1.52	93.07	133.67	1024.57	6.41	74.07	2.55	1.53	92.57	130.57	1024.59	4.26	74.14	2.73	1.54	127.67	183.33	1021.97	3.37	71.67	6.37	0.9	2016	1	86.49	127.69	1026.68
215	201601	32	1	11	42386	42386	1016.3	6.8	83	11.9	1.8	0	124	96	6	3	95.23	138.9	1026.72	6.55	76.4	2.98	1.52	93.07	133.67	1024.57	6.41	74.07	2.55	1.53	92.57	130.57	1024.59	4.26	74.14	2.73	1.54	127.67	183.33	1021.97	3.37	71.67	6.37	0.9	2016	1	86.49	127.69	1026.68
216	201601	33	1	11	42386	42386	1016.3	6.8	83	11.9	1.8	0	124	96	6	3	95.23	138.9	1026.72	6.55	76.4	2.98	1.52	93.07	133.67	1024.57	6.41	74.07	2.55	1.53	92.57	130.57	1024.59	4.26	74.14	2.73	1.54	127.67	183.33	1021.97	3.37	71.67	6.37	0.9	2016	1	86.49	127.69	1026.68
217	201601	26	1	12	42386	42386	1016.3	6.8	83	11.9	1.8	0	124	96	6	3	95.23	138.9	1026.72	6.55	76.4	2.98	1.52	93.07	133.67	1024.57	6.41	74.07	2.55	1.53	92.57	130.57	1024.59	4.26	74.14	2.73	1.54	127.67	183.33	1021.97	3.37	71.67	6.37	0.9	2016	1	86.49	127.69	1026.68
218	201601	26	2	12	42386	42386	1016.3	6.8	83	11.9	1.8	0	124	96	6	3	95.23	138.9	1026.72	6.55	76.4	2.98	1.52	93.07	133.67	1024.57	6.41	74.07	2.55	1.53	92.57	130.57	1024.59	4.26	74.14	2.73	1.54	127.67	183.33	1021.97	3.37	71.67	6.37	0.9	2016	1	86.49	127.69	1026.68
219	201601	36	2	12	42386	42386	1016.3	6.8	83	11.9	1.8	0	124	96	6	3	95.23	138.9	1026.72	6.55	76.4	2.98	1.52	93.07	133.67	1024.57	6.41	74.07	2.55	1.53	92.57	130.57	1024.59	4.26	74.14	2.73	1.54	127.67	183.33	1021.97	3.37	71.67	6.37	0.9	2016	1	86.49	127.69	1026.68
220	201601	30	1	13	42386	42386	1016.3	6.8	83	11.9	1.8	0	124	96	6	3	95.23	138.9	1026.72	6.55	76.4	2.98	1.52	93.07	133.67	1024.57	6.41	74.07	2.55	1.53	92.57	130.57	1024.59	4.26	74.14	2.73	1.54	127.67	183.33	1021.97	3.37	71.67	6.37	0.9	2016	1	86.49	127.69	1026.68
221	201601	24	1	15	42386	42386	1016.3	6.8	83	11.9	1.8	0	124	96	6	3	95.23	138.9	1026.72	6.55	76.4	2.98	1.52	93.07	133.67	1024.57	6.41	74.07	2.55	1.53	92.57	130.57	1024.59	4.26	74.14	2.73	1.54	127.67	183.33	1021.97	3.37	71.67	6.37	0.9	2016	1	86.49	127.69	1026.68
222	201601	29	2	22	42386	42386	1016.3	6.8	83	11.9	1.8	0	124	96	6	3	95.23	138.9	1026.72	6.55	76.4	2.98	1.52	93.07	133.67	1024.57	6.41	74.07	2.55	1.53	92.57	130.57	1024.59	4.26	74.14	2.73	1.54	127.67	183.33	1021.97	3.37	71.67	6.37	0.9	2016	1	86.49	127.69	1026.68
223	201601	28	1	5	42387	42387	1023.6	2.7	72	0	2.7	0	165	122	6	4	96.4	140	1026.11	6.71	77.13	2.71	1.56	92.67	131.6	1024.13	6.13	74.93	2.11	1.55	95.14	132	1023.4	4.03	75.57	2.73	1.6	117	167.33	1019.1	5.03	74	4.57	1.37	2016	1	87.62	127.56	1026.49
224	201601	27	2	7	42387	42387	1023.6	2.7	72	0	2.7	0	165	122	6	4	96.4	140	1026.11	6.71	77.13	2.71	1.56	92.67	131.6	1024.13	6.13	74.93	2.11	1.55	95.14	132	1023.4	4.03	75.57	2.73	1.6	117	167.33	1019.1	5.03	74	4.57	1.37	2016	1	87.62	127.56	1026.49
225	201601	26	2	8	42387	42387	1023.6	2.7	72	0	2.7	0	165	122	6	4	96.4	140	1026.11	6.71	77.13	2.71	1.56	92.67	131.6	1024.13	6.13	74.93	2.11	1.55	95.14	132	1023.4	4.03	75.57	2.73	1.6	117	167.33	1019.1	5.03	74	4.57	1.37	2016	1	87.62	127.56	1026.49
226	201601	27	1	8	42387	42387	1023.6	2.7	72	0	2.7	0	165	122	6	4	96.4	140	1026.11	6.71	77.13	2.71	1.56	92.67	131.6	1024.13	6.13	74.93	2.11	1.55	95.14	132	1023.4	4.03	75.57	2.73	1.6	117	167.33	1019.1	5.03	74	4.57	1.37	2016	1	87.62	127.56	1026.49
227	201601	32	2	8	42387	42387	1023.6	2.7	72	0	2.7	0	165	122	6	4	96.4	140	1026.11	6.71	77.13	2.71	1.56	92.67	131.6	1024.13	6.13	74.93	2.11	1.55	95.14	132	1023.4	4.03	75.57	2.73	1.6	117	167.33	1019.1	5.03	74	4.57	1.37	2016	1	87.62	127.56	1026.49
228	201601	29	1	9	42387	42387	1023.6	2.7	72	0	2.7	0	165	122	6	4	96.4	140	1026.11	6.71	77.13	2.71	1.56	92.67	131.6	1024.13	6.13	74.93	2.11	1.55	95.14	132	1023.4	4.03	75.57	2.73	1.6	117	167.33	1019.1	5.03	74	4.57	1.37	2016	1	87.62	127.56	1026.49
229	201601	32	1	10	42387	42387	1023.6	2.7	72	0	2.7	0	165	122	6	4	96.4	140	1026.11	6.71	77.13	2.71	1.56	92.67	131.6	1024.13	6.13	74.93	2.11	1.55	95.14	132	1023.4	4.03	75.57	2.73	1.6	117	167.33	1019.1	5.03	74	4.57	1.37	2016	1	87.62	127.56	1026.49
230	201601	26	1	11	42387	42387	1023.6	2.7	72	0	2.7	0	165	122	6	4	96.4	140	1026.11	6.71	77.13	2.71	1.56	92.67	131.6	1024.13	6.13	74.93	2.11	1.55	95.14	132	1023.4	4.03	75.57	2.73	1.6	117	167.33	1019.1	5.03	74	4.57	1.37	2016	1	87.62	127.56	1026.49
231	201601	24	2	12	42387	42387	1023.6	2.7	72	0	2.7	0	165	122	6	4	96.4	140	1026.11	6.71	77.13	2.71	1.56	92.67	131.6	1024.13	6.13	74.93	2.11	1.55	95.14	132	1023.4	4.03	75.57	2.73	1.6	117	167.33	1019.1	5.03	74	4.57	1.37	2016	1	87.62	127.56	1026.49
232	201601	25	1	15	42387	42387	1023.6	2.7	72	0	2.7	0	165	122	6	4	96.4	140	1026.11	6.71	77.13	2.71	1.56	92.67	131.6	1024.13	6.13	74.93	2.11	1.55	95.14	132	1023.4	4.03	75.57	2.73	1.6	117	167.33	1019.1	5.03	74	4.57	1.37	2016	1	87.62	127.56	1026.49
233	201601	26	1	18	42387	42387	1023.6	2.7	72	0	2.7	0	165	122	6	4	96.4	140	1026.11	6.71	77.13	2.71	1.56	92.67	131.6	1024.13	6.13	74.93	2.11	1.55	95.14	132	1023.4	4.03	75.57	2.73	1.6	117	167.33	1019.1	5.03	74	4.57	1.37	2016	1	87.62	127.56	1026.49
234	201601	27	1	5	42388	42388	1030.6	0.5	54	0	1.8	7.4	127	88	6	3	98.8	142.57	1025.81	6.61	77.03	2.62	1.61	90.33	127.67	1024.35	5.57	74.47	2.11	1.69	105.71	147.29	1023.21	3.44	73.57	2.73	1.66	115	159	1019.97	4.77	75	1.9	1.87	2016	1	89.36	129.13	1026.35
235	201601	34	1	5	42388	42388	1030.6	0.5	54	0	1.8	7.4	127	88	6	3	98.8	142.57	1025.81	6.61	77.03	2.62	1.61	90.33	127.67	1024.35	5.57	74.47	2.11	1.69	105.71	147.29	1023.21	3.44	73.57	2.73	1.66	115	159	1019.97	4.77	75	1.9	1.87	2016	1	89.36	129.13	1026.35
236	201601	34	2	6	42388	42388	1030.6	0.5	54	0	1.8	7.4	127	88	6	3	98.8	142.57	1025.81	6.61	77.03	2.62	1.61	90.33	127.67	1024.35	5.57	74.47	2.11	1.69	105.71	147.29	1023.21	3.44	73.57	2.73	1.66	115	159	1019.97	4.77	75	1.9	1.87	2016	1	89.36	129.13	1026.35
237	201601	25	1	7	42388	42388	1030.6	0.5	54	0	1.8	7.4	127	88	6	3	98.8	142.57	1025.81	6.61	77.03	2.62	1.61	90.33	127.67	1024.35	5.57	74.47	2.11	1.69	105.71	147.29	1023.21	3.44	73.57	2.73	1.66	115	159	1019.97	4.77	75	1.9	1.87	2016	1	89.36	129.13	1026.35
238	201601	25	2	8	42388	42388	1030.6	0.5	54	0	1.8	7.4	127	88	6	3	98.8	142.57	1025.81	6.61	77.03	2.62	1.61	90.33	127.67	1024.35	5.57	74.47	2.11	1.69	105.71	147.29	1023.21	3.44	73.57	2.73	1.66	115	159	1019.97	4.77	75	1.9	1.87	2016	1	89.36	129.13	1026.35
239	201601	30	1	8	42388	42388	1030.6	0.5	54	0	1.8	7.4	127	88	6	3	98.8	142.57	1025.81	6.61	77.03	2.62	1.61	90.33	127.67	1024.35	5.57	74.47	2.11	1.69	105.71	147.29	1023.21	3.44	73.57	2.73	1.66	115	159	1019.97	4.77	75	1.9	1.87	2016	1	89.36	129.13	1026.35
240	201601	35	1	9	42388	42388	1030.6	0.5	54	0	1.8	7.4	127	88	6	3	98.8	142.57	1025.81	6.61	77.03	2.62	1.61	90.33	127.67	1024.35	5.57	74.47	2.11	1.69	105.71	147.29	1023.21	3.44	73.57	2.73	1.66	115	159	1019.97	4.77	75	1.9	1.87	2016	1	89.36	129.13	1026.35
241	201601	27	1	11	42388	42388	1030.6	0.5	54	0	1.8	7.4	127	88	6	3	98.8	142.57	1025.81	6.61	77.03	2.62	1.61	90.33	127.67	1024.35	5.57	74.47	2.11	1.69	105.71	147.29	1023.21	3.44	73.57	2.73	1.66	115	159	1019.97	4.77	75	1.9	1.87	2016	1	89.36	129.13	1026.35
242	201601	25	2	13	42388	42388	1030.6	0.5	54	0	1.8	7.4	127	88	6	3	98.8	142.57	1025.81	6.61	77.03	2.62	1.61	90.33	127.67	1024.35	5.57	74.47	2.11	1.69	105.71	147.29	1023.21	3.44	73.57	2.73	1.66	115	159	1019.97	4.77	75	1.9	1.87	2016	1	89.36	129.13	1026.35
243	201601	29	1	13	42388	42388	1030.6	0.5	54	0	1.8	7.4	127	88	6	3	98.8	142.57	1025.81	6.61	77.03	2.62	1.61	90.33	127.67	1024.35	5.57	74.47	2.11	1.69	105.71	147.29	1023.21	3.44	73.57	2.73	1.66	115	159	1019.97	4.77	75	1.9	1.87	2016	1	89.36	129.13	1026.35
244	201601	30	1	15	42388	42388	1030.6	0.5	54	0	1.8	7.4	127	88	6	3	98.8	142.57	1025.81	6.61	77.03	2.62	1.61	90.33	127.67	1024.35	5.57	74.47	2.11	1.69	105.71	147.29	1023.21	3.44	73.57	2.73	1.66	115	159	1019.97	4.77	75	1.9	1.87	2016	1	89.36	129.13	1026.35
245	201601	31	1	17	42388	42388	1030.6	0.5	54	0	1.8	7.4	127	88	6	3	98.8	142.57	1025.81	6.61	77.03	2.62	1.61	90.33	127.67	1024.35	5.57	74.47	2.11	1.69	105.71	147.29	1023.21	3.44	73.57	2.73	1.66	115	159	1019.97	4.77	75	1.9	1.87	2016	1	89.36	129.13	1026.35
246	201601	33	1	5	42389	42389	1031.8	1.4	63	0	1.9	1.9	55	28	3	2	99.63	143.93	1025.92	6.36	75.73	2.87	1.61	85.8	121.67	1025.01	4.83	72.4	2.61	1.69	112.71	157.14	1023.46	3.03	70.43	3.79	1.6	102	138.67	1023.5	3.33	69.67	2.47	2.1	2016	1	89.84	129.64	1026.39
247	201601	31	1	7	42389	42389	1031.8	1.4	63	0	1.9	1.9	55	28	3	2	99.63	143.93	1025.92	6.36	75.73	2.87	1.61	85.8	121.67	1025.01	4.83	72.4	2.61	1.69	112.71	157.14	1023.46	3.03	70.43	3.79	1.6	102	138.67	1023.5	3.33	69.67	2.47	2.1	2016	1	89.84	129.64	1026.39
248	201601	33	1	7	42389	42389	1031.8	1.4	63	0	1.9	1.9	55	28	3	2	99.63	143.93	1025.92	6.36	75.73	2.87	1.61	85.8	121.67	1025.01	4.83	72.4	2.61	1.69	112.71	157.14	1023.46	3.03	70.43	3.79	1.6	102	138.67	1023.5	3.33	69.67	2.47	2.1	2016	1	89.84	129.64	1026.39
249	201601	36	1	7	42389	42389	1031.8	1.4	63	0	1.9	1.9	55	28	3	2	99.63	143.93	1025.92	6.36	75.73	2.87	1.61	85.8	121.67	1025.01	4.83	72.4	2.61	1.69	112.71	157.14	1023.46	3.03	70.43	3.79	1.6	102	138.67	1023.5	3.33	69.67	2.47	2.1	2016	1	89.84	129.64	1026.39
250	201601	21	1	8	42389	42389	1031.8	1.4	63	0	1.9	1.9	55	28	3	2	99.63	143.93	1025.92	6.36	75.73	2.87	1.61	85.8	121.67	1025.01	4.83	72.4	2.61	1.69	112.71	157.14	1023.46	3.03	70.43	3.79	1.6	102	138.67	1023.5	3.33	69.67	2.47	2.1	2016	1	89.84	129.64	1026.39
251	201601	23	1	8	42389	42389	1031.8	1.4	63	0	1.9	1.9	55	28	3	2	99.63	143.93	1025.92	6.36	75.73	2.87	1.61	85.8	121.67	1025.01	4.83	72.4	2.61	1.69	112.71	157.14	1023.46	3.03	70.43	3.79	1.6	102	138.67	1023.5	3.33	69.67	2.47	2.1	2016	1	89.84	129.64	1026.39
252	201601	26	1	9	42389	42389	1031.8	1.4	63	0	1.9	1.9	55	28	3	2	99.63	143.93	1025.92	6.36	75.73	2.87	1.61	85.8	121.67	1025.01	4.83	72.4	2.61	1.69	112.71	157.14	1023.46	3.03	70.43	3.79	1.6	102	138.67	1023.5	3.33	69.67	2.47	2.1	2016	1	89.84	129.64	1026.39
253	201601	29	1	9	42389	42389	1031.8	1.4	63	0	1.9	1.9	55	28	3	2	99.63	143.93	1025.92	6.36	75.73	2.87	1.61	85.8	121.67	1025.01	4.83	72.4	2.61	1.69	112.71	157.14	1023.46	3.03	70.43	3.79	1.6	102	138.67	1023.5	3.33	69.67	2.47	2.1	2016	1	89.84	129.64	1026.39
254	201601	31	1	9	42389	42389	1031.8	1.4	63	0	1.9	1.9	55	28	3	2	99.63	143.93	1025.92	6.36	75.73	2.87	1.61	85.8	121.67	1025.01	4.83	72.4	2.61	1.69	112.71	157.14	1023.46	3.03	70.43	3.79	1.6	102	138.67	1023.5	3.33	69.67	2.47	2.1	2016	1	89.84	129.64	1026.39
255	201601	23	1	10	42389	42389	1031.8	1.4	63	0	1.9	1.9	55	28	3	2	99.63	143.93	1025.92	6.36	75.73	2.87	1.61	85.8	121.67	1025.01	4.83	72.4	2.61	1.69	112.71	157.14	1023.46	3.03	70.43	3.79	1.6	102	138.67	1023.5	3.33	69.67	2.47	2.1	2016	1	89.84	129.64	1026.39
256	201601	25	1	13	42389	42389	1031.8	1.4	63	0	1.9	1.9	55	28	3	2	99.63	143.93	1025.92	6.36	75.73	2.87	1.61	85.8	121.67	1025.01	4.83	72.4	2.61	1.69	112.71	157.14	1023.46	3.03	70.43	3.79	1.6	102	138.67	1023.5	3.33	69.67	2.47	2.1	2016	1	89.84	129.64	1026.39
257	201601	28	1	16	42389	42389	1031.8	1.4	63	0	1.9	1.9	55	28	3	2	99.63	143.93	1025.92	6.36	75.73	2.87	1.61	85.8	121.67	1025.01	4.83	72.4	2.61	1.69	112.71	157.14	1023.46	3.03	70.43	3.79	1.6	102	138.67	1023.5	3.33	69.67	2.47	2.1	2016	1	89.84	129.64	1026.39
258	201601	32	2	19	42389	42389	1031.8	1.4	63	0	1.9	1.9	55	28	3	2	99.63	143.93	1025.92	6.36	75.73	2.87	1.61	85.8	121.67	1025.01	4.83	72.4	2.61	1.69	112.71	157.14	1023.46	3.03	70.43	3.79	1.6	102	138.67	1023.5	3.33	69.67	2.47	2.1	2016	1	89.84	129.64	1026.39
259	201601	28	1	26	42389	42389	1031.8	1.4	63	0	1.9	1.9	55	28	3	2	99.63	143.93	1025.92	6.36	75.73	2.87	1.61	85.8	121.67	1025.01	4.83	72.4	2.61	1.69	112.71	157.14	1023.46	3.03	70.43	3.79	1.6	102	138.67	1023.5	3.33	69.67	2.47	2.1	2016	1	89.84	129.64	1026.39
260	201601	24	2	4	42390	42390	1028.8	1.6	90	8.4	1.3	0	27	21	0	1	95.5	139.03	1026.05	6.18	75	2.93	1.62	85.87	122.8	1025.61	4.32	70.87	2.73	1.58	102.43	145.86	1024.03	3.07	69.57	4.06	1.56	79.33	115.67	1028.67	1.53	63	3.1	2.13	2016	1	88.51	128.16	1026.43
261	201601	32	1	4	42390	42390	1028.8	1.6	90	8.4	1.3	0	27	21	0	1	95.5	139.03	1026.05	6.18	75	2.93	1.62	85.87	122.8	1025.61	4.32	70.87	2.73	1.58	102.43	145.86	1024.03	3.07	69.57	4.06	1.56	79.33	115.67	1028.67	1.53	63	3.1	2.13	2016	1	88.51	128.16	1026.43
262	201601	25	1	5	42390	42390	1028.8	1.6	90	8.4	1.3	0	27	21	0	1	95.5	139.03	1026.05	6.18	75	2.93	1.62	85.87	122.8	1025.61	4.32	70.87	2.73	1.58	102.43	145.86	1024.03	3.07	69.57	4.06	1.56	79.33	115.67	1028.67	1.53	63	3.1	2.13	2016	1	88.51	128.16	1026.43
263	201601	25	1	5	42390	42390	1028.8	1.6	90	8.4	1.3	0	27	21	0	1	95.5	139.03	1026.05	6.18	75	2.93	1.62	85.87	122.8	1025.61	4.32	70.87	2.73	1.58	102.43	145.86	1024.03	3.07	69.57	4.06	1.56	79.33	115.67	1028.67	1.53	63	3.1	2.13	2016	1	88.51	128.16	1026.43
264	201601	23	3	6	42390	42390	1028.8	1.6	90	8.4	1.3	0	27	21	0	1	95.5	139.03	1026.05	6.18	75	2.93	1.62	85.87	122.8	1025.61	4.32	70.87	2.73	1.58	102.43	145.86	1024.03	3.07	69.57	4.06	1.56	79.33	115.67	1028.67	1.53	63	3.1	2.13	2016	1	88.51	128.16	1026.43
265	201601	26	2	6	42390	42390	1028.8	1.6	90	8.4	1.3	0	27	21	0	1	95.5	139.03	1026.05	6.18	75	2.93	1.62	85.87	122.8	1025.61	4.32	70.87	2.73	1.58	102.43	145.86	1024.03	3.07	69.57	4.06	1.56	79.33	115.67	1028.67	1.53	63	3.1	2.13	2016	1	88.51	128.16	1026.43
266	201601	34	2	6	42390	42390	1028.8	1.6	90	8.4	1.3	0	27	21	0	1	95.5	139.03	1026.05	6.18	75	2.93	1.62	85.87	122.8	1025.61	4.32	70.87	2.73	1.58	102.43	145.86	1024.03	3.07	69.57	4.06	1.56	79.33	115.67	1028.67	1.53	63	3.1	2.13	2016	1	88.51	128.16	1026.43
267	201601	29	2	7	42390	42390	1028.8	1.6	90	8.4	1.3	0	27	21	0	1	95.5	139.03	1026.05	6.18	75	2.93	1.62	85.87	122.8	1025.61	4.32	70.87	2.73	1.58	102.43	145.86	1024.03	3.07	69.57	4.06	1.56	79.33	115.67	1028.67	1.53	63	3.1	2.13	2016	1	88.51	128.16	1026.43
268	201601	34	2	7	42390	42390	1028.8	1.6	90	8.4	1.3	0	27	21	0	1	95.5	139.03	1026.05	6.18	75	2.93	1.62	85.87	122.8	1025.61	4.32	70.87	2.73	1.58	102.43	145.86	1024.03	3.07	69.57	4.06	1.56	79.33	115.67	1028.67	1.53	63	3.1	2.13	2016	1	88.51	128.16	1026.43
269	201601	25	1	8	42390	42390	1028.8	1.6	90	8.4	1.3	0	27	21	0	1	95.5	139.03	1026.05	6.18	75	2.93	1.62	85.87	122.8	1025.61	4.32	70.87	2.73	1.58	102.43	145.86	1024.03	3.07	69.57	4.06	1.56	79.33	115.67	1028.67	1.53	63	3.1	2.13	2016	1	88.51	128.16	1026.43
270	201601	22	2	9	42390	42390	1028.8	1.6	90	8.4	1.3	0	27	21	0	1	95.5	139.03	1026.05	6.18	75	2.93	1.62	85.87	122.8	1025.61	4.32	70.87	2.73	1.58	102.43	145.86	1024.03	3.07	69.57	4.06	1.56	79.33	115.67	1028.67	1.53	63	3.1	2.13	2016	1	88.51	128.16	1026.43
271	201601	40	1	9	42390	42390	1028.8	1.6	90	8.4	1.3	0	27	21	0	1	95.5	139.03	1026.05	6.18	75	2.93	1.62	85.87	122.8	1025.61	4.32	70.87	2.73	1.58	102.43	145.86	1024.03	3.07	69.57	4.06	1.56	79.33	115.67	1028.67	1.53	63	3.1	2.13	2016	1	88.51	128.16	1026.43
272	201601	29	1	10	42390	42390	1028.8	1.6	90	8.4	1.3	0	27	21	0	1	95.5	139.03	1026.05	6.18	75	2.93	1.62	85.87	122.8	1025.61	4.32	70.87	2.73	1.58	102.43	145.86	1024.03	3.07	69.57	4.06	1.56	79.33	115.67	1028.67	1.53	63	3.1	2.13	2016	1	88.51	128.16	1026.43
273	201601	32	2	10	42390	42390	1028.8	1.6	90	8.4	1.3	0	27	21	0	1	95.5	139.03	1026.05	6.18	75	2.93	1.62	85.87	122.8	1025.61	4.32	70.87	2.73	1.58	102.43	145.86	1024.03	3.07	69.57	4.06	1.56	79.33	115.67	1028.67	1.53	63	3.1	2.13	2016	1	88.51	128.16	1026.43
274	201601	20	1	12	42390	42390	1028.8	1.6	90	8.4	1.3	0	27	21	0	1	95.5	139.03	1026.05	6.18	75	2.93	1.62	85.87	122.8	1025.61	4.32	70.87	2.73	1.58	102.43	145.86	1024.03	3.07	69.57	4.06	1.56	79.33	115.67	1028.67	1.53	63	3.1	2.13	2016	1	88.51	128.16	1026.43
275	201601	24	1	12	42390	42390	1028.8	1.6	90	8.4	1.3	0	27	21	0	1	95.5	139.03	1026.05	6.18	75	2.93	1.62	85.87	122.8	1025.61	4.32	70.87	2.73	1.58	102.43	145.86	1024.03	3.07	69.57	4.06	1.56	79.33	115.67	1028.67	1.53	63	3.1	2.13	2016	1	88.51	128.16	1026.43
276	201601	27	2	13	42390	42390	1028.8	1.6	90	8.4	1.3	0	27	21	0	1	95.5	139.03	1026.05	6.18	75	2.93	1.62	85.87	122.8	1025.61	4.32	70.87	2.73	1.58	102.43	145.86	1024.03	3.07	69.57	4.06	1.56	79.33	115.67	1028.67	1.53	63	3.1	2.13	2016	1	88.51	128.16	1026.43
277	201601	26	1	17	42390	42390	1028.8	1.6	90	8.4	1.3	0	27	21	0	1	95.5	139.03	1026.05	6.18	75	2.93	1.62	85.87	122.8	1025.61	4.32	70.87	2.73	1.58	102.43	145.86	1024.03	3.07	69.57	4.06	1.56	79.33	115.67	1028.67	1.53	63	3.1	2.13	2016	1	88.51	128.16	1026.43
278	201601	26	1	5	42391	42391	1030.5	2.4	83	3.7	2.5	0	64	49	6	2	92.43	134.2	1026.24	5.88	75.23	2.87	1.63	84.13	119.8	1025.75	3.87	71.93	2.73	1.57	87.14	125.14	1024.59	3.04	71.57	3.29	1.69	45.67	69.67	1030.4	1.17	69	3.1	1.67	2016	1	87.2	126.22	1026.38
279	201601	27	1	6	42391	42391	1030.5	2.4	83	3.7	2.5	0	64	49	6	2	92.43	134.2	1026.24	5.88	75.23	2.87	1.63	84.13	119.8	1025.75	3.87	71.93	2.73	1.57	87.14	125.14	1024.59	3.04	71.57	3.29	1.69	45.67	69.67	1030.4	1.17	69	3.1	1.67	2016	1	87.2	126.22	1026.38
280	201601	20	1	7	42391	42391	1030.5	2.4	83	3.7	2.5	0	64	49	6	2	92.43	134.2	1026.24	5.88	75.23	2.87	1.63	84.13	119.8	1025.75	3.87	71.93	2.73	1.57	87.14	125.14	1024.59	3.04	71.57	3.29	1.69	45.67	69.67	1030.4	1.17	69	3.1	1.67	2016	1	87.2	126.22	1026.38
281	201601	26	1	7	42391	42391	1030.5	2.4	83	3.7	2.5	0	64	49	6	2	92.43	134.2	1026.24	5.88	75.23	2.87	1.63	84.13	119.8	1025.75	3.87	71.93	2.73	1.57	87.14	125.14	1024.59	3.04	71.57	3.29	1.69	45.67	69.67	1030.4	1.17	69	3.1	1.67	2016	1	87.2	126.22	1026.38
282	201601	32	2	8	42391	42391	1030.5	2.4	83	3.7	2.5	0	64	49	6	2	92.43	134.2	1026.24	5.88	75.23	2.87	1.63	84.13	119.8	1025.75	3.87	71.93	2.73	1.57	87.14	125.14	1024.59	3.04	71.57	3.29	1.69	45.67	69.67	1030.4	1.17	69	3.1	1.67	2016	1	87.2	126.22	1026.38
283	201601	26	1	9	42391	42391	1030.5	2.4	83	3.7	2.5	0	64	49	6	2	92.43	134.2	1026.24	5.88	75.23	2.87	1.63	84.13	119.8	1025.75	3.87	71.93	2.73	1.57	87.14	125.14	1024.59	3.04	71.57	3.29	1.69	45.67	69.67	1030.4	1.17	69	3.1	1.67	2016	1	87.2	126.22	1026.38
284	201601	25	1	11	42391	42391	1030.5	2.4	83	3.7	2.5	0	64	49	6	2	92.43	134.2	1026.24	5.88	75.23	2.87	1.63	84.13	119.8	1025.75	3.87	71.93	2.73	1.57	87.14	125.14	1024.59	3.04	71.57	3.29	1.69	45.67	69.67	1030.4	1.17	69	3.1	1.67	2016	1	87.2	126.22	1026.38
285	201601	26	1	11	42391	42391	1030.5	2.4	83	3.7	2.5	0	64	49	6	2	92.43	134.2	1026.24	5.88	75.23	2.87	1.63	84.13	119.8	1025.75	3.87	71.93	2.73	1.57	87.14	125.14	1024.59	3.04	71.57	3.29	1.69	45.67	69.67	1030.4	1.17	69	3.1	1.67	2016	1	87.2	126.22	1026.38
286	201601	29	1	12	42391	42391	1030.5	2.4	83	3.7	2.5	0	64	49	6	2	92.43	134.2	1026.24	5.88	75.23	2.87	1.63	84.13	119.8	1025.75	3.87	71.93	2.73	1.57	87.14	125.14	1024.59	3.04	71.57	3.29	1.69	45.67	69.67	1030.4	1.17	69	3.1	1.67	2016	1	87.2	126.22	1026.38
287	201601	26	1	13	42391	42391	1030.5	2.4	83	3.7	2.5	0	64	49	6	2	92.43	134.2	1026.24	5.88	75.23	2.87	1.63	84.13	119.8	1025.75	3.87	71.93	2.73	1.57	87.14	125.14	1024.59	3.04	71.57	3.29	1.69	45.67	69.67	1030.4	1.17	69	3.1	1.67	2016	1	87.2	126.22	1026.38
288	201601	24	1	17	42391	42391	1030.5	2.4	83	3.7	2.5	0	64	49	6	2	92.43	134.2	1026.24	5.88	75.23	2.87	1.63	84.13	119.8	1025.75	3.87	71.93	2.73	1.57	87.14	125.14	1024.59	3.04	71.57	3.29	1.69	45.67	69.67	1030.4	1.17	69	3.1	1.67	2016	1	87.2	126.22	1026.38
289	201601	29	1	17	42391	42391	1030.5	2.4	83	3.7	2.5	0	64	49	6	2	92.43	134.2	1026.24	5.88	75.23	2.87	1.63	84.13	119.8	1025.75	3.87	71.93	2.73	1.57	87.14	125.14	1024.59	3.04	71.57	3.29	1.69	45.67	69.67	1030.4	1.17	69	3.1	1.67	2016	1	87.2	126.22	1026.38
290	201601	30	1	18	42391	42391	1030.5	2.4	83	3.7	2.5	0	64	49	6	2	92.43	134.2	1026.24	5.88	75.23	2.87	1.63	84.13	119.8	1025.75	3.87	71.93	2.73	1.57	87.14	125.14	1024.59	3.04	71.57	3.29	1.69	45.67	69.67	1030.4	1.17	69	3.1	1.67	2016	1	87.2	126.22	1026.38
291	201601	34	1	22	42391	42391	1030.5	2.4	83	3.7	2.5	0	64	49	6	2	92.43	134.2	1026.24	5.88	75.23	2.87	1.63	84.13	119.8	1025.75	3.87	71.93	2.73	1.57	87.14	125.14	1024.59	3.04	71.57	3.29	1.69	45.67	69.67	1030.4	1.17	69	3.1	1.67	2016	1	87.2	126.22	1026.38
292	201601	29	1	6	42392	42392	1038.2	-2.3	63	2.7	3.5	5.9	60	40	6	2	87.63	127.6	1026.52	5.65	75.1	2.87	1.65	82.27	116.47	1025.88	3.65	71.93	2.73	1.67	75.86	107.14	1025.94	2.89	73.57	2.14	1.87	32.67	48.67	1030.37	1.8	78.67	0.63	1.9	2016	1	87.44	126.22	1026.36
293	201601	34	1	6	42392	42392	1038.2	-2.3	63	2.7	3.5	5.9	60	40	6	2	87.63	127.6	1026.52	5.65	75.1	2.87	1.65	82.27	116.47	1025.88	3.65	71.93	2.73	1.67	75.86	107.14	1025.94	2.89	73.57	2.14	1.87	32.67	48.67	1030.37	1.8	78.67	0.63	1.9	2016	1	87.44	126.22	1026.36
294	201601	25	2	7	42392	42392	1038.2	-2.3	63	2.7	3.5	5.9	60	40	6	2	87.63	127.6	1026.52	5.65	75.1	2.87	1.65	82.27	116.47	1025.88	3.65	71.93	2.73	1.67	75.86	107.14	1025.94	2.89	73.57	2.14	1.87	32.67	48.67	1030.37	1.8	78.67	0.63	1.9	2016	1	87.44	126.22	1026.36
295	201601	39	1	7	42392	42392	1038.2	-2.3	63	2.7	3.5	5.9	60	40	6	2	87.63	127.6	1026.52	5.65	75.1	2.87	1.65	82.27	116.47	1025.88	3.65	71.93	2.73	1.67	75.86	107.14	1025.94	2.89	73.57	2.14	1.87	32.67	48.67	1030.37	1.8	78.67	0.63	1.9	2016	1	87.44	126.22	1026.36
296	201601	30	1	8	42392	42392	1038.2	-2.3	63	2.7	3.5	5.9	60	40	6	2	87.63	127.6	1026.52	5.65	75.1	2.87	1.65	82.27	116.47	1025.88	3.65	71.93	2.73	1.67	75.86	107.14	1025.94	2.89	73.57	2.14	1.87	32.67	48.67	1030.37	1.8	78.67	0.63	1.9	2016	1	87.44	126.22	1026.36
297	201601	28	1	9	42392	42392	1038.2	-2.3	63	2.7	3.5	5.9	60	40	6	2	87.63	127.6	1026.52	5.65	75.1	2.87	1.65	82.27	116.47	1025.88	3.65	71.93	2.73	1.67	75.86	107.14	1025.94	2.89	73.57	2.14	1.87	32.67	48.67	1030.37	1.8	78.67	0.63	1.9	2016	1	87.44	126.22	1026.36
298	201601	31	1	9	42392	42392	1038.2	-2.3	63	2.7	3.5	5.9	60	40	6	2	87.63	127.6	1026.52	5.65	75.1	2.87	1.65	82.27	116.47	1025.88	3.65	71.93	2.73	1.67	75.86	107.14	1025.94	2.89	73.57	2.14	1.87	32.67	48.67	1030.37	1.8	78.67	0.63	1.9	2016	1	87.44	126.22	1026.36
299	201601	27	1	14	42392	42392	1038.2	-2.3	63	2.7	3.5	5.9	60	40	6	2	87.63	127.6	1026.52	5.65	75.1	2.87	1.65	82.27	116.47	1025.88	3.65	71.93	2.73	1.67	75.86	107.14	1025.94	2.89	73.57	2.14	1.87	32.67	48.67	1030.37	1.8	78.67	0.63	1.9	2016	1	87.44	126.22	1026.36
300	201601	25	1	4	42393	42393	1040.2	-5.9	42	0.1	6.2	8.6	NA	NA	0	NA	86.7	126.43	1027.03	5.26	74.17	3.07	1.73	80.67	114.07	1026.58	3.21	72.6	2.67	1.83	63.43	88.86	1028.54	1.87	72.57	2.17	2.21	36.67	50.33	1032.5	0.57	78.67	1.97	2.43	2016	1	87.33	125.96	1026.67
301	201601	25	1	5	42393	42393	1040.2	-5.9	42	0.1	6.2	8.6	NA	NA	0	NA	86.7	126.43	1027.03	5.26	74.17	3.07	1.73	80.67	114.07	1026.58	3.21	72.6	2.67	1.83	63.43	88.86	1028.54	1.87	72.57	2.17	2.21	36.67	50.33	1032.5	0.57	78.67	1.97	2.43	2016	1	87.33	125.96	1026.67
302	201601	30	1	5	42393	42393	1040.2	-5.9	42	0.1	6.2	8.6	NA	NA	0	NA	86.7	126.43	1027.03	5.26	74.17	3.07	1.73	80.67	114.07	1026.58	3.21	72.6	2.67	1.83	63.43	88.86	1028.54	1.87	72.57	2.17	2.21	36.67	50.33	1032.5	0.57	78.67	1.97	2.43	2016	1	87.33	125.96	1026.67
303	201601	31	2	5	42393	42393	1040.2	-5.9	42	0.1	6.2	8.6	NA	NA	0	NA	86.7	126.43	1027.03	5.26	74.17	3.07	1.73	80.67	114.07	1026.58	3.21	72.6	2.67	1.83	63.43	88.86	1028.54	1.87	72.57	2.17	2.21	36.67	50.33	1032.5	0.57	78.67	1.97	2.43	2016	1	87.33	125.96	1026.67
304	201601	34	2	5	42393	42393	1040.2	-5.9	42	0.1	6.2	8.6	NA	NA	0	NA	86.7	126.43	1027.03	5.26	74.17	3.07	1.73	80.67	114.07	1026.58	3.21	72.6	2.67	1.83	63.43	88.86	1028.54	1.87	72.57	2.17	2.21	36.67	50.33	1032.5	0.57	78.67	1.97	2.43	2016	1	87.33	125.96	1026.67
305	201601	24	1	6	42393	42393	1040.2	-5.9	42	0.1	6.2	8.6	NA	NA	0	NA	86.7	126.43	1027.03	5.26	74.17	3.07	1.73	80.67	114.07	1026.58	3.21	72.6	2.67	1.83	63.43	88.86	1028.54	1.87	72.57	2.17	2.21	36.67	50.33	1032.5	0.57	78.67	1.97	2.43	2016	1	87.33	125.96	1026.67
306	201601	31	1	6	42393	42393	1040.2	-5.9	42	0.1	6.2	8.6	NA	NA	0	NA	86.7	126.43	1027.03	5.26	74.17	3.07	1.73	80.67	114.07	1026.58	3.21	72.6	2.67	1.83	63.43	88.86	1028.54	1.87	72.57	2.17	2.21	36.67	50.33	1032.5	0.57	78.67	1.97	2.43	2016	1	87.33	125.96	1026.67
307	201601	33	1	6	42393	42393	1040.2	-5.9	42	0.1	6.2	8.6	NA	NA	0	NA	86.7	126.43	1027.03	5.26	74.17	3.07	1.73	80.67	114.07	1026.58	3.21	72.6	2.67	1.83	63.43	88.86	1028.54	1.87	72.57	2.17	2.21	36.67	50.33	1032.5	0.57	78.67	1.97	2.43	2016	1	87.33	125.96	1026.67
308	201601	25	1	7	42393	42393	1040.2	-5.9	42	0.1	6.2	8.6	NA	NA	0	NA	86.7	126.43	1027.03	5.26	74.17	3.07	1.73	80.67	114.07	1026.58	3.21	72.6	2.67	1.83	63.43	88.86	1028.54	1.87	72.57	2.17	2.21	36.67	50.33	1032.5	0.57	78.67	1.97	2.43	2016	1	87.33	125.96	1026.67
309	201601	26	1	7	42393	42393	1040.2	-5.9	42	0.1	6.2	8.6	NA	NA	0	NA	86.7	126.43	1027.03	5.26	74.17	3.07	1.73	80.67	114.07	1026.58	3.21	72.6	2.67	1.83	63.43	88.86	1028.54	1.87	72.57	2.17	2.21	36.67	50.33	1032.5	0.57	78.67	1.97	2.43	2016	1	87.33	125.96	1026.67
310	201601	26	2	7	42393	42393	1040.2	-5.9	42	0.1	6.2	8.6	NA	NA	0	NA	86.7	126.43	1027.03	5.26	74.17	3.07	1.73	80.67	114.07	1026.58	3.21	72.6	2.67	1.83	63.43	88.86	1028.54	1.87	72.57	2.17	2.21	36.67	50.33	1032.5	0.57	78.67	1.97	2.43	2016	1	87.33	125.96	1026.67
311	201601	26	1	7	42393	42393	1040.2	-5.9	42	0.1	6.2	8.6	NA	NA	0	NA	86.7	126.43	1027.03	5.26	74.17	3.07	1.73	80.67	114.07	1026.58	3.21	72.6	2.67	1.83	63.43	88.86	1028.54	1.87	72.57	2.17	2.21	36.67	50.33	1032.5	0.57	78.67	1.97	2.43	2016	1	87.33	125.96	1026.67
312	201601	29	1	7	42393	42393	1040.2	-5.9	42	0.1	6.2	8.6	NA	NA	0	NA	86.7	126.43	1027.03	5.26	74.17	3.07	1.73	80.67	114.07	1026.58	3.21	72.6	2.67	1.83	63.43	88.86	1028.54	1.87	72.57	2.17	2.21	36.67	50.33	1032.5	0.57	78.67	1.97	2.43	2016	1	87.33	125.96	1026.67
313	201601	24	1	8	42393	42393	1040.2	-5.9	42	0.1	6.2	8.6	NA	NA	0	NA	86.7	126.43	1027.03	5.26	74.17	3.07	1.73	80.67	114.07	1026.58	3.21	72.6	2.67	1.83	63.43	88.86	1028.54	1.87	72.57	2.17	2.21	36.67	50.33	1032.5	0.57	78.67	1.97	2.43	2016	1	87.33	125.96	1026.67
314	201601	28	2	9	42393	42393	1040.2	-5.9	42	0.1	6.2	8.6	NA	NA	0	NA	86.7	126.43	1027.03	5.26	74.17	3.07	1.73	80.67	114.07	1026.58	3.21	72.6	2.67	1.83	63.43	88.86	1028.54	1.87	72.57	2.17	2.21	36.67	50.33	1032.5	0.57	78.67	1.97	2.43	2016	1	87.33	125.96	1026.67
315	201601	26	1	13	42393	42393	1040.2	-5.9	42	0.1	6.2	8.6	NA	NA	0	NA	86.7	126.43	1027.03	5.26	74.17	3.07	1.73	80.67	114.07	1026.58	3.21	72.6	2.67	1.83	63.43	88.86	1028.54	1.87	72.57	2.17	2.21	36.67	50.33	1032.5	0.57	78.67	1.97	2.43	2016	1	87.33	125.96	1026.67
316	201601	28	1	16	42393	42393	1040.2	-5.9	42	0.1	6.2	8.6	NA	NA	0	NA	86.7	126.43	1027.03	5.26	74.17	3.07	1.73	80.67	114.07	1026.58	3.21	72.6	2.67	1.83	63.43	88.86	1028.54	1.87	72.57	2.17	2.21	36.67	50.33	1032.5	0.57	78.67	1.97	2.43	2016	1	87.33	125.96	1026.67
317	201601	35	2	27	42393	42393	1040.2	-5.9	42	0.1	6.2	8.6	NA	NA	0	NA	86.7	126.43	1027.03	5.26	74.17	3.07	1.73	80.67	114.07	1026.58	3.21	72.6	2.67	1.83	63.43	88.86	1028.54	1.87	72.57	2.17	2.21	36.67	50.33	1032.5	0.57	78.67	1.97	2.43	2016	1	87.33	125.96	1026.67
318	201601	27	1	4	42394	42394	1037.1	-2.5	41	0	3.5	9	86	32	3	2	83.38	122.59	1027.53	4.81	72.9	3.36	1.86	78	109.71	1027.47	2.47	71.27	2.86	2.17	58	83	1031.96	0.06	66.71	3.4	2.84	44.5	62	1036.3	-1.93	62.67	4.83	4.07	2016	1	88.18	127.59	1027.19
319	201601	20	1	5	42394	42394	1037.1	-2.5	41	0	3.5	9	86	32	3	2	83.38	122.59	1027.53	4.81	72.9	3.36	1.86	78	109.71	1027.47	2.47	71.27	2.86	2.17	58	83	1031.96	0.06	66.71	3.4	2.84	44.5	62	1036.3	-1.93	62.67	4.83	4.07	2016	1	88.18	127.59	1027.19
320	201601	32	1	5	42394	42394	1037.1	-2.5	41	0	3.5	9	86	32	3	2	83.38	122.59	1027.53	4.81	72.9	3.36	1.86	78	109.71	1027.47	2.47	71.27	2.86	2.17	58	83	1031.96	0.06	66.71	3.4	2.84	44.5	62	1036.3	-1.93	62.67	4.83	4.07	2016	1	88.18	127.59	1027.19
321	201601	26	1	6	42394	42394	1037.1	-2.5	41	0	3.5	9	86	32	3	2	83.38	122.59	1027.53	4.81	72.9	3.36	1.86	78	109.71	1027.47	2.47	71.27	2.86	2.17	58	83	1031.96	0.06	66.71	3.4	2.84	44.5	62	1036.3	-1.93	62.67	4.83	4.07	2016	1	88.18	127.59	1027.19
322	201601	21	1	7	42394	42394	1037.1	-2.5	41	0	3.5	9	86	32	3	2	83.38	122.59	1027.53	4.81	72.9	3.36	1.86	78	109.71	1027.47	2.47	71.27	2.86	2.17	58	83	1031.96	0.06	66.71	3.4	2.84	44.5	62	1036.3	-1.93	62.67	4.83	4.07	2016	1	88.18	127.59	1027.19
323	201601	24	1	7	42394	42394	1037.1	-2.5	41	0	3.5	9	86	32	3	2	83.38	122.59	1027.53	4.81	72.9	3.36	1.86	78	109.71	1027.47	2.47	71.27	2.86	2.17	58	83	1031.96	0.06	66.71	3.4	2.84	44.5	62	1036.3	-1.93	62.67	4.83	4.07	2016	1	88.18	127.59	1027.19
324	201601	26	1	7	42394	42394	1037.1	-2.5	41	0	3.5	9	86	32	3	2	83.38	122.59	1027.53	4.81	72.9	3.36	1.86	78	109.71	1027.47	2.47	71.27	2.86	2.17	58	83	1031.96	0.06	66.71	3.4	2.84	44.5	62	1036.3	-1.93	62.67	4.83	4.07	2016	1	88.18	127.59	1027.19
325	201601	28	1	7	42394	42394	1037.1	-2.5	41	0	3.5	9	86	32	3	2	83.38	122.59	1027.53	4.81	72.9	3.36	1.86	78	109.71	1027.47	2.47	71.27	2.86	2.17	58	83	1031.96	0.06	66.71	3.4	2.84	44.5	62	1036.3	-1.93	62.67	4.83	4.07	2016	1	88.18	127.59	1027.19
326	201601	35	1	7	42394	42394	1037.1	-2.5	41	0	3.5	9	86	32	3	2	83.38	122.59	1027.53	4.81	72.9	3.36	1.86	78	109.71	1027.47	2.47	71.27	2.86	2.17	58	83	1031.96	0.06	66.71	3.4	2.84	44.5	62	1036.3	-1.93	62.67	4.83	4.07	2016	1	88.18	127.59	1027.19
327	201601	25	1	8	42394	42394	1037.1	-2.5	41	0	3.5	9	86	32	3	2	83.38	122.59	1027.53	4.81	72.9	3.36	1.86	78	109.71	1027.47	2.47	71.27	2.86	2.17	58	83	1031.96	0.06	66.71	3.4	2.84	44.5	62	1036.3	-1.93	62.67	4.83	4.07	2016	1	88.18	127.59	1027.19
328	201601	31	1	8	42394	42394	1037.1	-2.5	41	0	3.5	9	86	32	3	2	83.38	122.59	1027.53	4.81	72.9	3.36	1.86	78	109.71	1027.47	2.47	71.27	2.86	2.17	58	83	1031.96	0.06	66.71	3.4	2.84	44.5	62	1036.3	-1.93	62.67	4.83	4.07	2016	1	88.18	127.59	1027.19
329	201601	33	1	8	42394	42394	1037.1	-2.5	41	0	3.5	9	86	32	3	2	83.38	122.59	1027.53	4.81	72.9	3.36	1.86	78	109.71	1027.47	2.47	71.27	2.86	2.17	58	83	1031.96	0.06	66.71	3.4	2.84	44.5	62	1036.3	-1.93	62.67	4.83	4.07	2016	1	88.18	127.59	1027.19
330	201601	26	1	9	42394	42394	1037.1	-2.5	41	0	3.5	9	86	32	3	2	83.38	122.59	1027.53	4.81	72.9	3.36	1.86	78	109.71	1027.47	2.47	71.27	2.86	2.17	58	83	1031.96	0.06	66.71	3.4	2.84	44.5	62	1036.3	-1.93	62.67	4.83	4.07	2016	1	88.18	127.59	1027.19
331	201601	25	1	11	42394	42394	1037.1	-2.5	41	0	3.5	9	86	32	3	2	83.38	122.59	1027.53	4.81	72.9	3.36	1.86	78	109.71	1027.47	2.47	71.27	2.86	2.17	58	83	1031.96	0.06	66.71	3.4	2.84	44.5	62	1036.3	-1.93	62.67	4.83	4.07	2016	1	88.18	127.59	1027.19
332	201601	26	1	12	42394	42394	1037.1	-2.5	41	0	3.5	9	86	32	3	2	83.38	122.59	1027.53	4.81	72.9	3.36	1.86	78	109.71	1027.47	2.47	71.27	2.86	2.17	58	83	1031.96	0.06	66.71	3.4	2.84	44.5	62	1036.3	-1.93	62.67	4.83	4.07	2016	1	88.18	127.59	1027.19
333	201601	25	2	13	42394	42394	1037.1	-2.5	41	0	3.5	9	86	32	3	2	83.38	122.59	1027.53	4.81	72.9	3.36	1.86	78	109.71	1027.47	2.47	71.27	2.86	2.17	58	83	1031.96	0.06	66.71	3.4	2.84	44.5	62	1036.3	-1.93	62.67	4.83	4.07	2016	1	88.18	127.59	1027.19
334	201601	32	1	13	42394	42394	1037.1	-2.5	41	0	3.5	9	86	32	3	2	83.38	122.59	1027.53	4.81	72.9	3.36	1.86	78	109.71	1027.47	2.47	71.27	2.86	2.17	58	83	1031.96	0.06	66.71	3.4	2.84	44.5	62	1036.3	-1.93	62.67	4.83	4.07	2016	1	88.18	127.59	1027.19
335	201601	34	1	16	42394	42394	1037.1	-2.5	41	0	3.5	9	86	32	3	2	83.38	122.59	1027.53	4.81	72.9	3.36	1.86	78	109.71	1027.47	2.47	71.27	2.86	2.17	58	83	1031.96	0.06	66.71	3.4	2.84	44.5	62	1036.3	-1.93	62.67	4.83	4.07	2016	1	88.18	127.59	1027.19
336	201601	33	1	17	42394	42394	1037.1	-2.5	41	0	3.5	9	86	32	3	2	83.38	122.59	1027.53	4.81	72.9	3.36	1.86	78	109.71	1027.47	2.47	71.27	2.86	2.17	58	83	1031.96	0.06	66.71	3.4	2.84	44.5	62	1036.3	-1.93	62.67	4.83	4.07	2016	1	88.18	127.59	1027.19
337	201601	25	1	18	42394	42394	1037.1	-2.5	41	0	3.5	9	86	32	3	2	83.38	122.59	1027.53	4.81	72.9	3.36	1.86	78	109.71	1027.47	2.47	71.27	2.86	2.17	58	83	1031.96	0.06	66.71	3.4	2.84	44.5	62	1036.3	-1.93	62.67	4.83	4.07	2016	1	88.18	127.59	1027.19
338	201601	25	1	6	42395	42395	1031.8	0.8	57	0	1	7.9	105	55	2	3	80.83	120.07	1028.01	4.5	71.6	3.48	1.93	74.71	107.71	1028.31	1.74	69.13	3.46	2.31	43	69.83	1033.89	-0.69	62.29	4.69	2.96	36	73	1038.5	-3.57	48.67	7.83	4.4	2016	1	87.02	127.2	1027.52
339	201601	30	1	8	42395	42395	1031.8	0.8	57	0	1	7.9	105	55	2	3	80.83	120.07	1028.01	4.5	71.6	3.48	1.93	74.71	107.71	1028.31	1.74	69.13	3.46	2.31	43	69.83	1033.89	-0.69	62.29	4.69	2.96	36	73	1038.5	-3.57	48.67	7.83	4.4	2016	1	87.02	127.2	1027.52
340	201601	26	2	9	42395	42395	1031.8	0.8	57	0	1	7.9	105	55	2	3	80.83	120.07	1028.01	4.5	71.6	3.48	1.93	74.71	107.71	1028.31	1.74	69.13	3.46	2.31	43	69.83	1033.89	-0.69	62.29	4.69	2.96	36	73	1038.5	-3.57	48.67	7.83	4.4	2016	1	87.02	127.2	1027.52
341	201601	24	1	10	42395	42395	1031.8	0.8	57	0	1	7.9	105	55	2	3	80.83	120.07	1028.01	4.5	71.6	3.48	1.93	74.71	107.71	1028.31	1.74	69.13	3.46	2.31	43	69.83	1033.89	-0.69	62.29	4.69	2.96	36	73	1038.5	-3.57	48.67	7.83	4.4	2016	1	87.02	127.2	1027.52
342	201601	25	1	10	42395	42395	1031.8	0.8	57	0	1	7.9	105	55	2	3	80.83	120.07	1028.01	4.5	71.6	3.48	1.93	74.71	107.71	1028.31	1.74	69.13	3.46	2.31	43	69.83	1033.89	-0.69	62.29	4.69	2.96	36	73	1038.5	-3.57	48.67	7.83	4.4	2016	1	87.02	127.2	1027.52
343	201601	27	1	10	42395	42395	1031.8	0.8	57	0	1	7.9	105	55	2	3	80.83	120.07	1028.01	4.5	71.6	3.48	1.93	74.71	107.71	1028.31	1.74	69.13	3.46	2.31	43	69.83	1033.89	-0.69	62.29	4.69	2.96	36	73	1038.5	-3.57	48.67	7.83	4.4	2016	1	87.02	127.2	1027.52
344	201601	29	2	10	42395	42395	1031.8	0.8	57	0	1	7.9	105	55	2	3	80.83	120.07	1028.01	4.5	71.6	3.48	1.93	74.71	107.71	1028.31	1.74	69.13	3.46	2.31	43	69.83	1033.89	-0.69	62.29	4.69	2.96	36	73	1038.5	-3.57	48.67	7.83	4.4	2016	1	87.02	127.2	1027.52
345	201601	28	1	11	42395	42395	1031.8	0.8	57	0	1	7.9	105	55	2	3	80.83	120.07	1028.01	4.5	71.6	3.48	1.93	74.71	107.71	1028.31	1.74	69.13	3.46	2.31	43	69.83	1033.89	-0.69	62.29	4.69	2.96	36	73	1038.5	-3.57	48.67	7.83	4.4	2016	1	87.02	127.2	1027.52
346	201601	29	1	11	42395	42395	1031.8	0.8	57	0	1	7.9	105	55	2	3	80.83	120.07	1028.01	4.5	71.6	3.48	1.93	74.71	107.71	1028.31	1.74	69.13	3.46	2.31	43	69.83	1033.89	-0.69	62.29	4.69	2.96	36	73	1038.5	-3.57	48.67	7.83	4.4	2016	1	87.02	127.2	1027.52
347	201601	28	1	12	42395	42395	1031.8	0.8	57	0	1	7.9	105	55	2	3	80.83	120.07	1028.01	4.5	71.6	3.48	1.93	74.71	107.71	1028.31	1.74	69.13	3.46	2.31	43	69.83	1033.89	-0.69	62.29	4.69	2.96	36	73	1038.5	-3.57	48.67	7.83	4.4	2016	1	87.02	127.2	1027.52
348	201601	31	1	14	42395	42395	1031.8	0.8	57	0	1	7.9	105	55	2	3	80.83	120.07	1028.01	4.5	71.6	3.48	1.93	74.71	107.71	1028.31	1.74	69.13	3.46	2.31	43	69.83	1033.89	-0.69	62.29	4.69	2.96	36	73	1038.5	-3.57	48.67	7.83	4.4	2016	1	87.02	127.2	1027.52
349	201601	31	1	16	42395	42395	1031.8	0.8	57	0	1	7.9	105	55	2	3	80.83	120.07	1028.01	4.5	71.6	3.48	1.93	74.71	107.71	1028.31	1.74	69.13	3.46	2.31	43	69.83	1033.89	-0.69	62.29	4.69	2.96	36	73	1038.5	-3.57	48.67	7.83	4.4	2016	1	87.02	127.2	1027.52
350	201601	23	1	19	42395	42395	1031.8	0.8	57	0	1	7.9	105	55	2	3	80.83	120.07	1028.01	4.5	71.6	3.48	1.93	74.71	107.71	1028.31	1.74	69.13	3.46	2.31	43	69.83	1033.89	-0.69	62.29	4.69	2.96	36	73	1038.5	-3.57	48.67	7.83	4.4	2016	1	87.02	127.2	1027.52
351	201601	26	1	35	42395	42395	1031.8	0.8	57	0	1	7.9	105	55	2	3	80.83	120.07	1028.01	4.5	71.6	3.48	1.93	74.71	107.71	1028.31	1.74	69.13	3.46	2.31	43	69.83	1033.89	-0.69	62.29	4.69	2.96	36	73	1038.5	-3.57	48.67	7.83	4.4	2016	1	87.02	127.2	1027.52
352	201601	23	1	5	42396	42396	1028.2	3.8	78	2.6	0.9	0	97	61	2	3	80.45	120.03	1028.09	4.3	70.87	3.75	1.88	75.21	111.07	1028.77	1.34	67.2	3.99	2.22	37.5	66.17	1034.06	-0.64	62.71	4.76	2.84	43.5	95.5	1036.37	-2.53	46.67	8.5	3.57	2016	1	87.16	127.91	1027.69
353	201601	30	1	5	42396	42396	1028.2	3.8	78	2.6	0.9	0	97	61	2	3	80.45	120.03	1028.09	4.3	70.87	3.75	1.88	75.21	111.07	1028.77	1.34	67.2	3.99	2.22	37.5	66.17	1034.06	-0.64	62.71	4.76	2.84	43.5	95.5	1036.37	-2.53	46.67	8.5	3.57	2016	1	87.16	127.91	1027.69
354	201601	39	1	5	42396	42396	1028.2	3.8	78	2.6	0.9	0	97	61	2	3	80.45	120.03	1028.09	4.3	70.87	3.75	1.88	75.21	111.07	1028.77	1.34	67.2	3.99	2.22	37.5	66.17	1034.06	-0.64	62.71	4.76	2.84	43.5	95.5	1036.37	-2.53	46.67	8.5	3.57	2016	1	87.16	127.91	1027.69
355	201601	26	1	6	42396	42396	1028.2	3.8	78	2.6	0.9	0	97	61	2	3	80.45	120.03	1028.09	4.3	70.87	3.75	1.88	75.21	111.07	1028.77	1.34	67.2	3.99	2.22	37.5	66.17	1034.06	-0.64	62.71	4.76	2.84	43.5	95.5	1036.37	-2.53	46.67	8.5	3.57	2016	1	87.16	127.91	1027.69
356	201601	32	1	6	42396	42396	1028.2	3.8	78	2.6	0.9	0	97	61	2	3	80.45	120.03	1028.09	4.3	70.87	3.75	1.88	75.21	111.07	1028.77	1.34	67.2	3.99	2.22	37.5	66.17	1034.06	-0.64	62.71	4.76	2.84	43.5	95.5	1036.37	-2.53	46.67	8.5	3.57	2016	1	87.16	127.91	1027.69
357	201601	27	1	7	42396	42396	1028.2	3.8	78	2.6	0.9	0	97	61	2	3	80.45	120.03	1028.09	4.3	70.87	3.75	1.88	75.21	111.07	1028.77	1.34	67.2	3.99	2.22	37.5	66.17	1034.06	-0.64	62.71	4.76	2.84	43.5	95.5	1036.37	-2.53	46.67	8.5	3.57	2016	1	87.16	127.91	1027.69
358	201601	35	1	7	42396	42396	1028.2	3.8	78	2.6	0.9	0	97	61	2	3	80.45	120.03	1028.09	4.3	70.87	3.75	1.88	75.21	111.07	1028.77	1.34	67.2	3.99	2.22	37.5	66.17	1034.06	-0.64	62.71	4.76	2.84	43.5	95.5	1036.37	-2.53	46.67	8.5	3.57	2016	1	87.16	127.91	1027.69
359	201601	30	1	8	42396	42396	1028.2	3.8	78	2.6	0.9	0	97	61	2	3	80.45	120.03	1028.09	4.3	70.87	3.75	1.88	75.21	111.07	1028.77	1.34	67.2	3.99	2.22	37.5	66.17	1034.06	-0.64	62.71	4.76	2.84	43.5	95.5	1036.37	-2.53	46.67	8.5	3.57	2016	1	87.16	127.91	1027.69
360	201601	26	1	9	42396	42396	1028.2	3.8	78	2.6	0.9	0	97	61	2	3	80.45	120.03	1028.09	4.3	70.87	3.75	1.88	75.21	111.07	1028.77	1.34	67.2	3.99	2.22	37.5	66.17	1034.06	-0.64	62.71	4.76	2.84	43.5	95.5	1036.37	-2.53	46.67	8.5	3.57	2016	1	87.16	127.91	1027.69
361	201601	34	1	12	42396	42396	1028.2	3.8	78	2.6	0.9	0	97	61	2	3	80.45	120.03	1028.09	4.3	70.87	3.75	1.88	75.21	111.07	1028.77	1.34	67.2	3.99	2.22	37.5	66.17	1034.06	-0.64	62.71	4.76	2.84	43.5	95.5	1036.37	-2.53	46.67	8.5	3.57	2016	1	87.16	127.91	1027.69
362	201601	32	2	4	42397	42397	1022.3	6	98	12	1.3	0	38	28	2	2	81.34	121.03	1027.82	4.28	71.13	3.52	1.87	76.79	113.86	1028.72	1.37	67.33	3.99	2.13	43	73.17	1033.54	-0.3	64.86	4.49	2.7	49.33	96	1032.37	0.7	58.67	5.63	1.8	2016	1	87.14	128.27	1027.81
363	201601	25	1	5	42397	42397	1022.3	6	98	12	1.3	0	38	28	2	2	81.34	121.03	1027.82	4.28	71.13	3.52	1.87	76.79	113.86	1028.72	1.37	67.33	3.99	2.13	43	73.17	1033.54	-0.3	64.86	4.49	2.7	49.33	96	1032.37	0.7	58.67	5.63	1.8	2016	1	87.14	128.27	1027.81
364	201601	29	1	5	42397	42397	1022.3	6	98	12	1.3	0	38	28	2	2	81.34	121.03	1027.82	4.28	71.13	3.52	1.87	76.79	113.86	1028.72	1.37	67.33	3.99	2.13	43	73.17	1033.54	-0.3	64.86	4.49	2.7	49.33	96	1032.37	0.7	58.67	5.63	1.8	2016	1	87.14	128.27	1027.81
365	201601	21	1	6	42397	42397	1022.3	6	98	12	1.3	0	38	28	2	2	81.34	121.03	1027.82	4.28	71.13	3.52	1.87	76.79	113.86	1028.72	1.37	67.33	3.99	2.13	43	73.17	1033.54	-0.3	64.86	4.49	2.7	49.33	96	1032.37	0.7	58.67	5.63	1.8	2016	1	87.14	128.27	1027.81
366	201601	29	1	6	42397	42397	1022.3	6	98	12	1.3	0	38	28	2	2	81.34	121.03	1027.82	4.28	71.13	3.52	1.87	76.79	113.86	1028.72	1.37	67.33	3.99	2.13	43	73.17	1033.54	-0.3	64.86	4.49	2.7	49.33	96	1032.37	0.7	58.67	5.63	1.8	2016	1	87.14	128.27	1027.81
367	201601	33	2	6	42397	42397	1022.3	6	98	12	1.3	0	38	28	2	2	81.34	121.03	1027.82	4.28	71.13	3.52	1.87	76.79	113.86	1028.72	1.37	67.33	3.99	2.13	43	73.17	1033.54	-0.3	64.86	4.49	2.7	49.33	96	1032.37	0.7	58.67	5.63	1.8	2016	1	87.14	128.27	1027.81
368	201601	22	2	7	42397	42397	1022.3	6	98	12	1.3	0	38	28	2	2	81.34	121.03	1027.82	4.28	71.13	3.52	1.87	76.79	113.86	1028.72	1.37	67.33	3.99	2.13	43	73.17	1033.54	-0.3	64.86	4.49	2.7	49.33	96	1032.37	0.7	58.67	5.63	1.8	2016	1	87.14	128.27	1027.81
369	201601	31	2	7	42397	42397	1022.3	6	98	12	1.3	0	38	28	2	2	81.34	121.03	1027.82	4.28	71.13	3.52	1.87	76.79	113.86	1028.72	1.37	67.33	3.99	2.13	43	73.17	1033.54	-0.3	64.86	4.49	2.7	49.33	96	1032.37	0.7	58.67	5.63	1.8	2016	1	87.14	128.27	1027.81
370	201601	26	1	8	42397	42397	1022.3	6	98	12	1.3	0	38	28	2	2	81.34	121.03	1027.82	4.28	71.13	3.52	1.87	76.79	113.86	1028.72	1.37	67.33	3.99	2.13	43	73.17	1033.54	-0.3	64.86	4.49	2.7	49.33	96	1032.37	0.7	58.67	5.63	1.8	2016	1	87.14	128.27	1027.81
371	201601	28	2	9	42397	42397	1022.3	6	98	12	1.3	0	38	28	2	2	81.34	121.03	1027.82	4.28	71.13	3.52	1.87	76.79	113.86	1028.72	1.37	67.33	3.99	2.13	43	73.17	1033.54	-0.3	64.86	4.49	2.7	49.33	96	1032.37	0.7	58.67	5.63	1.8	2016	1	87.14	128.27	1027.81
372	201601	27	1	10	42397	42397	1022.3	6	98	12	1.3	0	38	28	2	2	81.34	121.03	1027.82	4.28	71.13	3.52	1.87	76.79	113.86	1028.72	1.37	67.33	3.99	2.13	43	73.17	1033.54	-0.3	64.86	4.49	2.7	49.33	96	1032.37	0.7	58.67	5.63	1.8	2016	1	87.14	128.27	1027.81
373	201601	30	1	13	42397	42397	1022.3	6	98	12	1.3	0	38	28	2	2	81.34	121.03	1027.82	4.28	71.13	3.52	1.87	76.79	113.86	1028.72	1.37	67.33	3.99	2.13	43	73.17	1033.54	-0.3	64.86	4.49	2.7	49.33	96	1032.37	0.7	58.67	5.63	1.8	2016	1	87.14	128.27	1027.81
374	201601	29	1	15	42397	42397	1022.3	6	98	12	1.3	0	38	28	2	2	81.34	121.03	1027.82	4.28	71.13	3.52	1.87	76.79	113.86	1028.72	1.37	67.33	3.99	2.13	43	73.17	1033.54	-0.3	64.86	4.49	2.7	49.33	96	1032.37	0.7	58.67	5.63	1.8	2016	1	87.14	128.27	1027.81
375	201601	31	1	3	42398	42398	1023.8	5.5	91	9.2	1.8	0	37	26	0	1	80.03	118.28	1027.44	4.31	71.97	3.28	1.87	71.64	107	1028.35	1.69	69.27	3.99	2.07	44.17	75	1032.61	0.33	66	4.49	2.7	48	80	1027.43	3.53	77.67	2.63	1.07	2016	1	84.82	125.11	1027.78
376	201601	22	1	4	42398	42398	1023.8	5.5	91	9.2	1.8	0	37	26	0	1	80.03	118.28	1027.44	4.31	71.97	3.28	1.87	71.64	107	1028.35	1.69	69.27	3.99	2.07	44.17	75	1032.61	0.33	66	4.49	2.7	48	80	1027.43	3.53	77.67	2.63	1.07	2016	1	84.82	125.11	1027.78
377	201601	28	1	4	42398	42398	1023.8	5.5	91	9.2	1.8	0	37	26	0	1	80.03	118.28	1027.44	4.31	71.97	3.28	1.87	71.64	107	1028.35	1.69	69.27	3.99	2.07	44.17	75	1032.61	0.33	66	4.49	2.7	48	80	1027.43	3.53	77.67	2.63	1.07	2016	1	84.82	125.11	1027.78
378	201601	34	2	4	42398	42398	1023.8	5.5	91	9.2	1.8	0	37	26	0	1	80.03	118.28	1027.44	4.31	71.97	3.28	1.87	71.64	107	1028.35	1.69	69.27	3.99	2.07	44.17	75	1032.61	0.33	66	4.49	2.7	48	80	1027.43	3.53	77.67	2.63	1.07	2016	1	84.82	125.11	1027.78
379	201601	24	1	7	42398	42398	1023.8	5.5	91	9.2	1.8	0	37	26	0	1	80.03	118.28	1027.44	4.31	71.97	3.28	1.87	71.64	107	1028.35	1.69	69.27	3.99	2.07	44.17	75	1032.61	0.33	66	4.49	2.7	48	80	1027.43	3.53	77.67	2.63	1.07	2016	1	84.82	125.11	1027.78
380	201601	26	2	7	42398	42398	1023.8	5.5	91	9.2	1.8	0	37	26	0	1	80.03	118.28	1027.44	4.31	71.97	3.28	1.87	71.64	107	1028.35	1.69	69.27	3.99	2.07	44.17	75	1032.61	0.33	66	4.49	2.7	48	80	1027.43	3.53	77.67	2.63	1.07	2016	1	84.82	125.11	1027.78
381	201601	23	1	8	42398	42398	1023.8	5.5	91	9.2	1.8	0	37	26	0	1	80.03	118.28	1027.44	4.31	71.97	3.28	1.87	71.64	107	1028.35	1.69	69.27	3.99	2.07	44.17	75	1032.61	0.33	66	4.49	2.7	48	80	1027.43	3.53	77.67	2.63	1.07	2016	1	84.82	125.11	1027.78
382	201601	26	1	9	42398	42398	1023.8	5.5	91	9.2	1.8	0	37	26	0	1	80.03	118.28	1027.44	4.31	71.97	3.28	1.87	71.64	107	1028.35	1.69	69.27	3.99	2.07	44.17	75	1032.61	0.33	66	4.49	2.7	48	80	1027.43	3.53	77.67	2.63	1.07	2016	1	84.82	125.11	1027.78
383	201601	25	1	11	42398	42398	1023.8	5.5	91	9.2	1.8	0	37	26	0	1	80.03	118.28	1027.44	4.31	71.97	3.28	1.87	71.64	107	1028.35	1.69	69.27	3.99	2.07	44.17	75	1032.61	0.33	66	4.49	2.7	48	80	1027.43	3.53	77.67	2.63	1.07	2016	1	84.82	125.11	1027.78
384	201601	33	1	28	42398	42398	1023.8	5.5	91	9.2	1.8	0	37	26	0	1	80.03	118.28	1027.44	4.31	71.97	3.28	1.87	71.64	107	1028.35	1.69	69.27	3.99	2.07	44.17	75	1032.61	0.33	66	4.49	2.7	48	80	1027.43	3.53	77.67	2.63	1.07	2016	1	84.82	125.11	1027.78
385	201601	27	1	30	42398	42398	1023.8	5.5	91	9.2	1.8	0	37	26	0	1	80.03	118.28	1027.44	4.31	71.97	3.28	1.87	71.64	107	1028.35	1.69	69.27	3.99	2.07	44.17	75	1032.61	0.33	66	4.49	2.7	48	80	1027.43	3.53	77.67	2.63	1.07	2016	1	84.82	125.11	1027.78
386	201601	26	1	6	42399	42399	1028.6	4.4	76	0	2	0.6	59	30	3	2	77.59	113.55	1027.24	4.3	72.3	3.1	1.89	64.36	97.36	1028.28	1.94	70.27	3.63	2.17	40.33	70.5	1031.66	0.77	67.14	4.49	2.6	38.33	57.33	1024.77	5.1	89	0	1.33	2016	1	81.45	120.73	1027.74
387	201601	28	1	6	42399	42399	1028.6	4.4	76	0	2	0.6	59	30	3	2	77.59	113.55	1027.24	4.3	72.3	3.1	1.89	64.36	97.36	1028.28	1.94	70.27	3.63	2.17	40.33	70.5	1031.66	0.77	67.14	4.49	2.6	38.33	57.33	1024.77	5.1	89	0	1.33	2016	1	81.45	120.73	1027.74
388	201601	31	2	6	42399	42399	1028.6	4.4	76	0	2	0.6	59	30	3	2	77.59	113.55	1027.24	4.3	72.3	3.1	1.89	64.36	97.36	1028.28	1.94	70.27	3.63	2.17	40.33	70.5	1031.66	0.77	67.14	4.49	2.6	38.33	57.33	1024.77	5.1	89	0	1.33	2016	1	81.45	120.73	1027.74
389	201601	27	1	8	42399	42399	1028.6	4.4	76	0	2	0.6	59	30	3	2	77.59	113.55	1027.24	4.3	72.3	3.1	1.89	64.36	97.36	1028.28	1.94	70.27	3.63	2.17	40.33	70.5	1031.66	0.77	67.14	4.49	2.6	38.33	57.33	1024.77	5.1	89	0	1.33	2016	1	81.45	120.73	1027.74
390	201601	22	1	10	42399	42399	1028.6	4.4	76	0	2	0.6	59	30	3	2	77.59	113.55	1027.24	4.3	72.3	3.1	1.89	64.36	97.36	1028.28	1.94	70.27	3.63	2.17	40.33	70.5	1031.66	0.77	67.14	4.49	2.6	38.33	57.33	1024.77	5.1	89	0	1.33	2016	1	81.45	120.73	1027.74
391	201601	25	1	10	42399	42399	1028.6	4.4	76	0	2	0.6	59	30	3	2	77.59	113.55	1027.24	4.3	72.3	3.1	1.89	64.36	97.36	1028.28	1.94	70.27	3.63	2.17	40.33	70.5	1031.66	0.77	67.14	4.49	2.6	38.33	57.33	1024.77	5.1	89	0	1.33	2016	1	81.45	120.73	1027.74
392	201601	26	1	11	42399	42399	1028.6	4.4	76	0	2	0.6	59	30	3	2	77.59	113.55	1027.24	4.3	72.3	3.1	1.89	64.36	97.36	1028.28	1.94	70.27	3.63	2.17	40.33	70.5	1031.66	0.77	67.14	4.49	2.6	38.33	57.33	1024.77	5.1	89	0	1.33	2016	1	81.45	120.73	1027.74
393	201601	27	1	12	42399	42399	1028.6	4.4	76	0	2	0.6	59	30	3	2	77.59	113.55	1027.24	4.3	72.3	3.1	1.89	64.36	97.36	1028.28	1.94	70.27	3.63	2.17	40.33	70.5	1031.66	0.77	67.14	4.49	2.6	38.33	57.33	1024.77	5.1	89	0	1.33	2016	1	81.45	120.73	1027.74
394	201601	21	1	13	42399	42399	1028.6	4.4	76	0	2	0.6	59	30	3	2	77.59	113.55	1027.24	4.3	72.3	3.1	1.89	64.36	97.36	1028.28	1.94	70.27	3.63	2.17	40.33	70.5	1031.66	0.77	67.14	4.49	2.6	38.33	57.33	1024.77	5.1	89	0	1.33	2016	1	81.45	120.73	1027.74
395	201601	27	1	15	42399	42399	1028.6	4.4	76	0	2	0.6	59	30	3	2	77.59	113.55	1027.24	4.3	72.3	3.1	1.89	64.36	97.36	1028.28	1.94	70.27	3.63	2.17	40.33	70.5	1031.66	0.77	67.14	4.49	2.6	38.33	57.33	1024.77	5.1	89	0	1.33	2016	1	81.45	120.73	1027.74
396	201601	29	1	4	42400	42400	1032.5	1.8	82	3.4	1.6	0.8	78	52	6	2	73.66	108.48	1027.05	4.25	72.5	2.89	1.89	57.36	88	1028.79	2	70.73	3.13	2.22	38.67	70.33	1030.29	1.73	69	3.73	2.39	28	44.67	1024.9	5.3	88.33	0.2	1.7	2016	1	81.05	120.02	1027.72
397	201601	30	2	5	42400	42400	1032.5	1.8	82	3.4	1.6	0.8	78	52	6	2	73.66	108.48	1027.05	4.25	72.5	2.89	1.89	57.36	88	1028.79	2	70.73	3.13	2.22	38.67	70.33	1030.29	1.73	69	3.73	2.39	28	44.67	1024.9	5.3	88.33	0.2	1.7	2016	1	81.05	120.02	1027.72
398	201601	29	1	6	42400	42400	1032.5	1.8	82	3.4	1.6	0.8	78	52	6	2	73.66	108.48	1027.05	4.25	72.5	2.89	1.89	57.36	88	1028.79	2	70.73	3.13	2.22	38.67	70.33	1030.29	1.73	69	3.73	2.39	28	44.67	1024.9	5.3	88.33	0.2	1.7	2016	1	81.05	120.02	1027.72
399	201601	31	2	6	42400	42400	1032.5	1.8	82	3.4	1.6	0.8	78	52	6	2	73.66	108.48	1027.05	4.25	72.5	2.89	1.89	57.36	88	1028.79	2	70.73	3.13	2.22	38.67	70.33	1030.29	1.73	69	3.73	2.39	28	44.67	1024.9	5.3	88.33	0.2	1.7	2016	1	81.05	120.02	1027.72
400	201601	32	1	6	42400	42400	1032.5	1.8	82	3.4	1.6	0.8	78	52	6	2	73.66	108.48	1027.05	4.25	72.5	2.89	1.89	57.36	88	1028.79	2	70.73	3.13	2.22	38.67	70.33	1030.29	1.73	69	3.73	2.39	28	44.67	1024.9	5.3	88.33	0.2	1.7	2016	1	81.05	120.02	1027.72
401	201601	32	1	7	42400	42400	1032.5	1.8	82	3.4	1.6	0.8	78	52	6	2	73.66	108.48	1027.05	4.25	72.5	2.89	1.89	57.36	88	1028.79	2	70.73	3.13	2.22	38.67	70.33	1030.29	1.73	69	3.73	2.39	28	44.67	1024.9	5.3	88.33	0.2	1.7	2016	1	81.05	120.02	1027.72
402	201601	27	2	8	42400	42400	1032.5	1.8	82	3.4	1.6	0.8	78	52	6	2	73.66	108.48	1027.05	4.25	72.5	2.89	1.89	57.36	88	1028.79	2	70.73	3.13	2.22	38.67	70.33	1030.29	1.73	69	3.73	2.39	28	44.67	1024.9	5.3	88.33	0.2	1.7	2016	1	81.05	120.02	1027.72
403	201601	27	2	8	42400	42400	1032.5	1.8	82	3.4	1.6	0.8	78	52	6	2	73.66	108.48	1027.05	4.25	72.5	2.89	1.89	57.36	88	1028.79	2	70.73	3.13	2.22	38.67	70.33	1030.29	1.73	69	3.73	2.39	28	44.67	1024.9	5.3	88.33	0.2	1.7	2016	1	81.05	120.02	1027.72
404	201601	33	2	9	42400	42400	1032.5	1.8	82	3.4	1.6	0.8	78	52	6	2	73.66	108.48	1027.05	4.25	72.5	2.89	1.89	57.36	88	1028.79	2	70.73	3.13	2.22	38.67	70.33	1030.29	1.73	69	3.73	2.39	28	44.67	1024.9	5.3	88.33	0.2	1.7	2016	1	81.05	120.02	1027.72
405	201601	24	1	10	42400	42400	1032.5	1.8	82	3.4	1.6	0.8	78	52	6	2	73.66	108.48	1027.05	4.25	72.5	2.89	1.89	57.36	88	1028.79	2	70.73	3.13	2.22	38.67	70.33	1030.29	1.73	69	3.73	2.39	28	44.67	1024.9	5.3	88.33	0.2	1.7	2016	1	81.05	120.02	1027.72
406	201601	34	2	10	42400	42400	1032.5	1.8	82	3.4	1.6	0.8	78	52	6	2	73.66	108.48	1027.05	4.25	72.5	2.89	1.89	57.36	88	1028.79	2	70.73	3.13	2.22	38.67	70.33	1030.29	1.73	69	3.73	2.39	28	44.67	1024.9	5.3	88.33	0.2	1.7	2016	1	81.05	120.02	1027.72
407	201601	24	1	11	42400	42400	1032.5	1.8	82	3.4	1.6	0.8	78	52	6	2	73.66	108.48	1027.05	4.25	72.5	2.89	1.89	57.36	88	1028.79	2	70.73	3.13	2.22	38.67	70.33	1030.29	1.73	69	3.73	2.39	28	44.67	1024.9	5.3	88.33	0.2	1.7	2016	1	81.05	120.02	1027.72
408	201601	32	1	13	42400	42400	1032.5	1.8	82	3.4	1.6	0.8	78	52	6	2	73.66	108.48	1027.05	4.25	72.5	2.89	1.89	57.36	88	1028.79	2	70.73	3.13	2.22	38.67	70.33	1030.29	1.73	69	3.73	2.39	28	44.67	1024.9	5.3	88.33	0.2	1.7	2016	1	81.05	120.02	1027.72
409	201601	22	2	16	42400	42400	1032.5	1.8	82	3.4	1.6	0.8	78	52	6	2	73.66	108.48	1027.05	4.25	72.5	2.89	1.89	57.36	88	1028.79	2	70.73	3.13	2.22	38.67	70.33	1030.29	1.73	69	3.73	2.39	28	44.67	1024.9	5.3	88.33	0.2	1.7	2016	1	81.05	120.02	1027.72
410	201601	27	1	16	42400	42400	1032.5	1.8	82	3.4	1.6	0.8	78	52	6	2	73.66	108.48	1027.05	4.25	72.5	2.89	1.89	57.36	88	1028.79	2	70.73	3.13	2.22	38.67	70.33	1030.29	1.73	69	3.73	2.39	28	44.67	1024.9	5.3	88.33	0.2	1.7	2016	1	81.05	120.02	1027.72
411	201601	30	1	16	42400	42400	1032.5	1.8	82	3.4	1.6	0.8	78	52	6	2	73.66	108.48	1027.05	4.25	72.5	2.89	1.89	57.36	88	1028.79	2	70.73	3.13	2.22	38.67	70.33	1030.29	1.73	69	3.73	2.39	28	44.67	1024.9	5.3	88.33	0.2	1.7	2016	1	81.05	120.02	1027.72
412	201601	27	1	17	42400	42400	1032.5	1.8	82	3.4	1.6	0.8	78	52	6	2	73.66	108.48	1027.05	4.25	72.5	2.89	1.89	57.36	88	1028.79	2	70.73	3.13	2.22	38.67	70.33	1030.29	1.73	69	3.73	2.39	28	44.67	1024.9	5.3	88.33	0.2	1.7	2016	1	81.05	120.02	1027.72
413	201601	24	1	19	42400	42400	1032.5	1.8	82	3.4	1.6	0.8	78	52	6	2	73.66	108.48	1027.05	4.25	72.5	2.89	1.89	57.36	88	1028.79	2	70.73	3.13	2.22	38.67	70.33	1030.29	1.73	69	3.73	2.39	28	44.67	1024.9	5.3	88.33	0.2	1.7	2016	1	81.05	120.02	1027.72
414	201601	25	1	25	42400	42400	1032.5	1.8	82	3.4	1.6	0.8	78	52	6	2	73.66	108.48	1027.05	4.25	72.5	2.89	1.89	57.36	88	1028.79	2	70.73	3.13	2.22	38.67	70.33	1030.29	1.73	69	3.73	2.39	28	44.67	1024.9	5.3	88.33	0.2	1.7	2016	1	81.05	120.02	1027.72
415	201602	25	2	4	42401	42401	1034.6	0.2	75	1.2	1.9	4.5	71	52	6	2	73.24	107.83	1027.1	4.1	72.8	2.68	1.89	52	80.14	1029.62	1.8	71.53	2.81	2.25	40.57	71.43	1029.19	2.83	74.71	2.61	1.73	36	58	1028.3	3.9	83	0.47	1.8	2016	2	81.48	120.2	1027.68
416	201602	24	1	5	42401	42401	1034.6	0.2	75	1.2	1.9	4.5	71	52	6	2	73.24	107.83	1027.1	4.1	72.8	2.68	1.89	52	80.14	1029.62	1.8	71.53	2.81	2.25	40.57	71.43	1029.19	2.83	74.71	2.61	1.73	36	58	1028.3	3.9	83	0.47	1.8	2016	2	81.48	120.2	1027.68
417	201602	25	2	5	42401	42401	1034.6	0.2	75	1.2	1.9	4.5	71	52	6	2	73.24	107.83	1027.1	4.1	72.8	2.68	1.89	52	80.14	1029.62	1.8	71.53	2.81	2.25	40.57	71.43	1029.19	2.83	74.71	2.61	1.73	36	58	1028.3	3.9	83	0.47	1.8	2016	2	81.48	120.2	1027.68
418	201602	23	1	6	42401	42401	1034.6	0.2	75	1.2	1.9	4.5	71	52	6	2	73.24	107.83	1027.1	4.1	72.8	2.68	1.89	52	80.14	1029.62	1.8	71.53	2.81	2.25	40.57	71.43	1029.19	2.83	74.71	2.61	1.73	36	58	1028.3	3.9	83	0.47	1.8	2016	2	81.48	120.2	1027.68
419	201602	25	1	9	42401	42401	1034.6	0.2	75	1.2	1.9	4.5	71	52	6	2	73.24	107.83	1027.1	4.1	72.8	2.68	1.89	52	80.14	1029.62	1.8	71.53	2.81	2.25	40.57	71.43	1029.19	2.83	74.71	2.61	1.73	36	58	1028.3	3.9	83	0.47	1.8	2016	2	81.48	120.2	1027.68
420	201602	26	1	9	42401	42401	1034.6	0.2	75	1.2	1.9	4.5	71	52	6	2	73.24	107.83	1027.1	4.1	72.8	2.68	1.89	52	80.14	1029.62	1.8	71.53	2.81	2.25	40.57	71.43	1029.19	2.83	74.71	2.61	1.73	36	58	1028.3	3.9	83	0.47	1.8	2016	2	81.48	120.2	1027.68
421	201602	25	1	10	42401	42401	1034.6	0.2	75	1.2	1.9	4.5	71	52	6	2	73.24	107.83	1027.1	4.1	72.8	2.68	1.89	52	80.14	1029.62	1.8	71.53	2.81	2.25	40.57	71.43	1029.19	2.83	74.71	2.61	1.73	36	58	1028.3	3.9	83	0.47	1.8	2016	2	81.48	120.2	1027.68
422	201602	35	1	11	42401	42401	1034.6	0.2	75	1.2	1.9	4.5	71	52	6	2	73.24	107.83	1027.1	4.1	72.8	2.68	1.89	52	80.14	1029.62	1.8	71.53	2.81	2.25	40.57	71.43	1029.19	2.83	74.71	2.61	1.73	36	58	1028.3	3.9	83	0.47	1.8	2016	2	81.48	120.2	1027.68
423	201602	27	1	12	42401	42401	1034.6	0.2	75	1.2	1.9	4.5	71	52	6	2	73.24	107.83	1027.1	4.1	72.8	2.68	1.89	52	80.14	1029.62	1.8	71.53	2.81	2.25	40.57	71.43	1029.19	2.83	74.71	2.61	1.73	36	58	1028.3	3.9	83	0.47	1.8	2016	2	81.48	120.2	1027.68
424	201602	28	1	17	42401	42401	1034.6	0.2	75	1.2	1.9	4.5	71	52	6	2	73.24	107.83	1027.1	4.1	72.8	2.68	1.89	52	80.14	1029.62	1.8	71.53	2.81	2.25	40.57	71.43	1029.19	2.83	74.71	2.61	1.73	36	58	1028.3	3.9	83	0.47	1.8	2016	2	81.48	120.2	1027.68
425	201602	34	1	19	42401	42401	1034.6	0.2	75	1.2	1.9	4.5	71	52	6	2	73.24	107.83	1027.1	4.1	72.8	2.68	1.89	52	80.14	1029.62	1.8	71.53	2.81	2.25	40.57	71.43	1029.19	2.83	74.71	2.61	1.73	36	58	1028.3	3.9	83	0.47	1.8	2016	2	81.48	120.2	1027.68
426	201602	24	1	5	42402	42402	1032.5	0.9	59	0	2.1	7	132	97	6	3	71.52	104.93	1027.49	3.75	72.97	2.61	1.9	48.86	76.36	1030.84	1.36	71	3.11	2.26	43.43	69.29	1028.83	3.21	79.57	1.97	1.5	44.67	69.33	1031.9	2.13	77.67	1.97	1.83	2016	2	81.27	119.75	1027.69
427	201602	33	1	5	42402	42402	1032.5	0.9	59	0	2.1	7	132	97	6	3	71.52	104.93	1027.49	3.75	72.97	2.61	1.9	48.86	76.36	1030.84	1.36	71	3.11	2.26	43.43	69.29	1028.83	3.21	79.57	1.97	1.5	44.67	69.33	1031.9	2.13	77.67	1.97	1.83	2016	2	81.27	119.75	1027.69
428	201602	27	1	6	42402	42402	1032.5	0.9	59	0	2.1	7	132	97	6	3	71.52	104.93	1027.49	3.75	72.97	2.61	1.9	48.86	76.36	1030.84	1.36	71	3.11	2.26	43.43	69.29	1028.83	3.21	79.57	1.97	1.5	44.67	69.33	1031.9	2.13	77.67	1.97	1.83	2016	2	81.27	119.75	1027.69
429	201602	23	1	7	42402	42402	1032.5	0.9	59	0	2.1	7	132	97	6	3	71.52	104.93	1027.49	3.75	72.97	2.61	1.9	48.86	76.36	1030.84	1.36	71	3.11	2.26	43.43	69.29	1028.83	3.21	79.57	1.97	1.5	44.67	69.33	1031.9	2.13	77.67	1.97	1.83	2016	2	81.27	119.75	1027.69
430	201602	28	1	7	42402	42402	1032.5	0.9	59	0	2.1	7	132	97	6	3	71.52	104.93	1027.49	3.75	72.97	2.61	1.9	48.86	76.36	1030.84	1.36	71	3.11	2.26	43.43	69.29	1028.83	3.21	79.57	1.97	1.5	44.67	69.33	1031.9	2.13	77.67	1.97	1.83	2016	2	81.27	119.75	1027.69
431	201602	26	1	8	42402	42402	1032.5	0.9	59	0	2.1	7	132	97	6	3	71.52	104.93	1027.49	3.75	72.97	2.61	1.9	48.86	76.36	1030.84	1.36	71	3.11	2.26	43.43	69.29	1028.83	3.21	79.57	1.97	1.5	44.67	69.33	1031.9	2.13	77.67	1.97	1.83	2016	2	81.27	119.75	1027.69
432	201602	29	1	8	42402	42402	1032.5	0.9	59	0	2.1	7	132	97	6	3	71.52	104.93	1027.49	3.75	72.97	2.61	1.9	48.86	76.36	1030.84	1.36	71	3.11	2.26	43.43	69.29	1028.83	3.21	79.57	1.97	1.5	44.67	69.33	1031.9	2.13	77.67	1.97	1.83	2016	2	81.27	119.75	1027.69
433	201602	29	1	9	42402	42402	1032.5	0.9	59	0	2.1	7	132	97	6	3	71.52	104.93	1027.49	3.75	72.97	2.61	1.9	48.86	76.36	1030.84	1.36	71	3.11	2.26	43.43	69.29	1028.83	3.21	79.57	1.97	1.5	44.67	69.33	1031.9	2.13	77.67	1.97	1.83	2016	2	81.27	119.75	1027.69
434	201602	30	1	10	42402	42402	1032.5	0.9	59	0	2.1	7	132	97	6	3	71.52	104.93	1027.49	3.75	72.97	2.61	1.9	48.86	76.36	1030.84	1.36	71	3.11	2.26	43.43	69.29	1028.83	3.21	79.57	1.97	1.5	44.67	69.33	1031.9	2.13	77.67	1.97	1.83	2016	2	81.27	119.75	1027.69
435	201602	34	1	10	42402	42402	1032.5	0.9	59	0	2.1	7	132	97	6	3	71.52	104.93	1027.49	3.75	72.97	2.61	1.9	48.86	76.36	1030.84	1.36	71	3.11	2.26	43.43	69.29	1028.83	3.21	79.57	1.97	1.5	44.67	69.33	1031.9	2.13	77.67	1.97	1.83	2016	2	81.27	119.75	1027.69
436	201602	23	1	16	42402	42402	1032.5	0.9	59	0	2.1	7	132	97	6	3	71.52	104.93	1027.49	3.75	72.97	2.61	1.9	48.86	76.36	1030.84	1.36	71	3.11	2.26	43.43	69.29	1028.83	3.21	79.57	1.97	1.5	44.67	69.33	1031.9	2.13	77.67	1.97	1.83	2016	2	81.27	119.75	1027.69
437	201602	24	1	20	42402	42402	1032.5	0.9	59	0	2.1	7	132	97	6	3	71.52	104.93	1027.49	3.75	72.97	2.61	1.9	48.86	76.36	1030.84	1.36	71	3.11	2.26	43.43	69.29	1028.83	3.21	79.57	1.97	1.5	44.67	69.33	1031.9	2.13	77.67	1.97	1.83	2016	2	81.27	119.75	1027.69
438	201602	35	1	22	42402	42402	1032.5	0.9	59	0	2.1	7	132	97	6	3	71.52	104.93	1027.49	3.75	72.97	2.61	1.9	48.86	76.36	1030.84	1.36	71	3.11	2.26	43.43	69.29	1028.83	3.21	79.57	1.97	1.5	44.67	69.33	1031.9	2.13	77.67	1.97	1.83	2016	2	81.27	119.75	1027.69
439	201602	22	1	7	42403	42403	1030.2	1.6	70	0	0.6	8.2	84	55	6	2	69.45	101.76	1027.89	3.41	72.3	2.84	1.95	47.07	74	1031.43	1.24	70.13	3.57	2.22	49.43	73.14	1028.93	3.23	79.86	1.84	1.66	67	93.67	1033.2	0.97	72	4.1	1.87	2016	2	82.34	120.75	1027.68
440	201602	24	1	9	42403	42403	1030.2	1.6	70	0	0.6	8.2	84	55	6	2	69.45	101.76	1027.89	3.41	72.3	2.84	1.95	47.07	74	1031.43	1.24	70.13	3.57	2.22	49.43	73.14	1028.93	3.23	79.86	1.84	1.66	67	93.67	1033.2	0.97	72	4.1	1.87	2016	2	82.34	120.75	1027.68
441	201602	28	1	10	42403	42403	1030.2	1.6	70	0	0.6	8.2	84	55	6	2	69.45	101.76	1027.89	3.41	72.3	2.84	1.95	47.07	74	1031.43	1.24	70.13	3.57	2.22	49.43	73.14	1028.93	3.23	79.86	1.84	1.66	67	93.67	1033.2	0.97	72	4.1	1.87	2016	2	82.34	120.75	1027.68
442	201602	28	1	10	42403	42403	1030.2	1.6	70	0	0.6	8.2	84	55	6	2	69.45	101.76	1027.89	3.41	72.3	2.84	1.95	47.07	74	1031.43	1.24	70.13	3.57	2.22	49.43	73.14	1028.93	3.23	79.86	1.84	1.66	67	93.67	1033.2	0.97	72	4.1	1.87	2016	2	82.34	120.75	1027.68
443	201602	26	1	12	42403	42403	1030.2	1.6	70	0	0.6	8.2	84	55	6	2	69.45	101.76	1027.89	3.41	72.3	2.84	1.95	47.07	74	1031.43	1.24	70.13	3.57	2.22	49.43	73.14	1028.93	3.23	79.86	1.84	1.66	67	93.67	1033.2	0.97	72	4.1	1.87	2016	2	82.34	120.75	1027.68
444	201602	35	1	13	42403	42403	1030.2	1.6	70	0	0.6	8.2	84	55	6	2	69.45	101.76	1027.89	3.41	72.3	2.84	1.95	47.07	74	1031.43	1.24	70.13	3.57	2.22	49.43	73.14	1028.93	3.23	79.86	1.84	1.66	67	93.67	1033.2	0.97	72	4.1	1.87	2016	2	82.34	120.75	1027.68
445	201602	29	1	14	42403	42403	1030.2	1.6	70	0	0.6	8.2	84	55	6	2	69.45	101.76	1027.89	3.41	72.3	2.84	1.95	47.07	74	1031.43	1.24	70.13	3.57	2.22	49.43	73.14	1028.93	3.23	79.86	1.84	1.66	67	93.67	1033.2	0.97	72	4.1	1.87	2016	2	82.34	120.75	1027.68
446	201602	32	1	14	42403	42403	1030.2	1.6	70	0	0.6	8.2	84	55	6	2	69.45	101.76	1027.89	3.41	72.3	2.84	1.95	47.07	74	1031.43	1.24	70.13	3.57	2.22	49.43	73.14	1028.93	3.23	79.86	1.84	1.66	67	93.67	1033.2	0.97	72	4.1	1.87	2016	2	82.34	120.75	1027.68
447	201602	37	1	14	42403	42403	1030.2	1.6	70	0	0.6	8.2	84	55	6	2	69.45	101.76	1027.89	3.41	72.3	2.84	1.95	47.07	74	1031.43	1.24	70.13	3.57	2.22	49.43	73.14	1028.93	3.23	79.86	1.84	1.66	67	93.67	1033.2	0.97	72	4.1	1.87	2016	2	82.34	120.75	1027.68
448	201602	24	1	24	42403	42403	1030.2	1.6	70	0	0.6	8.2	84	55	6	2	69.45	101.76	1027.89	3.41	72.3	2.84	1.95	47.07	74	1031.43	1.24	70.13	3.57	2.22	49.43	73.14	1028.93	3.23	79.86	1.84	1.66	67	93.67	1033.2	0.97	72	4.1	1.87	2016	2	82.34	120.75	1027.68
449	201602	23	1	6	42404	42404	1028.7	2	83	0	0.6	0	59	36	2	2	65.97	97.17	1028.21	3.07	71.8	3.12	1.91	44.71	70.93	1031.41	1.31	71.2	3.63	2.14	48.57	71.29	1029.21	2.91	78.71	3.01	1.61	68	95.67	1032.43	0.9	68	6.57	1.53	2016	2	82.16	120.7	1027.75
450	201602	21	1	9	42404	42404	1028.7	2	83	0	0.6	0	59	36	2	2	65.97	97.17	1028.21	3.07	71.8	3.12	1.91	44.71	70.93	1031.41	1.31	71.2	3.63	2.14	48.57	71.29	1029.21	2.91	78.71	3.01	1.61	68	95.67	1032.43	0.9	68	6.57	1.53	2016	2	82.16	120.7	1027.75
451	201602	32	1	9	42404	42404	1028.7	2	83	0	0.6	0	59	36	2	2	65.97	97.17	1028.21	3.07	71.8	3.12	1.91	44.71	70.93	1031.41	1.31	71.2	3.63	2.14	48.57	71.29	1029.21	2.91	78.71	3.01	1.61	68	95.67	1032.43	0.9	68	6.57	1.53	2016	2	82.16	120.7	1027.75
452	201602	31	3	11	42404	42404	1028.7	2	83	0	0.6	0	59	36	2	2	65.97	97.17	1028.21	3.07	71.8	3.12	1.91	44.71	70.93	1031.41	1.31	71.2	3.63	2.14	48.57	71.29	1029.21	2.91	78.71	3.01	1.61	68	95.67	1032.43	0.9	68	6.57	1.53	2016	2	82.16	120.7	1027.75
453	201602	33	1	11	42404	42404	1028.7	2	83	0	0.6	0	59	36	2	2	65.97	97.17	1028.21	3.07	71.8	3.12	1.91	44.71	70.93	1031.41	1.31	71.2	3.63	2.14	48.57	71.29	1029.21	2.91	78.71	3.01	1.61	68	95.67	1032.43	0.9	68	6.57	1.53	2016	2	82.16	120.7	1027.75
454	201602	23	1	12	42404	42404	1028.7	2	83	0	0.6	0	59	36	2	2	65.97	97.17	1028.21	3.07	71.8	3.12	1.91	44.71	70.93	1031.41	1.31	71.2	3.63	2.14	48.57	71.29	1029.21	2.91	78.71	3.01	1.61	68	95.67	1032.43	0.9	68	6.57	1.53	2016	2	82.16	120.7	1027.75
455	201602	28	1	12	42404	42404	1028.7	2	83	0	0.6	0	59	36	2	2	65.97	97.17	1028.21	3.07	71.8	3.12	1.91	44.71	70.93	1031.41	1.31	71.2	3.63	2.14	48.57	71.29	1029.21	2.91	78.71	3.01	1.61	68	95.67	1032.43	0.9	68	6.57	1.53	2016	2	82.16	120.7	1027.75
456	201602	29	1	12	42404	42404	1028.7	2	83	0	0.6	0	59	36	2	2	65.97	97.17	1028.21	3.07	71.8	3.12	1.91	44.71	70.93	1031.41	1.31	71.2	3.63	2.14	48.57	71.29	1029.21	2.91	78.71	3.01	1.61	68	95.67	1032.43	0.9	68	6.57	1.53	2016	2	82.16	120.7	1027.75
457	201602	30	1	14	42404	42404	1028.7	2	83	0	0.6	0	59	36	2	2	65.97	97.17	1028.21	3.07	71.8	3.12	1.91	44.71	70.93	1031.41	1.31	71.2	3.63	2.14	48.57	71.29	1029.21	2.91	78.71	3.01	1.61	68	95.67	1032.43	0.9	68	6.57	1.53	2016	2	82.16	120.7	1027.75
458	201602	35	1	15	42404	42404	1028.7	2	83	0	0.6	0	59	36	2	2	65.97	97.17	1028.21	3.07	71.8	3.12	1.91	44.71	70.93	1031.41	1.31	71.2	3.63	2.14	48.57	71.29	1029.21	2.91	78.71	3.01	1.61	68	95.67	1032.43	0.9	68	6.57	1.53	2016	2	82.16	120.7	1027.75
459	201602	32	1	18	42404	42404	1028.7	2	83	0	0.6	0	59	36	2	2	65.97	97.17	1028.21	3.07	71.8	3.12	1.91	44.71	70.93	1031.41	1.31	71.2	3.63	2.14	48.57	71.29	1029.21	2.91	78.71	3.01	1.61	68	95.67	1032.43	0.9	68	6.57	1.53	2016	2	82.16	120.7	1027.75
460	201602	26	1	24	42404	42404	1028.7	2	83	0	0.6	0	59	36	2	2	65.97	97.17	1028.21	3.07	71.8	3.12	1.91	44.71	70.93	1031.41	1.31	71.2	3.63	2.14	48.57	71.29	1029.21	2.91	78.71	3.01	1.61	68	95.67	1032.43	0.9	68	6.57	1.53	2016	2	82.16	120.7	1027.75
461	201602	23	1	25	42404	42404	1028.7	2	83	0	0.6	0	59	36	2	2	65.97	97.17	1028.21	3.07	71.8	3.12	1.91	44.71	70.93	1031.41	1.31	71.2	3.63	2.14	48.57	71.29	1029.21	2.91	78.71	3.01	1.61	68	95.67	1032.43	0.9	68	6.57	1.53	2016	2	82.16	120.7	1027.75
462	201602	27	1	25	42404	42404	1028.7	2	83	0	0.6	0	59	36	2	2	65.97	97.17	1028.21	3.07	71.8	3.12	1.91	44.71	70.93	1031.41	1.31	71.2	3.63	2.14	48.57	71.29	1029.21	2.91	78.71	3.01	1.61	68	95.67	1032.43	0.9	68	6.57	1.53	2016	2	82.16	120.7	1027.75
463	201602	28	1	29	42404	42404	1028.7	2	83	0	0.6	0	59	36	2	2	65.97	97.17	1028.21	3.07	71.8	3.12	1.91	44.71	70.93	1031.41	1.31	71.2	3.63	2.14	48.57	71.29	1029.21	2.91	78.71	3.01	1.61	68	95.67	1032.43	0.9	68	6.57	1.53	2016	2	82.16	120.7	1027.75
464	201602	27	1	4	42405	42405	1027.8	3.9	66	0	1.7	6	148	113	6	3	66.28	97.9	1028.41	2.84	71.7	3.12	1.82	45.29	71.21	1031.2	1.35	72.53	3.5	2.05	49.71	74.29	1030.13	2.34	76.57	3.01	1.51	62.67	91.67	1030.47	1.5	70.67	5.07	1.1	2016	2	79.52	117.45	1027.77
465	201602	24	1	5	42405	42405	1027.8	3.9	66	0	1.7	6	148	113	6	3	66.28	97.9	1028.41	2.84	71.7	3.12	1.82	45.29	71.21	1031.2	1.35	72.53	3.5	2.05	49.71	74.29	1030.13	2.34	76.57	3.01	1.51	62.67	91.67	1030.47	1.5	70.67	5.07	1.1	2016	2	79.52	117.45	1027.77
466	201602	31	1	9	42405	42405	1027.8	3.9	66	0	1.7	6	148	113	6	3	66.28	97.9	1028.41	2.84	71.7	3.12	1.82	45.29	71.21	1031.2	1.35	72.53	3.5	2.05	49.71	74.29	1030.13	2.34	76.57	3.01	1.51	62.67	91.67	1030.47	1.5	70.67	5.07	1.1	2016	2	79.52	117.45	1027.77
467	201602	26	1	11	42405	42405	1027.8	3.9	66	0	1.7	6	148	113	6	3	66.28	97.9	1028.41	2.84	71.7	3.12	1.82	45.29	71.21	1031.2	1.35	72.53	3.5	2.05	49.71	74.29	1030.13	2.34	76.57	3.01	1.51	62.67	91.67	1030.47	1.5	70.67	5.07	1.1	2016	2	79.52	117.45	1027.77
468	201602	26	1	11	42405	42405	1027.8	3.9	66	0	1.7	6	148	113	6	3	66.28	97.9	1028.41	2.84	71.7	3.12	1.82	45.29	71.21	1031.2	1.35	72.53	3.5	2.05	49.71	74.29	1030.13	2.34	76.57	3.01	1.51	62.67	91.67	1030.47	1.5	70.67	5.07	1.1	2016	2	79.52	117.45	1027.77
469	201602	25	1	12	42405	42405	1027.8	3.9	66	0	1.7	6	148	113	6	3	66.28	97.9	1028.41	2.84	71.7	3.12	1.82	45.29	71.21	1031.2	1.35	72.53	3.5	2.05	49.71	74.29	1030.13	2.34	76.57	3.01	1.51	62.67	91.67	1030.47	1.5	70.67	5.07	1.1	2016	2	79.52	117.45	1027.77
470	201602	25	1	13	42405	42405	1027.8	3.9	66	0	1.7	6	148	113	6	3	66.28	97.9	1028.41	2.84	71.7	3.12	1.82	45.29	71.21	1031.2	1.35	72.53	3.5	2.05	49.71	74.29	1030.13	2.34	76.57	3.01	1.51	62.67	91.67	1030.47	1.5	70.67	5.07	1.1	2016	2	79.52	117.45	1027.77
471	201602	31	1	14	42405	42405	1027.8	3.9	66	0	1.7	6	148	113	6	3	66.28	97.9	1028.41	2.84	71.7	3.12	1.82	45.29	71.21	1031.2	1.35	72.53	3.5	2.05	49.71	74.29	1030.13	2.34	76.57	3.01	1.51	62.67	91.67	1030.47	1.5	70.67	5.07	1.1	2016	2	79.52	117.45	1027.77
472	201602	35	1	15	42405	42405	1027.8	3.9	66	0	1.7	6	148	113	6	3	66.28	97.9	1028.41	2.84	71.7	3.12	1.82	45.29	71.21	1031.2	1.35	72.53	3.5	2.05	49.71	74.29	1030.13	2.34	76.57	3.01	1.51	62.67	91.67	1030.47	1.5	70.67	5.07	1.1	2016	2	79.52	117.45	1027.77
473	201602	26	1	16	42405	42405	1027.8	3.9	66	0	1.7	6	148	113	6	3	66.28	97.9	1028.41	2.84	71.7	3.12	1.82	45.29	71.21	1031.2	1.35	72.53	3.5	2.05	49.71	74.29	1030.13	2.34	76.57	3.01	1.51	62.67	91.67	1030.47	1.5	70.67	5.07	1.1	2016	2	79.52	117.45	1027.77
474	201602	26	1	23	42405	42405	1027.8	3.9	66	0	1.7	6	148	113	6	3	66.28	97.9	1028.41	2.84	71.7	3.12	1.82	45.29	71.21	1031.2	1.35	72.53	3.5	2.05	49.71	74.29	1030.13	2.34	76.57	3.01	1.51	62.67	91.67	1030.47	1.5	70.67	5.07	1.1	2016	2	79.52	117.45	1027.77
475	201602	26	1	31	42405	42405	1027.8	3.9	66	0	1.7	6	148	113	6	3	66.28	97.9	1028.41	2.84	71.7	3.12	1.82	45.29	71.21	1031.2	1.35	72.53	3.5	2.05	49.71	74.29	1030.13	2.34	76.57	3.01	1.51	62.67	91.67	1030.47	1.5	70.67	5.07	1.1	2016	2	79.52	117.45	1027.77
476	201602	38	1	6	42406	42406	1029.9	3	60	0	1.8	8.4	82	51	6	2	68.55	100.52	1028.44	2.69	71.43	3.32	1.83	51.86	79.86	1031.13	1.51	70.93	3.9	2.08	62.14	90.14	1030.7	2.11	73	3.87	1.5	68	97	1028.9	2.5	73	4.73	0.97	2016	2	79.52	116.91	1027.87
477	201602	21	2	7	42406	42406	1029.9	3	60	0	1.8	8.4	82	51	6	2	68.55	100.52	1028.44	2.69	71.43	3.32	1.83	51.86	79.86	1031.13	1.51	70.93	3.9	2.08	62.14	90.14	1030.7	2.11	73	3.87	1.5	68	97	1028.9	2.5	73	4.73	0.97	2016	2	79.52	116.91	1027.87
478	201602	28	1	7	42406	42406	1029.9	3	60	0	1.8	8.4	82	51	6	2	68.55	100.52	1028.44	2.69	71.43	3.32	1.83	51.86	79.86	1031.13	1.51	70.93	3.9	2.08	62.14	90.14	1030.7	2.11	73	3.87	1.5	68	97	1028.9	2.5	73	4.73	0.97	2016	2	79.52	116.91	1027.87
479	201602	28	1	8	42406	42406	1029.9	3	60	0	1.8	8.4	82	51	6	2	68.55	100.52	1028.44	2.69	71.43	3.32	1.83	51.86	79.86	1031.13	1.51	70.93	3.9	2.08	62.14	90.14	1030.7	2.11	73	3.87	1.5	68	97	1028.9	2.5	73	4.73	0.97	2016	2	79.52	116.91	1027.87
480	201602	28	1	8	42406	42406	1029.9	3	60	0	1.8	8.4	82	51	6	2	68.55	100.52	1028.44	2.69	71.43	3.32	1.83	51.86	79.86	1031.13	1.51	70.93	3.9	2.08	62.14	90.14	1030.7	2.11	73	3.87	1.5	68	97	1028.9	2.5	73	4.73	0.97	2016	2	79.52	116.91	1027.87
481	201602	30	1	8	42406	42406	1029.9	3	60	0	1.8	8.4	82	51	6	2	68.55	100.52	1028.44	2.69	71.43	3.32	1.83	51.86	79.86	1031.13	1.51	70.93	3.9	2.08	62.14	90.14	1030.7	2.11	73	3.87	1.5	68	97	1028.9	2.5	73	4.73	0.97	2016	2	79.52	116.91	1027.87
482	201602	23	1	9	42406	42406	1029.9	3	60	0	1.8	8.4	82	51	6	2	68.55	100.52	1028.44	2.69	71.43	3.32	1.83	51.86	79.86	1031.13	1.51	70.93	3.9	2.08	62.14	90.14	1030.7	2.11	73	3.87	1.5	68	97	1028.9	2.5	73	4.73	0.97	2016	2	79.52	116.91	1027.87
483	201602	27	1	9	42406	42406	1029.9	3	60	0	1.8	8.4	82	51	6	2	68.55	100.52	1028.44	2.69	71.43	3.32	1.83	51.86	79.86	1031.13	1.51	70.93	3.9	2.08	62.14	90.14	1030.7	2.11	73	3.87	1.5	68	97	1028.9	2.5	73	4.73	0.97	2016	2	79.52	116.91	1027.87
484	201602	25	1	10	42406	42406	1029.9	3	60	0	1.8	8.4	82	51	6	2	68.55	100.52	1028.44	2.69	71.43	3.32	1.83	51.86	79.86	1031.13	1.51	70.93	3.9	2.08	62.14	90.14	1030.7	2.11	73	3.87	1.5	68	97	1028.9	2.5	73	4.73	0.97	2016	2	79.52	116.91	1027.87
485	201602	26	1	11	42406	42406	1029.9	3	60	0	1.8	8.4	82	51	6	2	68.55	100.52	1028.44	2.69	71.43	3.32	1.83	51.86	79.86	1031.13	1.51	70.93	3.9	2.08	62.14	90.14	1030.7	2.11	73	3.87	1.5	68	97	1028.9	2.5	73	4.73	0.97	2016	2	79.52	116.91	1027.87
486	201602	35	1	11	42406	42406	1029.9	3	60	0	1.8	8.4	82	51	6	2	68.55	100.52	1028.44	2.69	71.43	3.32	1.83	51.86	79.86	1031.13	1.51	70.93	3.9	2.08	62.14	90.14	1030.7	2.11	73	3.87	1.5	68	97	1028.9	2.5	73	4.73	0.97	2016	2	79.52	116.91	1027.87
487	201602	26	1	13	42406	42406	1029.9	3	60	0	1.8	8.4	82	51	6	2	68.55	100.52	1028.44	2.69	71.43	3.32	1.83	51.86	79.86	1031.13	1.51	70.93	3.9	2.08	62.14	90.14	1030.7	2.11	73	3.87	1.5	68	97	1028.9	2.5	73	4.73	0.97	2016	2	79.52	116.91	1027.87
488	201602	37	1	14	42406	42406	1029.9	3	60	0	1.8	8.4	82	51	6	2	68.55	100.52	1028.44	2.69	71.43	3.32	1.83	51.86	79.86	1031.13	1.51	70.93	3.9	2.08	62.14	90.14	1030.7	2.11	73	3.87	1.5	68	97	1028.9	2.5	73	4.73	0.97	2016	2	79.52	116.91	1027.87
489	201602	30	1	16	42406	42406	1029.9	3	60	0	1.8	8.4	82	51	6	2	68.55	100.52	1028.44	2.69	71.43	3.32	1.83	51.86	79.86	1031.13	1.51	70.93	3.9	2.08	62.14	90.14	1030.7	2.11	73	3.87	1.5	68	97	1028.9	2.5	73	4.73	0.97	2016	2	79.52	116.91	1027.87
490	201602	27	1	27	42406	42406	1029.9	3	60	0	1.8	8.4	82	51	6	2	68.55	100.52	1028.44	2.69	71.43	3.32	1.83	51.86	79.86	1031.13	1.51	70.93	3.9	2.08	62.14	90.14	1030.7	2.11	73	3.87	1.5	68	97	1028.9	2.5	73	4.73	0.97	2016	2	79.52	116.91	1027.87
491	201602	35	1	7	42407	42407	1025.6	3	60	0	1	8.1	102	61	6	2	67.66	99.41	1028.49	2.6	70.67	3.6	1.85	52	81.14	1031.09	1.55	69.4	4.46	2.03	65.14	93.43	1030.89	1.91	70.71	4.99	1.47	66.67	96.33	1028.8	2.97	69.67	4.8	1.37	2016	2	76.3	112.82	1028.04
492	201602	26	1	8	42407	42407	1025.6	3	60	0	1	8.1	102	61	6	2	67.66	99.41	1028.49	2.6	70.67	3.6	1.85	52	81.14	1031.09	1.55	69.4	4.46	2.03	65.14	93.43	1030.89	1.91	70.71	4.99	1.47	66.67	96.33	1028.8	2.97	69.67	4.8	1.37	2016	2	76.3	112.82	1028.04
493	201602	28	1	11	42407	42407	1025.6	3	60	0	1	8.1	102	61	6	2	67.66	99.41	1028.49	2.6	70.67	3.6	1.85	52	81.14	1031.09	1.55	69.4	4.46	2.03	65.14	93.43	1030.89	1.91	70.71	4.99	1.47	66.67	96.33	1028.8	2.97	69.67	4.8	1.37	2016	2	76.3	112.82	1028.04
494	201602	23	1	19	42407	42407	1025.6	3	60	0	1	8.1	102	61	6	2	67.66	99.41	1028.49	2.6	70.67	3.6	1.85	52	81.14	1031.09	1.55	69.4	4.46	2.03	65.14	93.43	1030.89	1.91	70.71	4.99	1.47	66.67	96.33	1028.8	2.97	69.67	4.8	1.37	2016	2	76.3	112.82	1028.04
495	201602	29	1	23	42407	42407	1025.6	3	60	0	1	8.1	102	61	6	2	67.66	99.41	1028.49	2.6	70.67	3.6	1.85	52	81.14	1031.09	1.55	69.4	4.46	2.03	65.14	93.43	1030.89	1.91	70.71	4.99	1.47	66.67	96.33	1028.8	2.97	69.67	4.8	1.37	2016	2	76.3	112.82	1028.04
496	201602	26	1	5	42408	42408	1021.7	7.2	49	0	2	9	202	139	6	4	67.55	99.62	1028.42	2.55	70.9	3.64	1.85	53.5	84.14	1030.25	1.9	69.2	4.61	1.87	66.43	96.86	1029.9	2.09	67.57	6.03	1.39	75	110.67	1027.77	3.3	62	7.5	1.5	2016	2	76.14	112.98	1028.1
497	201602	25	1	9	42408	42408	1021.7	7.2	49	0	2	9	202	139	6	4	67.55	99.62	1028.42	2.55	70.9	3.64	1.85	53.5	84.14	1030.25	1.9	69.2	4.61	1.87	66.43	96.86	1029.9	2.09	67.57	6.03	1.39	75	110.67	1027.77	3.3	62	7.5	1.5	2016	2	76.14	112.98	1028.1
498	201602	22	1	11	42408	42408	1021.7	7.2	49	0	2	9	202	139	6	4	67.55	99.62	1028.42	2.55	70.9	3.64	1.85	53.5	84.14	1030.25	1.9	69.2	4.61	1.87	66.43	96.86	1029.9	2.09	67.57	6.03	1.39	75	110.67	1027.77	3.3	62	7.5	1.5	2016	2	76.14	112.98	1028.1
499	201602	25	1	7	42409	42409	1021.1	9.6	60	0	0.6	8.3	118	80	6	3	68.28	100.55	1028.25	2.62	70.47	3.75	1.88	59.2	92	1029.02	2.77	69.67	4.63	1.59	78.86	115.57	1028.06	3.09	63.86	6.67	1.4	83.67	128.67	1025.73	4.4	56.33	8.5	1.6	2016	2	75.14	112.16	1028.03
500	201602	32	1	15	42409	42409	1021.1	9.6	60	0	0.6	8.3	118	80	6	3	68.28	100.55	1028.25	2.62	70.47	3.75	1.88	59.2	92	1029.02	2.77	69.67	4.63	1.59	78.86	115.57	1028.06	3.09	63.86	6.67	1.4	83.67	128.67	1025.73	4.4	56.33	8.5	1.6	2016	2	75.14	112.16	1028.03
501	201602	33	1	15	42409	42409	1021.1	9.6	60	0	0.6	8.3	118	80	6	3	68.28	100.55	1028.25	2.62	70.47	3.75	1.88	59.2	92	1029.02	2.77	69.67	4.63	1.59	78.86	115.57	1028.06	3.09	63.86	6.67	1.4	83.67	128.67	1025.73	4.4	56.33	8.5	1.6	2016	2	75.14	112.16	1028.03
502	201602	27	1	6	42410	42410	1018	13.3	51	0	3.3	8.9	56	34	5	2	68.34	100.69	1028.13	2.66	70.03	4.02	1.85	62.4	94.13	1027.95	3.58	70.93	4.59	1.39	76.43	113.57	1026.43	4.33	64	6.86	1.19	93.33	140.67	1022.8	6.6	56.33	8.47	1.2	2016	2	74.55	111.23	1027.99
503	201602	28	1	6	42410	42410	1018	13.3	51	0	3.3	8.9	56	34	5	2	68.34	100.69	1028.13	2.66	70.03	4.02	1.85	62.4	94.13	1027.95	3.58	70.93	4.59	1.39	76.43	113.57	1026.43	4.33	64	6.86	1.19	93.33	140.67	1022.8	6.6	56.33	8.47	1.2	2016	2	74.55	111.23	1027.99
504	201602	32	1	6	42410	42410	1018	13.3	51	0	3.3	8.9	56	34	5	2	68.34	100.69	1028.13	2.66	70.03	4.02	1.85	62.4	94.13	1027.95	3.58	70.93	4.59	1.39	76.43	113.57	1026.43	4.33	64	6.86	1.19	93.33	140.67	1022.8	6.6	56.33	8.47	1.2	2016	2	74.55	111.23	1027.99
505	201602	25	1	8	42410	42410	1018	13.3	51	0	3.3	8.9	56	34	5	2	68.34	100.69	1028.13	2.66	70.03	4.02	1.85	62.4	94.13	1027.95	3.58	70.93	4.59	1.39	76.43	113.57	1026.43	4.33	64	6.86	1.19	93.33	140.67	1022.8	6.6	56.33	8.47	1.2	2016	2	74.55	111.23	1027.99
506	201602	25	1	9	42410	42410	1018	13.3	51	0	3.3	8.9	56	34	5	2	68.34	100.69	1028.13	2.66	70.03	4.02	1.85	62.4	94.13	1027.95	3.58	70.93	4.59	1.39	76.43	113.57	1026.43	4.33	64	6.86	1.19	93.33	140.67	1022.8	6.6	56.33	8.47	1.2	2016	2	74.55	111.23	1027.99
507	201602	27	1	9	42410	42410	1018	13.3	51	0	3.3	8.9	56	34	5	2	68.34	100.69	1028.13	2.66	70.03	4.02	1.85	62.4	94.13	1027.95	3.58	70.93	4.59	1.39	76.43	113.57	1026.43	4.33	64	6.86	1.19	93.33	140.67	1022.8	6.6	56.33	8.47	1.2	2016	2	74.55	111.23	1027.99
508	201602	30	1	9	42410	42410	1018	13.3	51	0	3.3	8.9	56	34	5	2	68.34	100.69	1028.13	2.66	70.03	4.02	1.85	62.4	94.13	1027.95	3.58	70.93	4.59	1.39	76.43	113.57	1026.43	4.33	64	6.86	1.19	93.33	140.67	1022.8	6.6	56.33	8.47	1.2	2016	2	74.55	111.23	1027.99
509	201602	31	1	9	42410	42410	1018	13.3	51	0	3.3	8.9	56	34	5	2	68.34	100.69	1028.13	2.66	70.03	4.02	1.85	62.4	94.13	1027.95	3.58	70.93	4.59	1.39	76.43	113.57	1026.43	4.33	64	6.86	1.19	93.33	140.67	1022.8	6.6	56.33	8.47	1.2	2016	2	74.55	111.23	1027.99
510	201602	29	1	10	42410	42410	1018	13.3	51	0	3.3	8.9	56	34	5	2	68.34	100.69	1028.13	2.66	70.03	4.02	1.85	62.4	94.13	1027.95	3.58	70.93	4.59	1.39	76.43	113.57	1026.43	4.33	64	6.86	1.19	93.33	140.67	1022.8	6.6	56.33	8.47	1.2	2016	2	74.55	111.23	1027.99
511	201602	25	1	13	42410	42410	1018	13.3	51	0	3.3	8.9	56	34	5	2	68.34	100.69	1028.13	2.66	70.03	4.02	1.85	62.4	94.13	1027.95	3.58	70.93	4.59	1.39	76.43	113.57	1026.43	4.33	64	6.86	1.19	93.33	140.67	1022.8	6.6	56.33	8.47	1.2	2016	2	74.55	111.23	1027.99
512	201602	25	1	13	42410	42410	1018	13.3	51	0	3.3	8.9	56	34	5	2	68.34	100.69	1028.13	2.66	70.03	4.02	1.85	62.4	94.13	1027.95	3.58	70.93	4.59	1.39	76.43	113.57	1026.43	4.33	64	6.86	1.19	93.33	140.67	1022.8	6.6	56.33	8.47	1.2	2016	2	74.55	111.23	1027.99
513	201602	27	1	14	42410	42410	1018	13.3	51	0	3.3	8.9	56	34	5	2	68.34	100.69	1028.13	2.66	70.03	4.02	1.85	62.4	94.13	1027.95	3.58	70.93	4.59	1.39	76.43	113.57	1026.43	4.33	64	6.86	1.19	93.33	140.67	1022.8	6.6	56.33	8.47	1.2	2016	2	74.55	111.23	1027.99
514	201602	23	1	17	42410	42410	1018	13.3	51	0	3.3	8.9	56	34	5	2	68.34	100.69	1028.13	2.66	70.03	4.02	1.85	62.4	94.13	1027.95	3.58	70.93	4.59	1.39	76.43	113.57	1026.43	4.33	64	6.86	1.19	93.33	140.67	1022.8	6.6	56.33	8.47	1.2	2016	2	74.55	111.23	1027.99
515	201602	25	1	6	42411	42411	1013.9	16.2	83	0	2.7	3	42	26	0	1	67.86	100.62	1027.9	2.88	68.87	4.32	1.88	61	90.87	1027.03	4.41	70.53	4.65	1.55	73.43	109.57	1024.69	6	61.29	6.96	1.57	84.33	125.33	1020.27	10.03	53.33	8.73	1.97	2016	2	73.82	110.09	1027.74
516	201602	28	1	7	42411	42411	1013.9	16.2	83	0	2.7	3	42	26	0	1	67.86	100.62	1027.9	2.88	68.87	4.32	1.88	61	90.87	1027.03	4.41	70.53	4.65	1.55	73.43	109.57	1024.69	6	61.29	6.96	1.57	84.33	125.33	1020.27	10.03	53.33	8.73	1.97	2016	2	73.82	110.09	1027.74
517	201602	28	1	8	42411	42411	1013.9	16.2	83	0	2.7	3	42	26	0	1	67.86	100.62	1027.9	2.88	68.87	4.32	1.88	61	90.87	1027.03	4.41	70.53	4.65	1.55	73.43	109.57	1024.69	6	61.29	6.96	1.57	84.33	125.33	1020.27	10.03	53.33	8.73	1.97	2016	2	73.82	110.09	1027.74
518	201602	24	1	10	42411	42411	1013.9	16.2	83	0	2.7	3	42	26	0	1	67.86	100.62	1027.9	2.88	68.87	4.32	1.88	61	90.87	1027.03	4.41	70.53	4.65	1.55	73.43	109.57	1024.69	6	61.29	6.96	1.57	84.33	125.33	1020.27	10.03	53.33	8.73	1.97	2016	2	73.82	110.09	1027.74
519	201602	27	1	10	42411	42411	1013.9	16.2	83	0	2.7	3	42	26	0	1	67.86	100.62	1027.9	2.88	68.87	4.32	1.88	61	90.87	1027.03	4.41	70.53	4.65	1.55	73.43	109.57	1024.69	6	61.29	6.96	1.57	84.33	125.33	1020.27	10.03	53.33	8.73	1.97	2016	2	73.82	110.09	1027.74
520	201602	26	1	13	42411	42411	1013.9	16.2	83	0	2.7	3	42	26	0	1	67.86	100.62	1027.9	2.88	68.87	4.32	1.88	61	90.87	1027.03	4.41	70.53	4.65	1.55	73.43	109.57	1024.69	6	61.29	6.96	1.57	84.33	125.33	1020.27	10.03	53.33	8.73	1.97	2016	2	73.82	110.09	1027.74
521	201602	29	1	14	42411	42411	1013.9	16.2	83	0	2.7	3	42	26	0	1	67.86	100.62	1027.9	2.88	68.87	4.32	1.88	61	90.87	1027.03	4.41	70.53	4.65	1.55	73.43	109.57	1024.69	6	61.29	6.96	1.57	84.33	125.33	1020.27	10.03	53.33	8.73	1.97	2016	2	73.82	110.09	1027.74
522	201602	37	1	22	42411	42411	1013.9	16.2	83	0	2.7	3	42	26	0	1	67.86	100.62	1027.9	2.88	68.87	4.32	1.88	61	90.87	1027.03	4.41	70.53	4.65	1.55	73.43	109.57	1024.69	6	61.29	6.96	1.57	84.33	125.33	1020.27	10.03	53.33	8.73	1.97	2016	2	73.82	110.09	1027.74
523	201602	35	1	23	42412	42412	1011.6	16.9	84	0	1.6	6.4	46	32	0	1	67.41	100.07	1027.4	3.3	69.1	4.42	1.9	58.67	87.2	1026.08	5.24	70.87	4.85	1.67	72	107.14	1022.57	8.03	61.29	7.39	1.87	46.67	72	1017.67	13.03	64.67	6.73	2.2	2016	2	73.61	109.5	1027.24
524	201602	26	1	6	42413	42413	1010.5	12.3	84	0.2	2.7	0	59	51	6	2	65.07	97.03	1026.86	3.83	69.6	4.63	1.88	58.93	87.73	1025.37	5.97	69.93	5.28	1.69	60.43	92.57	1020.26	9.89	63.86	7.44	1.86	30.67	48	1014.5	15.47	72.67	6.1	2.53	2016	2	72.84	107.86	1026.75
525	201602	27	1	6	42413	42413	1010.5	12.3	84	0.2	2.7	0	59	51	6	2	65.07	97.03	1026.86	3.83	69.6	4.63	1.88	58.93	87.73	1025.37	5.97	69.93	5.28	1.69	60.43	92.57	1020.26	9.89	63.86	7.44	1.86	30.67	48	1014.5	15.47	72.67	6.1	2.53	2016	2	72.84	107.86	1026.75
526	201602	24	1	7	42413	42413	1010.5	12.3	84	0.2	2.7	0	59	51	6	2	65.07	97.03	1026.86	3.83	69.6	4.63	1.88	58.93	87.73	1025.37	5.97	69.93	5.28	1.69	60.43	92.57	1020.26	9.89	63.86	7.44	1.86	30.67	48	1014.5	15.47	72.67	6.1	2.53	2016	2	72.84	107.86	1026.75
527	201602	27	1	8	42413	42413	1010.5	12.3	84	0.2	2.7	0	59	51	6	2	65.07	97.03	1026.86	3.83	69.6	4.63	1.88	58.93	87.73	1025.37	5.97	69.93	5.28	1.69	60.43	92.57	1020.26	9.89	63.86	7.44	1.86	30.67	48	1014.5	15.47	72.67	6.1	2.53	2016	2	72.84	107.86	1026.75
528	201602	29	1	8	42413	42413	1010.5	12.3	84	0.2	2.7	0	59	51	6	2	65.07	97.03	1026.86	3.83	69.6	4.63	1.88	58.93	87.73	1025.37	5.97	69.93	5.28	1.69	60.43	92.57	1020.26	9.89	63.86	7.44	1.86	30.67	48	1014.5	15.47	72.67	6.1	2.53	2016	2	72.84	107.86	1026.75
529	201602	31	2	8	42413	42413	1010.5	12.3	84	0.2	2.7	0	59	51	6	2	65.07	97.03	1026.86	3.83	69.6	4.63	1.88	58.93	87.73	1025.37	5.97	69.93	5.28	1.69	60.43	92.57	1020.26	9.89	63.86	7.44	1.86	30.67	48	1014.5	15.47	72.67	6.1	2.53	2016	2	72.84	107.86	1026.75
530	201602	24	1	9	42413	42413	1010.5	12.3	84	0.2	2.7	0	59	51	6	2	65.07	97.03	1026.86	3.83	69.6	4.63	1.88	58.93	87.73	1025.37	5.97	69.93	5.28	1.69	60.43	92.57	1020.26	9.89	63.86	7.44	1.86	30.67	48	1014.5	15.47	72.67	6.1	2.53	2016	2	72.84	107.86	1026.75
531	201602	26	1	13	42413	42413	1010.5	12.3	84	0.2	2.7	0	59	51	6	2	65.07	97.03	1026.86	3.83	69.6	4.63	1.88	58.93	87.73	1025.37	5.97	69.93	5.28	1.69	60.43	92.57	1020.26	9.89	63.86	7.44	1.86	30.67	48	1014.5	15.47	72.67	6.1	2.53	2016	2	72.84	107.86	1026.75
532	201602	30	1	16	42413	42413	1010.5	12.3	84	0.2	2.7	0	59	51	6	2	65.07	97.03	1026.86	3.83	69.6	4.63	1.88	58.93	87.73	1025.37	5.97	69.93	5.28	1.69	60.43	92.57	1020.26	9.89	63.86	7.44	1.86	30.67	48	1014.5	15.47	72.67	6.1	2.53	2016	2	72.84	107.86	1026.75
533	201602	34	1	7	42414	42414	1026.2	3.6	57	0.4	3.9	0.5	36	28	0	1	62.41	93.14	1026.38	4.18	69.87	4.45	1.96	60.6	89.2	1024.48	6.42	69.47	5.28	1.75	60.43	89.29	1017.49	11.21	67.29	6.24	1.99	36.33	49	1012	15.13	83.67	3.13	2.33	2016	2	71.8	105.25	1026.32
534	201602	29	2	9	42414	42414	1026.2	3.6	57	0.4	3.9	0.5	36	28	0	1	62.41	93.14	1026.38	4.18	69.87	4.45	1.96	60.6	89.2	1024.48	6.42	69.47	5.28	1.75	60.43	89.29	1017.49	11.21	67.29	6.24	1.99	36.33	49	1012	15.13	83.67	3.13	2.33	2016	2	71.8	105.25	1026.32
535	201602	23	1	11	42414	42414	1026.2	3.6	57	0.4	3.9	0.5	36	28	0	1	62.41	93.14	1026.38	4.18	69.87	4.45	1.96	60.6	89.2	1024.48	6.42	69.47	5.28	1.75	60.43	89.29	1017.49	11.21	67.29	6.24	1.99	36.33	49	1012	15.13	83.67	3.13	2.33	2016	2	71.8	105.25	1026.32
536	201602	29	2	12	42414	42414	1026.2	3.6	57	0.4	3.9	0.5	36	28	0	1	62.41	93.14	1026.38	4.18	69.87	4.45	1.96	60.6	89.2	1024.48	6.42	69.47	5.28	1.75	60.43	89.29	1017.49	11.21	67.29	6.24	1.99	36.33	49	1012	15.13	83.67	3.13	2.33	2016	2	71.8	105.25	1026.32
537	201602	22	1	14	42414	42414	1026.2	3.6	57	0.4	3.9	0.5	36	28	0	1	62.41	93.14	1026.38	4.18	69.87	4.45	1.96	60.6	89.2	1024.48	6.42	69.47	5.28	1.75	60.43	89.29	1017.49	11.21	67.29	6.24	1.99	36.33	49	1012	15.13	83.67	3.13	2.33	2016	2	71.8	105.25	1026.32
538	201602	30	1	16	42414	42414	1026.2	3.6	57	0.4	3.9	0.5	36	28	0	1	62.41	93.14	1026.38	4.18	69.87	4.45	1.96	60.6	89.2	1024.48	6.42	69.47	5.28	1.75	60.43	89.29	1017.49	11.21	67.29	6.24	1.99	36.33	49	1012	15.13	83.67	3.13	2.33	2016	2	71.8	105.25	1026.32
539	201602	33	1	17	42414	42414	1026.2	3.6	57	0.4	3.9	0.5	36	28	0	1	62.41	93.14	1026.38	4.18	69.87	4.45	1.96	60.6	89.2	1024.48	6.42	69.47	5.28	1.75	60.43	89.29	1017.49	11.21	67.29	6.24	1.99	36.33	49	1012	15.13	83.67	3.13	2.33	2016	2	71.8	105.25	1026.32
540	201602	40	2	19	42414	42414	1026.2	3.6	57	0.4	3.9	0.5	36	28	0	1	62.41	93.14	1026.38	4.18	69.87	4.45	1.96	60.6	89.2	1024.48	6.42	69.47	5.28	1.75	60.43	89.29	1017.49	11.21	67.29	6.24	1.99	36.33	49	1012	15.13	83.67	3.13	2.33	2016	2	71.8	105.25	1026.32
541	201602	29	1	20	42414	42414	1026.2	3.6	57	0.4	3.9	0.5	36	28	0	1	62.41	93.14	1026.38	4.18	69.87	4.45	1.96	60.6	89.2	1024.48	6.42	69.47	5.28	1.75	60.43	89.29	1017.49	11.21	67.29	6.24	1.99	36.33	49	1012	15.13	83.67	3.13	2.33	2016	2	71.8	105.25	1026.32
542	201602	27	1	26	42414	42414	1026.2	3.6	57	0.4	3.9	0.5	36	28	0	1	62.41	93.14	1026.38	4.18	69.87	4.45	1.96	60.6	89.2	1024.48	6.42	69.47	5.28	1.75	60.43	89.29	1017.49	11.21	67.29	6.24	1.99	36.33	49	1012	15.13	83.67	3.13	2.33	2016	2	71.8	105.25	1026.32
543	201602	27	2	4	42415	42415	1030	2.5	44	0	3.7	9.2	44	27	0	1	58.97	87.83	1026.55	4.18	69.47	4.2	2.05	60.47	87.67	1024.32	6.37	68.2	5.27	1.87	55.71	79.86	1017.57	11.3	66.86	5.16	2.4	37	47	1016.1	10.93	75	2.3	2.73	2016	2	69.16	101.39	1026.14
544	201602	29	1	6	42415	42415	1030	2.5	44	0	3.7	9.2	44	27	0	1	58.97	87.83	1026.55	4.18	69.47	4.2	2.05	60.47	87.67	1024.32	6.37	68.2	5.27	1.87	55.71	79.86	1017.57	11.3	66.86	5.16	2.4	37	47	1016.1	10.93	75	2.3	2.73	2016	2	69.16	101.39	1026.14
545	201602	29	1	6	42415	42415	1030	2.5	44	0	3.7	9.2	44	27	0	1	58.97	87.83	1026.55	4.18	69.47	4.2	2.05	60.47	87.67	1024.32	6.37	68.2	5.27	1.87	55.71	79.86	1017.57	11.3	66.86	5.16	2.4	37	47	1016.1	10.93	75	2.3	2.73	2016	2	69.16	101.39	1026.14
546	201602	26	1	9	42415	42415	1030	2.5	44	0	3.7	9.2	44	27	0	1	58.97	87.83	1026.55	4.18	69.47	4.2	2.05	60.47	87.67	1024.32	6.37	68.2	5.27	1.87	55.71	79.86	1017.57	11.3	66.86	5.16	2.4	37	47	1016.1	10.93	75	2.3	2.73	2016	2	69.16	101.39	1026.14
547	201602	31	2	10	42415	42415	1030	2.5	44	0	3.7	9.2	44	27	0	1	58.97	87.83	1026.55	4.18	69.47	4.2	2.05	60.47	87.67	1024.32	6.37	68.2	5.27	1.87	55.71	79.86	1017.57	11.3	66.86	5.16	2.4	37	47	1016.1	10.93	75	2.3	2.73	2016	2	69.16	101.39	1026.14
548	201602	30	1	11	42415	42415	1030	2.5	44	0	3.7	9.2	44	27	0	1	58.97	87.83	1026.55	4.18	69.47	4.2	2.05	60.47	87.67	1024.32	6.37	68.2	5.27	1.87	55.71	79.86	1017.57	11.3	66.86	5.16	2.4	37	47	1016.1	10.93	75	2.3	2.73	2016	2	69.16	101.39	1026.14
549	201602	25	1	12	42415	42415	1030	2.5	44	0	3.7	9.2	44	27	0	1	58.97	87.83	1026.55	4.18	69.47	4.2	2.05	60.47	87.67	1024.32	6.37	68.2	5.27	1.87	55.71	79.86	1017.57	11.3	66.86	5.16	2.4	37	47	1016.1	10.93	75	2.3	2.73	2016	2	69.16	101.39	1026.14
550	201602	26	1	17	42415	42415	1030	2.5	44	0	3.7	9.2	44	27	0	1	58.97	87.83	1026.55	4.18	69.47	4.2	2.05	60.47	87.67	1024.32	6.37	68.2	5.27	1.87	55.71	79.86	1017.57	11.3	66.86	5.16	2.4	37	47	1016.1	10.93	75	2.3	2.73	2016	2	69.16	101.39	1026.14
551	201602	31	1	19	42415	42415	1030	2.5	44	0	3.7	9.2	44	27	0	1	58.97	87.83	1026.55	4.18	69.47	4.2	2.05	60.47	87.67	1024.32	6.37	68.2	5.27	1.87	55.71	79.86	1017.57	11.3	66.86	5.16	2.4	37	47	1016.1	10.93	75	2.3	2.73	2016	2	69.16	101.39	1026.14
552	201602	30	1	30	42415	42415	1030	2.5	44	0	3.7	9.2	44	27	0	1	58.97	87.83	1026.55	4.18	69.47	4.2	2.05	60.47	87.67	1024.32	6.37	68.2	5.27	1.87	55.71	79.86	1017.57	11.3	66.86	5.16	2.4	37	47	1016.1	10.93	75	2.3	2.73	2016	2	69.16	101.39	1026.14
553	201602	29	1	4	42416	42416	1027.2	5.4	43	0	3.1	6.8	53	31	3	2	55.52	82.86	1026.89	4.11	68.6	4.32	2.13	58.8	85.4	1024.15	6.41	65.67	5.83	2.01	39.71	57.29	1018.76	10.63	66.14	5.19	2.64	35.33	46.33	1022.23	6.13	61.67	3.23	3.43	2016	2	68.32	100.18	1026.12
554	201602	24	1	5	42416	42416	1027.2	5.4	43	0	3.1	6.8	53	31	3	2	55.52	82.86	1026.89	4.11	68.6	4.32	2.13	58.8	85.4	1024.15	6.41	65.67	5.83	2.01	39.71	57.29	1018.76	10.63	66.14	5.19	2.64	35.33	46.33	1022.23	6.13	61.67	3.23	3.43	2016	2	68.32	100.18	1026.12
555	201602	25	1	6	42416	42416	1027.2	5.4	43	0	3.1	6.8	53	31	3	2	55.52	82.86	1026.89	4.11	68.6	4.32	2.13	58.8	85.4	1024.15	6.41	65.67	5.83	2.01	39.71	57.29	1018.76	10.63	66.14	5.19	2.64	35.33	46.33	1022.23	6.13	61.67	3.23	3.43	2016	2	68.32	100.18	1026.12
556	201602	27	1	6	42416	42416	1027.2	5.4	43	0	3.1	6.8	53	31	3	2	55.52	82.86	1026.89	4.11	68.6	4.32	2.13	58.8	85.4	1024.15	6.41	65.67	5.83	2.01	39.71	57.29	1018.76	10.63	66.14	5.19	2.64	35.33	46.33	1022.23	6.13	61.67	3.23	3.43	2016	2	68.32	100.18	1026.12
557	201602	28	1	8	42416	42416	1027.2	5.4	43	0	3.1	6.8	53	31	3	2	55.52	82.86	1026.89	4.11	68.6	4.32	2.13	58.8	85.4	1024.15	6.41	65.67	5.83	2.01	39.71	57.29	1018.76	10.63	66.14	5.19	2.64	35.33	46.33	1022.23	6.13	61.67	3.23	3.43	2016	2	68.32	100.18	1026.12
558	201602	31	1	8	42416	42416	1027.2	5.4	43	0	3.1	6.8	53	31	3	2	55.52	82.86	1026.89	4.11	68.6	4.32	2.13	58.8	85.4	1024.15	6.41	65.67	5.83	2.01	39.71	57.29	1018.76	10.63	66.14	5.19	2.64	35.33	46.33	1022.23	6.13	61.67	3.23	3.43	2016	2	68.32	100.18	1026.12
559	201602	25	2	9	42416	42416	1027.2	5.4	43	0	3.1	6.8	53	31	3	2	55.52	82.86	1026.89	4.11	68.6	4.32	2.13	58.8	85.4	1024.15	6.41	65.67	5.83	2.01	39.71	57.29	1018.76	10.63	66.14	5.19	2.64	35.33	46.33	1022.23	6.13	61.67	3.23	3.43	2016	2	68.32	100.18	1026.12
560	201602	27	2	9	42416	42416	1027.2	5.4	43	0	3.1	6.8	53	31	3	2	55.52	82.86	1026.89	4.11	68.6	4.32	2.13	58.8	85.4	1024.15	6.41	65.67	5.83	2.01	39.71	57.29	1018.76	10.63	66.14	5.19	2.64	35.33	46.33	1022.23	6.13	61.67	3.23	3.43	2016	2	68.32	100.18	1026.12
561	201602	30	1	9	42416	42416	1027.2	5.4	43	0	3.1	6.8	53	31	3	2	55.52	82.86	1026.89	4.11	68.6	4.32	2.13	58.8	85.4	1024.15	6.41	65.67	5.83	2.01	39.71	57.29	1018.76	10.63	66.14	5.19	2.64	35.33	46.33	1022.23	6.13	61.67	3.23	3.43	2016	2	68.32	100.18	1026.12
562	201602	30	1	10	42416	42416	1027.2	5.4	43	0	3.1	6.8	53	31	3	2	55.52	82.86	1026.89	4.11	68.6	4.32	2.13	58.8	85.4	1024.15	6.41	65.67	5.83	2.01	39.71	57.29	1018.76	10.63	66.14	5.19	2.64	35.33	46.33	1022.23	6.13	61.67	3.23	3.43	2016	2	68.32	100.18	1026.12
563	201602	30	1	11	42416	42416	1027.2	5.4	43	0	3.1	6.8	53	31	3	2	55.52	82.86	1026.89	4.11	68.6	4.32	2.13	58.8	85.4	1024.15	6.41	65.67	5.83	2.01	39.71	57.29	1018.76	10.63	66.14	5.19	2.64	35.33	46.33	1022.23	6.13	61.67	3.23	3.43	2016	2	68.32	100.18	1026.12
564	201602	27	1	12	42416	42416	1027.2	5.4	43	0	3.1	6.8	53	31	3	2	55.52	82.86	1026.89	4.11	68.6	4.32	2.13	58.8	85.4	1024.15	6.41	65.67	5.83	2.01	39.71	57.29	1018.76	10.63	66.14	5.19	2.64	35.33	46.33	1022.23	6.13	61.67	3.23	3.43	2016	2	68.32	100.18	1026.12
565	201602	26	1	13	42416	42416	1027.2	5.4	43	0	3.1	6.8	53	31	3	2	55.52	82.86	1026.89	4.11	68.6	4.32	2.13	58.8	85.4	1024.15	6.41	65.67	5.83	2.01	39.71	57.29	1018.76	10.63	66.14	5.19	2.64	35.33	46.33	1022.23	6.13	61.67	3.23	3.43	2016	2	68.32	100.18	1026.12
566	201602	29	1	14	42416	42416	1027.2	5.4	43	0	3.1	6.8	53	31	3	2	55.52	82.86	1026.89	4.11	68.6	4.32	2.13	58.8	85.4	1024.15	6.41	65.67	5.83	2.01	39.71	57.29	1018.76	10.63	66.14	5.19	2.64	35.33	46.33	1022.23	6.13	61.67	3.23	3.43	2016	2	68.32	100.18	1026.12
567	201602	30	1	14	42416	42416	1027.2	5.4	43	0	3.1	6.8	53	31	3	2	55.52	82.86	1026.89	4.11	68.6	4.32	2.13	58.8	85.4	1024.15	6.41	65.67	5.83	2.01	39.71	57.29	1018.76	10.63	66.14	5.19	2.64	35.33	46.33	1022.23	6.13	61.67	3.23	3.43	2016	2	68.32	100.18	1026.12
568	201602	37	1	26	42416	42416	1027.2	5.4	43	0	3.1	6.8	53	31	3	2	55.52	82.86	1026.89	4.11	68.6	4.32	2.13	58.8	85.4	1024.15	6.41	65.67	5.83	2.01	39.71	57.29	1018.76	10.63	66.14	5.19	2.64	35.33	46.33	1022.23	6.13	61.67	3.23	3.43	2016	2	68.32	100.18	1026.12
569	201602	24	1	4	42417	42417	1027.8	6.2	50	0	1.1	8.6	78	50	2	2	53.28	80.41	1027.25	4.06	67.27	4.55	2.18	57.4	84.2	1023.66	6.76	63.53	5.99	2.09	32.71	48	1019.63	10.03	63.71	4.97	3	28.67	44.33	1027.8	3.83	48	5.5	3.57	2016	2	66.7	97.86	1026.21
570	201602	27	1	4	42417	42417	1027.8	6.2	50	0	1.1	8.6	78	50	2	2	53.28	80.41	1027.25	4.06	67.27	4.55	2.18	57.4	84.2	1023.66	6.76	63.53	5.99	2.09	32.71	48	1019.63	10.03	63.71	4.97	3	28.67	44.33	1027.8	3.83	48	5.5	3.57	2016	2	66.7	97.86	1026.21
571	201602	31	1	4	42417	42417	1027.8	6.2	50	0	1.1	8.6	78	50	2	2	53.28	80.41	1027.25	4.06	67.27	4.55	2.18	57.4	84.2	1023.66	6.76	63.53	5.99	2.09	32.71	48	1019.63	10.03	63.71	4.97	3	28.67	44.33	1027.8	3.83	48	5.5	3.57	2016	2	66.7	97.86	1026.21
572	201602	20	1	5	42417	42417	1027.8	6.2	50	0	1.1	8.6	78	50	2	2	53.28	80.41	1027.25	4.06	67.27	4.55	2.18	57.4	84.2	1023.66	6.76	63.53	5.99	2.09	32.71	48	1019.63	10.03	63.71	4.97	3	28.67	44.33	1027.8	3.83	48	5.5	3.57	2016	2	66.7	97.86	1026.21
573	201602	25	1	5	42417	42417	1027.8	6.2	50	0	1.1	8.6	78	50	2	2	53.28	80.41	1027.25	4.06	67.27	4.55	2.18	57.4	84.2	1023.66	6.76	63.53	5.99	2.09	32.71	48	1019.63	10.03	63.71	4.97	3	28.67	44.33	1027.8	3.83	48	5.5	3.57	2016	2	66.7	97.86	1026.21
574	201602	31	1	5	42417	42417	1027.8	6.2	50	0	1.1	8.6	78	50	2	2	53.28	80.41	1027.25	4.06	67.27	4.55	2.18	57.4	84.2	1023.66	6.76	63.53	5.99	2.09	32.71	48	1019.63	10.03	63.71	4.97	3	28.67	44.33	1027.8	3.83	48	5.5	3.57	2016	2	66.7	97.86	1026.21
575	201602	27	1	6	42417	42417	1027.8	6.2	50	0	1.1	8.6	78	50	2	2	53.28	80.41	1027.25	4.06	67.27	4.55	2.18	57.4	84.2	1023.66	6.76	63.53	5.99	2.09	32.71	48	1019.63	10.03	63.71	4.97	3	28.67	44.33	1027.8	3.83	48	5.5	3.57	2016	2	66.7	97.86	1026.21
576	201602	25	1	8	42417	42417	1027.8	6.2	50	0	1.1	8.6	78	50	2	2	53.28	80.41	1027.25	4.06	67.27	4.55	2.18	57.4	84.2	1023.66	6.76	63.53	5.99	2.09	32.71	48	1019.63	10.03	63.71	4.97	3	28.67	44.33	1027.8	3.83	48	5.5	3.57	2016	2	66.7	97.86	1026.21
577	201602	23	1	9	42417	42417	1027.8	6.2	50	0	1.1	8.6	78	50	2	2	53.28	80.41	1027.25	4.06	67.27	4.55	2.18	57.4	84.2	1023.66	6.76	63.53	5.99	2.09	32.71	48	1019.63	10.03	63.71	4.97	3	28.67	44.33	1027.8	3.83	48	5.5	3.57	2016	2	66.7	97.86	1026.21
578	201602	24	1	9	42417	42417	1027.8	6.2	50	0	1.1	8.6	78	50	2	2	53.28	80.41	1027.25	4.06	67.27	4.55	2.18	57.4	84.2	1023.66	6.76	63.53	5.99	2.09	32.71	48	1019.63	10.03	63.71	4.97	3	28.67	44.33	1027.8	3.83	48	5.5	3.57	2016	2	66.7	97.86	1026.21
579	201602	24	1	9	42417	42417	1027.8	6.2	50	0	1.1	8.6	78	50	2	2	53.28	80.41	1027.25	4.06	67.27	4.55	2.18	57.4	84.2	1023.66	6.76	63.53	5.99	2.09	32.71	48	1019.63	10.03	63.71	4.97	3	28.67	44.33	1027.8	3.83	48	5.5	3.57	2016	2	66.7	97.86	1026.21
580	201602	28	1	9	42417	42417	1027.8	6.2	50	0	1.1	8.6	78	50	2	2	53.28	80.41	1027.25	4.06	67.27	4.55	2.18	57.4	84.2	1023.66	6.76	63.53	5.99	2.09	32.71	48	1019.63	10.03	63.71	4.97	3	28.67	44.33	1027.8	3.83	48	5.5	3.57	2016	2	66.7	97.86	1026.21
581	201602	35	1	10	42417	42417	1027.8	6.2	50	0	1.1	8.6	78	50	2	2	53.28	80.41	1027.25	4.06	67.27	4.55	2.18	57.4	84.2	1023.66	6.76	63.53	5.99	2.09	32.71	48	1019.63	10.03	63.71	4.97	3	28.67	44.33	1027.8	3.83	48	5.5	3.57	2016	2	66.7	97.86	1026.21
582	201602	31	2	11	42417	42417	1027.8	6.2	50	0	1.1	8.6	78	50	2	2	53.28	80.41	1027.25	4.06	67.27	4.55	2.18	57.4	84.2	1023.66	6.76	63.53	5.99	2.09	32.71	48	1019.63	10.03	63.71	4.97	3	28.67	44.33	1027.8	3.83	48	5.5	3.57	2016	2	66.7	97.86	1026.21
583	201602	27	1	12	42417	42417	1027.8	6.2	50	0	1.1	8.6	78	50	2	2	53.28	80.41	1027.25	4.06	67.27	4.55	2.18	57.4	84.2	1023.66	6.76	63.53	5.99	2.09	32.71	48	1019.63	10.03	63.71	4.97	3	28.67	44.33	1027.8	3.83	48	5.5	3.57	2016	2	66.7	97.86	1026.21
584	201602	34	1	13	42417	42417	1027.8	6.2	50	0	1.1	8.6	78	50	2	2	53.28	80.41	1027.25	4.06	67.27	4.55	2.18	57.4	84.2	1023.66	6.76	63.53	5.99	2.09	32.71	48	1019.63	10.03	63.71	4.97	3	28.67	44.33	1027.8	3.83	48	5.5	3.57	2016	2	66.7	97.86	1026.21
585	201602	26	1	14	42417	42417	1027.8	6.2	50	0	1.1	8.6	78	50	2	2	53.28	80.41	1027.25	4.06	67.27	4.55	2.18	57.4	84.2	1023.66	6.76	63.53	5.99	2.09	32.71	48	1019.63	10.03	63.71	4.97	3	28.67	44.33	1027.8	3.83	48	5.5	3.57	2016	2	66.7	97.86	1026.21
586	201602	29	1	14	42417	42417	1027.8	6.2	50	0	1.1	8.6	78	50	2	2	53.28	80.41	1027.25	4.06	67.27	4.55	2.18	57.4	84.2	1023.66	6.76	63.53	5.99	2.09	32.71	48	1019.63	10.03	63.71	4.97	3	28.67	44.33	1027.8	3.83	48	5.5	3.57	2016	2	66.7	97.86	1026.21
587	201602	24	1	16	42417	42417	1027.8	6.2	50	0	1.1	8.6	78	50	2	2	53.28	80.41	1027.25	4.06	67.27	4.55	2.18	57.4	84.2	1023.66	6.76	63.53	5.99	2.09	32.71	48	1019.63	10.03	63.71	4.97	3	28.67	44.33	1027.8	3.83	48	5.5	3.57	2016	2	66.7	97.86	1026.21
588	201602	33	1	16	42417	42417	1027.8	6.2	50	0	1.1	8.6	78	50	2	2	53.28	80.41	1027.25	4.06	67.27	4.55	2.18	57.4	84.2	1023.66	6.76	63.53	5.99	2.09	32.71	48	1019.63	10.03	63.71	4.97	3	28.67	44.33	1027.8	3.83	48	5.5	3.57	2016	2	66.7	97.86	1026.21
589	201602	28	1	21	42417	42417	1027.8	6.2	50	0	1.1	8.6	78	50	2	2	53.28	80.41	1027.25	4.06	67.27	4.55	2.18	57.4	84.2	1023.66	6.76	63.53	5.99	2.09	32.71	48	1019.63	10.03	63.71	4.97	3	28.67	44.33	1027.8	3.83	48	5.5	3.57	2016	2	66.7	97.86	1026.21
590	201602	30	1	4	42418	42418	1024	8.8	51	0	2	9.1	102	66	6	2	50.79	77.41	1027.39	4.18	66.53	4.83	2.12	54.27	80.6	1023.35	7.11	62.93	6.09	2.03	35	51.14	1021.03	9.01	63.57	4.93	2.69	36	58.33	1028.33	4.7	45.67	8.2	2.63	2016	2	64.27	94.55	1026.38
591	201602	24	1	6	42418	42418	1024	8.8	51	0	2	9.1	102	66	6	2	50.79	77.41	1027.39	4.18	66.53	4.83	2.12	54.27	80.6	1023.35	7.11	62.93	6.09	2.03	35	51.14	1021.03	9.01	63.57	4.93	2.69	36	58.33	1028.33	4.7	45.67	8.2	2.63	2016	2	64.27	94.55	1026.38
592	201602	28	1	6	42418	42418	1024	8.8	51	0	2	9.1	102	66	6	2	50.79	77.41	1027.39	4.18	66.53	4.83	2.12	54.27	80.6	1023.35	7.11	62.93	6.09	2.03	35	51.14	1021.03	9.01	63.57	4.93	2.69	36	58.33	1028.33	4.7	45.67	8.2	2.63	2016	2	64.27	94.55	1026.38
593	201602	26	1	7	42418	42418	1024	8.8	51	0	2	9.1	102	66	6	2	50.79	77.41	1027.39	4.18	66.53	4.83	2.12	54.27	80.6	1023.35	7.11	62.93	6.09	2.03	35	51.14	1021.03	9.01	63.57	4.93	2.69	36	58.33	1028.33	4.7	45.67	8.2	2.63	2016	2	64.27	94.55	1026.38
594	201602	27	1	8	42418	42418	1024	8.8	51	0	2	9.1	102	66	6	2	50.79	77.41	1027.39	4.18	66.53	4.83	2.12	54.27	80.6	1023.35	7.11	62.93	6.09	2.03	35	51.14	1021.03	9.01	63.57	4.93	2.69	36	58.33	1028.33	4.7	45.67	8.2	2.63	2016	2	64.27	94.55	1026.38
595	201602	28	2	8	42418	42418	1024	8.8	51	0	2	9.1	102	66	6	2	50.79	77.41	1027.39	4.18	66.53	4.83	2.12	54.27	80.6	1023.35	7.11	62.93	6.09	2.03	35	51.14	1021.03	9.01	63.57	4.93	2.69	36	58.33	1028.33	4.7	45.67	8.2	2.63	2016	2	64.27	94.55	1026.38
596	201602	32	1	8	42418	42418	1024	8.8	51	0	2	9.1	102	66	6	2	50.79	77.41	1027.39	4.18	66.53	4.83	2.12	54.27	80.6	1023.35	7.11	62.93	6.09	2.03	35	51.14	1021.03	9.01	63.57	4.93	2.69	36	58.33	1028.33	4.7	45.67	8.2	2.63	2016	2	64.27	94.55	1026.38
597	201602	33	2	8	42418	42418	1024	8.8	51	0	2	9.1	102	66	6	2	50.79	77.41	1027.39	4.18	66.53	4.83	2.12	54.27	80.6	1023.35	7.11	62.93	6.09	2.03	35	51.14	1021.03	9.01	63.57	4.93	2.69	36	58.33	1028.33	4.7	45.67	8.2	2.63	2016	2	64.27	94.55	1026.38
598	201602	33	1	8	42418	42418	1024	8.8	51	0	2	9.1	102	66	6	2	50.79	77.41	1027.39	4.18	66.53	4.83	2.12	54.27	80.6	1023.35	7.11	62.93	6.09	2.03	35	51.14	1021.03	9.01	63.57	4.93	2.69	36	58.33	1028.33	4.7	45.67	8.2	2.63	2016	2	64.27	94.55	1026.38
599	201602	34	1	8	42418	42418	1024	8.8	51	0	2	9.1	102	66	6	2	50.79	77.41	1027.39	4.18	66.53	4.83	2.12	54.27	80.6	1023.35	7.11	62.93	6.09	2.03	35	51.14	1021.03	9.01	63.57	4.93	2.69	36	58.33	1028.33	4.7	45.67	8.2	2.63	2016	2	64.27	94.55	1026.38
600	201602	34	1	8	42418	42418	1024	8.8	51	0	2	9.1	102	66	6	2	50.79	77.41	1027.39	4.18	66.53	4.83	2.12	54.27	80.6	1023.35	7.11	62.93	6.09	2.03	35	51.14	1021.03	9.01	63.57	4.93	2.69	36	58.33	1028.33	4.7	45.67	8.2	2.63	2016	2	64.27	94.55	1026.38
601	201602	40	1	8	42418	42418	1024	8.8	51	0	2	9.1	102	66	6	2	50.79	77.41	1027.39	4.18	66.53	4.83	2.12	54.27	80.6	1023.35	7.11	62.93	6.09	2.03	35	51.14	1021.03	9.01	63.57	4.93	2.69	36	58.33	1028.33	4.7	45.67	8.2	2.63	2016	2	64.27	94.55	1026.38
602	201602	24	2	9	42418	42418	1024	8.8	51	0	2	9.1	102	66	6	2	50.79	77.41	1027.39	4.18	66.53	4.83	2.12	54.27	80.6	1023.35	7.11	62.93	6.09	2.03	35	51.14	1021.03	9.01	63.57	4.93	2.69	36	58.33	1028.33	4.7	45.67	8.2	2.63	2016	2	64.27	94.55	1026.38
603	201602	25	1	9	42418	42418	1024	8.8	51	0	2	9.1	102	66	6	2	50.79	77.41	1027.39	4.18	66.53	4.83	2.12	54.27	80.6	1023.35	7.11	62.93	6.09	2.03	35	51.14	1021.03	9.01	63.57	4.93	2.69	36	58.33	1028.33	4.7	45.67	8.2	2.63	2016	2	64.27	94.55	1026.38
604	201602	28	2	9	42418	42418	1024	8.8	51	0	2	9.1	102	66	6	2	50.79	77.41	1027.39	4.18	66.53	4.83	2.12	54.27	80.6	1023.35	7.11	62.93	6.09	2.03	35	51.14	1021.03	9.01	63.57	4.93	2.69	36	58.33	1028.33	4.7	45.67	8.2	2.63	2016	2	64.27	94.55	1026.38
605	201602	30	1	9	42418	42418	1024	8.8	51	0	2	9.1	102	66	6	2	50.79	77.41	1027.39	4.18	66.53	4.83	2.12	54.27	80.6	1023.35	7.11	62.93	6.09	2.03	35	51.14	1021.03	9.01	63.57	4.93	2.69	36	58.33	1028.33	4.7	45.67	8.2	2.63	2016	2	64.27	94.55	1026.38
606	201602	26	1	10	42418	42418	1024	8.8	51	0	2	9.1	102	66	6	2	50.79	77.41	1027.39	4.18	66.53	4.83	2.12	54.27	80.6	1023.35	7.11	62.93	6.09	2.03	35	51.14	1021.03	9.01	63.57	4.93	2.69	36	58.33	1028.33	4.7	45.67	8.2	2.63	2016	2	64.27	94.55	1026.38
607	201602	23	1	11	42418	42418	1024	8.8	51	0	2	9.1	102	66	6	2	50.79	77.41	1027.39	4.18	66.53	4.83	2.12	54.27	80.6	1023.35	7.11	62.93	6.09	2.03	35	51.14	1021.03	9.01	63.57	4.93	2.69	36	58.33	1028.33	4.7	45.67	8.2	2.63	2016	2	64.27	94.55	1026.38
608	201602	24	1	11	42418	42418	1024	8.8	51	0	2	9.1	102	66	6	2	50.79	77.41	1027.39	4.18	66.53	4.83	2.12	54.27	80.6	1023.35	7.11	62.93	6.09	2.03	35	51.14	1021.03	9.01	63.57	4.93	2.69	36	58.33	1028.33	4.7	45.67	8.2	2.63	2016	2	64.27	94.55	1026.38
609	201602	25	2	11	42418	42418	1024	8.8	51	0	2	9.1	102	66	6	2	50.79	77.41	1027.39	4.18	66.53	4.83	2.12	54.27	80.6	1023.35	7.11	62.93	6.09	2.03	35	51.14	1021.03	9.01	63.57	4.93	2.69	36	58.33	1028.33	4.7	45.67	8.2	2.63	2016	2	64.27	94.55	1026.38
610	201602	29	1	11	42418	42418	1024	8.8	51	0	2	9.1	102	66	6	2	50.79	77.41	1027.39	4.18	66.53	4.83	2.12	54.27	80.6	1023.35	7.11	62.93	6.09	2.03	35	51.14	1021.03	9.01	63.57	4.93	2.69	36	58.33	1028.33	4.7	45.67	8.2	2.63	2016	2	64.27	94.55	1026.38
611	201602	29	1	12	42418	42418	1024	8.8	51	0	2	9.1	102	66	6	2	50.79	77.41	1027.39	4.18	66.53	4.83	2.12	54.27	80.6	1023.35	7.11	62.93	6.09	2.03	35	51.14	1021.03	9.01	63.57	4.93	2.69	36	58.33	1028.33	4.7	45.67	8.2	2.63	2016	2	64.27	94.55	1026.38
612	201602	25	1	13	42418	42418	1024	8.8	51	0	2	9.1	102	66	6	2	50.79	77.41	1027.39	4.18	66.53	4.83	2.12	54.27	80.6	1023.35	7.11	62.93	6.09	2.03	35	51.14	1021.03	9.01	63.57	4.93	2.69	36	58.33	1028.33	4.7	45.67	8.2	2.63	2016	2	64.27	94.55	1026.38
613	201602	31	1	13	42418	42418	1024	8.8	51	0	2	9.1	102	66	6	2	50.79	77.41	1027.39	4.18	66.53	4.83	2.12	54.27	80.6	1023.35	7.11	62.93	6.09	2.03	35	51.14	1021.03	9.01	63.57	4.93	2.69	36	58.33	1028.33	4.7	45.67	8.2	2.63	2016	2	64.27	94.55	1026.38
614	201602	34	1	13	42418	42418	1024	8.8	51	0	2	9.1	102	66	6	2	50.79	77.41	1027.39	4.18	66.53	4.83	2.12	54.27	80.6	1023.35	7.11	62.93	6.09	2.03	35	51.14	1021.03	9.01	63.57	4.93	2.69	36	58.33	1028.33	4.7	45.67	8.2	2.63	2016	2	64.27	94.55	1026.38
615	201602	23	2	14	42418	42418	1024	8.8	51	0	2	9.1	102	66	6	2	50.79	77.41	1027.39	4.18	66.53	4.83	2.12	54.27	80.6	1023.35	7.11	62.93	6.09	2.03	35	51.14	1021.03	9.01	63.57	4.93	2.69	36	58.33	1028.33	4.7	45.67	8.2	2.63	2016	2	64.27	94.55	1026.38
616	201602	34	2	14	42418	42418	1024	8.8	51	0	2	9.1	102	66	6	2	50.79	77.41	1027.39	4.18	66.53	4.83	2.12	54.27	80.6	1023.35	7.11	62.93	6.09	2.03	35	51.14	1021.03	9.01	63.57	4.93	2.69	36	58.33	1028.33	4.7	45.67	8.2	2.63	2016	2	64.27	94.55	1026.38
617	201602	34	2	14	42418	42418	1024	8.8	51	0	2	9.1	102	66	6	2	50.79	77.41	1027.39	4.18	66.53	4.83	2.12	54.27	80.6	1023.35	7.11	62.93	6.09	2.03	35	51.14	1021.03	9.01	63.57	4.93	2.69	36	58.33	1028.33	4.7	45.67	8.2	2.63	2016	2	64.27	94.55	1026.38
618	201602	26	1	16	42418	42418	1024	8.8	51	0	2	9.1	102	66	6	2	50.79	77.41	1027.39	4.18	66.53	4.83	2.12	54.27	80.6	1023.35	7.11	62.93	6.09	2.03	35	51.14	1021.03	9.01	63.57	4.93	2.69	36	58.33	1028.33	4.7	45.67	8.2	2.63	2016	2	64.27	94.55	1026.38
619	201602	23	2	18	42418	42418	1024	8.8	51	0	2	9.1	102	66	6	2	50.79	77.41	1027.39	4.18	66.53	4.83	2.12	54.27	80.6	1023.35	7.11	62.93	6.09	2.03	35	51.14	1021.03	9.01	63.57	4.93	2.69	36	58.33	1028.33	4.7	45.67	8.2	2.63	2016	2	64.27	94.55	1026.38
620	201602	29	2	18	42418	42418	1024	8.8	51	0	2	9.1	102	66	6	2	50.79	77.41	1027.39	4.18	66.53	4.83	2.12	54.27	80.6	1023.35	7.11	62.93	6.09	2.03	35	51.14	1021.03	9.01	63.57	4.93	2.69	36	58.33	1028.33	4.7	45.67	8.2	2.63	2016	2	64.27	94.55	1026.38
621	201602	30	2	18	42418	42418	1024	8.8	51	0	2	9.1	102	66	6	2	50.79	77.41	1027.39	4.18	66.53	4.83	2.12	54.27	80.6	1023.35	7.11	62.93	6.09	2.03	35	51.14	1021.03	9.01	63.57	4.93	2.69	36	58.33	1028.33	4.7	45.67	8.2	2.63	2016	2	64.27	94.55	1026.38
622	201602	28	2	20	42418	42418	1024	8.8	51	0	2	9.1	102	66	6	2	50.79	77.41	1027.39	4.18	66.53	4.83	2.12	54.27	80.6	1023.35	7.11	62.93	6.09	2.03	35	51.14	1021.03	9.01	63.57	4.93	2.69	36	58.33	1028.33	4.7	45.67	8.2	2.63	2016	2	64.27	94.55	1026.38
623	201602	25	1	22	42418	42418	1024	8.8	51	0	2	9.1	102	66	6	2	50.79	77.41	1027.39	4.18	66.53	4.83	2.12	54.27	80.6	1023.35	7.11	62.93	6.09	2.03	35	51.14	1021.03	9.01	63.57	4.93	2.69	36	58.33	1028.33	4.7	45.67	8.2	2.63	2016	2	64.27	94.55	1026.38
624	201602	36	2	32	42418	42418	1024	8.8	51	0	2	9.1	102	66	6	2	50.79	77.41	1027.39	4.18	66.53	4.83	2.12	54.27	80.6	1023.35	7.11	62.93	6.09	2.03	35	51.14	1021.03	9.01	63.57	4.93	2.69	36	58.33	1028.33	4.7	45.67	8.2	2.63	2016	2	64.27	94.55	1026.38
625	201602	22	1	6	42419	42419	1024.5	8.1	72	0	1.2	0	121	80	2	3	50.03	76.55	1027.17	4.45	66.43	4.89	2.13	55	81.8	1022.93	7.59	61.67	6.15	2.12	40.71	59.71	1022.47	7.96	59	5.8	2.59	49	77.67	1026.33	6.8	48	8.17	2.07	2016	2	62.23	91.93	1026.45
626	201602	25	1	6	42419	42419	1024.5	8.1	72	0	1.2	0	121	80	2	3	50.03	76.55	1027.17	4.45	66.43	4.89	2.13	55	81.8	1022.93	7.59	61.67	6.15	2.12	40.71	59.71	1022.47	7.96	59	5.8	2.59	49	77.67	1026.33	6.8	48	8.17	2.07	2016	2	62.23	91.93	1026.45
627	201602	32	1	7	42419	42419	1024.5	8.1	72	0	1.2	0	121	80	2	3	50.03	76.55	1027.17	4.45	66.43	4.89	2.13	55	81.8	1022.93	7.59	61.67	6.15	2.12	40.71	59.71	1022.47	7.96	59	5.8	2.59	49	77.67	1026.33	6.8	48	8.17	2.07	2016	2	62.23	91.93	1026.45
628	201602	32	1	8	42419	42419	1024.5	8.1	72	0	1.2	0	121	80	2	3	50.03	76.55	1027.17	4.45	66.43	4.89	2.13	55	81.8	1022.93	7.59	61.67	6.15	2.12	40.71	59.71	1022.47	7.96	59	5.8	2.59	49	77.67	1026.33	6.8	48	8.17	2.07	2016	2	62.23	91.93	1026.45
629	201602	25	1	9	42419	42419	1024.5	8.1	72	0	1.2	0	121	80	2	3	50.03	76.55	1027.17	4.45	66.43	4.89	2.13	55	81.8	1022.93	7.59	61.67	6.15	2.12	40.71	59.71	1022.47	7.96	59	5.8	2.59	49	77.67	1026.33	6.8	48	8.17	2.07	2016	2	62.23	91.93	1026.45
630	201602	29	1	9	42419	42419	1024.5	8.1	72	0	1.2	0	121	80	2	3	50.03	76.55	1027.17	4.45	66.43	4.89	2.13	55	81.8	1022.93	7.59	61.67	6.15	2.12	40.71	59.71	1022.47	7.96	59	5.8	2.59	49	77.67	1026.33	6.8	48	8.17	2.07	2016	2	62.23	91.93	1026.45
631	201602	27	1	10	42419	42419	1024.5	8.1	72	0	1.2	0	121	80	2	3	50.03	76.55	1027.17	4.45	66.43	4.89	2.13	55	81.8	1022.93	7.59	61.67	6.15	2.12	40.71	59.71	1022.47	7.96	59	5.8	2.59	49	77.67	1026.33	6.8	48	8.17	2.07	2016	2	62.23	91.93	1026.45
632	201602	25	1	12	42419	42419	1024.5	8.1	72	0	1.2	0	121	80	2	3	50.03	76.55	1027.17	4.45	66.43	4.89	2.13	55	81.8	1022.93	7.59	61.67	6.15	2.12	40.71	59.71	1022.47	7.96	59	5.8	2.59	49	77.67	1026.33	6.8	48	8.17	2.07	2016	2	62.23	91.93	1026.45
633	201602	22	1	13	42419	42419	1024.5	8.1	72	0	1.2	0	121	80	2	3	50.03	76.55	1027.17	4.45	66.43	4.89	2.13	55	81.8	1022.93	7.59	61.67	6.15	2.12	40.71	59.71	1022.47	7.96	59	5.8	2.59	49	77.67	1026.33	6.8	48	8.17	2.07	2016	2	62.23	91.93	1026.45
634	201602	24	1	13	42419	42419	1024.5	8.1	72	0	1.2	0	121	80	2	3	50.03	76.55	1027.17	4.45	66.43	4.89	2.13	55	81.8	1022.93	7.59	61.67	6.15	2.12	40.71	59.71	1022.47	7.96	59	5.8	2.59	49	77.67	1026.33	6.8	48	8.17	2.07	2016	2	62.23	91.93	1026.45
635	201602	26	1	13	42419	42419	1024.5	8.1	72	0	1.2	0	121	80	2	3	50.03	76.55	1027.17	4.45	66.43	4.89	2.13	55	81.8	1022.93	7.59	61.67	6.15	2.12	40.71	59.71	1022.47	7.96	59	5.8	2.59	49	77.67	1026.33	6.8	48	8.17	2.07	2016	2	62.23	91.93	1026.45
636	201602	32	1	16	42419	42419	1024.5	8.1	72	0	1.2	0	121	80	2	3	50.03	76.55	1027.17	4.45	66.43	4.89	2.13	55	81.8	1022.93	7.59	61.67	6.15	2.12	40.71	59.71	1022.47	7.96	59	5.8	2.59	49	77.67	1026.33	6.8	48	8.17	2.07	2016	2	62.23	91.93	1026.45
637	201602	28	1	18	42419	42419	1024.5	8.1	72	0	1.2	0	121	80	2	3	50.03	76.55	1027.17	4.45	66.43	4.89	2.13	55	81.8	1022.93	7.59	61.67	6.15	2.12	40.71	59.71	1022.47	7.96	59	5.8	2.59	49	77.67	1026.33	6.8	48	8.17	2.07	2016	2	62.23	91.93	1026.45
638	201602	36	1	21	42419	42419	1024.5	8.1	72	0	1.2	0	121	80	2	3	50.03	76.55	1027.17	4.45	66.43	4.89	2.13	55	81.8	1022.93	7.59	61.67	6.15	2.12	40.71	59.71	1022.47	7.96	59	5.8	2.59	49	77.67	1026.33	6.8	48	8.17	2.07	2016	2	62.23	91.93	1026.45
639	201602	26	1	37	42419	42419	1024.5	8.1	72	0	1.2	0	121	80	2	3	50.03	76.55	1027.17	4.45	66.43	4.89	2.13	55	81.8	1022.93	7.59	61.67	6.15	2.12	40.71	59.71	1022.47	7.96	59	5.8	2.59	49	77.67	1026.33	6.8	48	8.17	2.07	2016	2	62.23	91.93	1026.45
640	201602	35	1	4	42420	42420	1028	7.5	51	0	2.8	8.5	127	69	6	2	51.83	78.83	1026.93	4.68	66.73	4.83	2.11	57.93	85.93	1022.65	8	60.93	6.15	2.16	47.57	70.43	1024.31	6.7	57.29	4.89	2.53	65.33	100.33	1025.43	7.7	57.67	5.9	1.43	2016	2	63.43	93.82	1026.49
641	201602	37	1	4	42420	42420	1028	7.5	51	0	2.8	8.5	127	69	6	2	51.83	78.83	1026.93	4.68	66.73	4.83	2.11	57.93	85.93	1022.65	8	60.93	6.15	2.16	47.57	70.43	1024.31	6.7	57.29	4.89	2.53	65.33	100.33	1025.43	7.7	57.67	5.9	1.43	2016	2	63.43	93.82	1026.49
642	201602	26	1	5	42420	42420	1028	7.5	51	0	2.8	8.5	127	69	6	2	51.83	78.83	1026.93	4.68	66.73	4.83	2.11	57.93	85.93	1022.65	8	60.93	6.15	2.16	47.57	70.43	1024.31	6.7	57.29	4.89	2.53	65.33	100.33	1025.43	7.7	57.67	5.9	1.43	2016	2	63.43	93.82	1026.49
643	201602	27	1	6	42420	42420	1028	7.5	51	0	2.8	8.5	127	69	6	2	51.83	78.83	1026.93	4.68	66.73	4.83	2.11	57.93	85.93	1022.65	8	60.93	6.15	2.16	47.57	70.43	1024.31	6.7	57.29	4.89	2.53	65.33	100.33	1025.43	7.7	57.67	5.9	1.43	2016	2	63.43	93.82	1026.49
644	201602	24	1	9	42420	42420	1028	7.5	51	0	2.8	8.5	127	69	6	2	51.83	78.83	1026.93	4.68	66.73	4.83	2.11	57.93	85.93	1022.65	8	60.93	6.15	2.16	47.57	70.43	1024.31	6.7	57.29	4.89	2.53	65.33	100.33	1025.43	7.7	57.67	5.9	1.43	2016	2	63.43	93.82	1026.49
645	201602	28	1	10	42420	42420	1028	7.5	51	0	2.8	8.5	127	69	6	2	51.83	78.83	1026.93	4.68	66.73	4.83	2.11	57.93	85.93	1022.65	8	60.93	6.15	2.16	47.57	70.43	1024.31	6.7	57.29	4.89	2.53	65.33	100.33	1025.43	7.7	57.67	5.9	1.43	2016	2	63.43	93.82	1026.49
646	201602	33	1	11	42420	42420	1028	7.5	51	0	2.8	8.5	127	69	6	2	51.83	78.83	1026.93	4.68	66.73	4.83	2.11	57.93	85.93	1022.65	8	60.93	6.15	2.16	47.57	70.43	1024.31	6.7	57.29	4.89	2.53	65.33	100.33	1025.43	7.7	57.67	5.9	1.43	2016	2	63.43	93.82	1026.49
647	201602	28	1	14	42420	42420	1028	7.5	51	0	2.8	8.5	127	69	6	2	51.83	78.83	1026.93	4.68	66.73	4.83	2.11	57.93	85.93	1022.65	8	60.93	6.15	2.16	47.57	70.43	1024.31	6.7	57.29	4.89	2.53	65.33	100.33	1025.43	7.7	57.67	5.9	1.43	2016	2	63.43	93.82	1026.49
648	201602	27	1	16	42420	42420	1028	7.5	51	0	2.8	8.5	127	69	6	2	51.83	78.83	1026.93	4.68	66.73	4.83	2.11	57.93	85.93	1022.65	8	60.93	6.15	2.16	47.57	70.43	1024.31	6.7	57.29	4.89	2.53	65.33	100.33	1025.43	7.7	57.67	5.9	1.43	2016	2	63.43	93.82	1026.49
649	201602	24	1	24	42420	42420	1028	7.5	51	0	2.8	8.5	127	69	6	2	51.83	78.83	1026.93	4.68	66.73	4.83	2.11	57.93	85.93	1022.65	8	60.93	6.15	2.16	47.57	70.43	1024.31	6.7	57.29	4.89	2.53	65.33	100.33	1025.43	7.7	57.67	5.9	1.43	2016	2	63.43	93.82	1026.49
650	201602	27	1	4	42421	42421	1029.2	7.1	52	0	2.4	2.7	130	46	3	2	53.48	82.28	1026.9	4.87	65.43	5.11	2.16	55	84.53	1022.67	8.24	59.93	6.32	2.23	50.14	80.14	1026.81	6.01	52.57	6.1	2.54	71.67	116.67	1025.5	8.13	58	5.87	2	2016	2	63.93	95.07	1026.52
651	201602	23	2	5	42421	42421	1029.2	7.1	52	0	2.4	2.7	130	46	3	2	53.48	82.28	1026.9	4.87	65.43	5.11	2.16	55	84.53	1022.67	8.24	59.93	6.32	2.23	50.14	80.14	1026.81	6.01	52.57	6.1	2.54	71.67	116.67	1025.5	8.13	58	5.87	2	2016	2	63.93	95.07	1026.52
652	201602	26	1	6	42421	42421	1029.2	7.1	52	0	2.4	2.7	130	46	3	2	53.48	82.28	1026.9	4.87	65.43	5.11	2.16	55	84.53	1022.67	8.24	59.93	6.32	2.23	50.14	80.14	1026.81	6.01	52.57	6.1	2.54	71.67	116.67	1025.5	8.13	58	5.87	2	2016	2	63.93	95.07	1026.52
653	201602	28	1	6	42421	42421	1029.2	7.1	52	0	2.4	2.7	130	46	3	2	53.48	82.28	1026.9	4.87	65.43	5.11	2.16	55	84.53	1022.67	8.24	59.93	6.32	2.23	50.14	80.14	1026.81	6.01	52.57	6.1	2.54	71.67	116.67	1025.5	8.13	58	5.87	2	2016	2	63.93	95.07	1026.52
654	201602	31	1	6	42421	42421	1029.2	7.1	52	0	2.4	2.7	130	46	3	2	53.48	82.28	1026.9	4.87	65.43	5.11	2.16	55	84.53	1022.67	8.24	59.93	6.32	2.23	50.14	80.14	1026.81	6.01	52.57	6.1	2.54	71.67	116.67	1025.5	8.13	58	5.87	2	2016	2	63.93	95.07	1026.52
655	201602	26	1	7	42421	42421	1029.2	7.1	52	0	2.4	2.7	130	46	3	2	53.48	82.28	1026.9	4.87	65.43	5.11	2.16	55	84.53	1022.67	8.24	59.93	6.32	2.23	50.14	80.14	1026.81	6.01	52.57	6.1	2.54	71.67	116.67	1025.5	8.13	58	5.87	2	2016	2	63.93	95.07	1026.52
656	201602	28	1	7	42421	42421	1029.2	7.1	52	0	2.4	2.7	130	46	3	2	53.48	82.28	1026.9	4.87	65.43	5.11	2.16	55	84.53	1022.67	8.24	59.93	6.32	2.23	50.14	80.14	1026.81	6.01	52.57	6.1	2.54	71.67	116.67	1025.5	8.13	58	5.87	2	2016	2	63.93	95.07	1026.52
657	201602	25	2	8	42421	42421	1029.2	7.1	52	0	2.4	2.7	130	46	3	2	53.48	82.28	1026.9	4.87	65.43	5.11	2.16	55	84.53	1022.67	8.24	59.93	6.32	2.23	50.14	80.14	1026.81	6.01	52.57	6.1	2.54	71.67	116.67	1025.5	8.13	58	5.87	2	2016	2	63.93	95.07	1026.52
658	201602	28	1	8	42421	42421	1029.2	7.1	52	0	2.4	2.7	130	46	3	2	53.48	82.28	1026.9	4.87	65.43	5.11	2.16	55	84.53	1022.67	8.24	59.93	6.32	2.23	50.14	80.14	1026.81	6.01	52.57	6.1	2.54	71.67	116.67	1025.5	8.13	58	5.87	2	2016	2	63.93	95.07	1026.52
659	201602	36	1	8	42421	42421	1029.2	7.1	52	0	2.4	2.7	130	46	3	2	53.48	82.28	1026.9	4.87	65.43	5.11	2.16	55	84.53	1022.67	8.24	59.93	6.32	2.23	50.14	80.14	1026.81	6.01	52.57	6.1	2.54	71.67	116.67	1025.5	8.13	58	5.87	2	2016	2	63.93	95.07	1026.52
660	201602	21	2	10	42421	42421	1029.2	7.1	52	0	2.4	2.7	130	46	3	2	53.48	82.28	1026.9	4.87	65.43	5.11	2.16	55	84.53	1022.67	8.24	59.93	6.32	2.23	50.14	80.14	1026.81	6.01	52.57	6.1	2.54	71.67	116.67	1025.5	8.13	58	5.87	2	2016	2	63.93	95.07	1026.52
661	201602	26	1	10	42421	42421	1029.2	7.1	52	0	2.4	2.7	130	46	3	2	53.48	82.28	1026.9	4.87	65.43	5.11	2.16	55	84.53	1022.67	8.24	59.93	6.32	2.23	50.14	80.14	1026.81	6.01	52.57	6.1	2.54	71.67	116.67	1025.5	8.13	58	5.87	2	2016	2	63.93	95.07	1026.52
662	201602	25	1	11	42421	42421	1029.2	7.1	52	0	2.4	2.7	130	46	3	2	53.48	82.28	1026.9	4.87	65.43	5.11	2.16	55	84.53	1022.67	8.24	59.93	6.32	2.23	50.14	80.14	1026.81	6.01	52.57	6.1	2.54	71.67	116.67	1025.5	8.13	58	5.87	2	2016	2	63.93	95.07	1026.52
663	201602	26	1	13	42421	42421	1029.2	7.1	52	0	2.4	2.7	130	46	3	2	53.48	82.28	1026.9	4.87	65.43	5.11	2.16	55	84.53	1022.67	8.24	59.93	6.32	2.23	50.14	80.14	1026.81	6.01	52.57	6.1	2.54	71.67	116.67	1025.5	8.13	58	5.87	2	2016	2	63.93	95.07	1026.52
664	201602	28	2	16	42421	42421	1029.2	7.1	52	0	2.4	2.7	130	46	3	2	53.48	82.28	1026.9	4.87	65.43	5.11	2.16	55	84.53	1022.67	8.24	59.93	6.32	2.23	50.14	80.14	1026.81	6.01	52.57	6.1	2.54	71.67	116.67	1025.5	8.13	58	5.87	2	2016	2	63.93	95.07	1026.52
665	201602	29	1	16	42421	42421	1029.2	7.1	52	0	2.4	2.7	130	46	3	2	53.48	82.28	1026.9	4.87	65.43	5.11	2.16	55	84.53	1022.67	8.24	59.93	6.32	2.23	50.14	80.14	1026.81	6.01	52.57	6.1	2.54	71.67	116.67	1025.5	8.13	58	5.87	2	2016	2	63.93	95.07	1026.52
666	201602	27	2	22	42421	42421	1029.2	7.1	52	0	2.4	2.7	130	46	3	2	53.48	82.28	1026.9	4.87	65.43	5.11	2.16	55	84.53	1022.67	8.24	59.93	6.32	2.23	50.14	80.14	1026.81	6.01	52.57	6.1	2.54	71.67	116.67	1025.5	8.13	58	5.87	2	2016	2	63.93	95.07	1026.52
667	201602	28	1	7	42422	42422	1027.6	6.4	88	17.9	2.4	0	80	44	3	2	53.38	84.55	1026.86	5.03	64.4	5.2	2.15	54.67	87.73	1022.62	8.51	59.4	5.94	2.27	52.71	93.57	1027.24	6.51	51.86	6.41	2.33	65	126	1027.23	7.57	58.33	3.73	2.13	2016	2	63.23	95.43	1026.53
668	201602	26	1	8	42422	42422	1027.6	6.4	88	17.9	2.4	0	80	44	3	2	53.38	84.55	1026.86	5.03	64.4	5.2	2.15	54.67	87.73	1022.62	8.51	59.4	5.94	2.27	52.71	93.57	1027.24	6.51	51.86	6.41	2.33	65	126	1027.23	7.57	58.33	3.73	2.13	2016	2	63.23	95.43	1026.53
669	201602	29	1	8	42422	42422	1027.6	6.4	88	17.9	2.4	0	80	44	3	2	53.38	84.55	1026.86	5.03	64.4	5.2	2.15	54.67	87.73	1022.62	8.51	59.4	5.94	2.27	52.71	93.57	1027.24	6.51	51.86	6.41	2.33	65	126	1027.23	7.57	58.33	3.73	2.13	2016	2	63.23	95.43	1026.53
670	201602	34	1	8	42422	42422	1027.6	6.4	88	17.9	2.4	0	80	44	3	2	53.38	84.55	1026.86	5.03	64.4	5.2	2.15	54.67	87.73	1022.62	8.51	59.4	5.94	2.27	52.71	93.57	1027.24	6.51	51.86	6.41	2.33	65	126	1027.23	7.57	58.33	3.73	2.13	2016	2	63.23	95.43	1026.53
671	201602	38	1	9	42422	42422	1027.6	6.4	88	17.9	2.4	0	80	44	3	2	53.38	84.55	1026.86	5.03	64.4	5.2	2.15	54.67	87.73	1022.62	8.51	59.4	5.94	2.27	52.71	93.57	1027.24	6.51	51.86	6.41	2.33	65	126	1027.23	7.57	58.33	3.73	2.13	2016	2	63.23	95.43	1026.53
672	201602	28	2	10	42422	42422	1027.6	6.4	88	17.9	2.4	0	80	44	3	2	53.38	84.55	1026.86	5.03	64.4	5.2	2.15	54.67	87.73	1022.62	8.51	59.4	5.94	2.27	52.71	93.57	1027.24	6.51	51.86	6.41	2.33	65	126	1027.23	7.57	58.33	3.73	2.13	2016	2	63.23	95.43	1026.53
673	201602	30	1	11	42422	42422	1027.6	6.4	88	17.9	2.4	0	80	44	3	2	53.38	84.55	1026.86	5.03	64.4	5.2	2.15	54.67	87.73	1022.62	8.51	59.4	5.94	2.27	52.71	93.57	1027.24	6.51	51.86	6.41	2.33	65	126	1027.23	7.57	58.33	3.73	2.13	2016	2	63.23	95.43	1026.53
674	201602	27	1	12	42422	42422	1027.6	6.4	88	17.9	2.4	0	80	44	3	2	53.38	84.55	1026.86	5.03	64.4	5.2	2.15	54.67	87.73	1022.62	8.51	59.4	5.94	2.27	52.71	93.57	1027.24	6.51	51.86	6.41	2.33	65	126	1027.23	7.57	58.33	3.73	2.13	2016	2	63.23	95.43	1026.53
675	201602	34	1	12	42422	42422	1027.6	6.4	88	17.9	2.4	0	80	44	3	2	53.38	84.55	1026.86	5.03	64.4	5.2	2.15	54.67	87.73	1022.62	8.51	59.4	5.94	2.27	52.71	93.57	1027.24	6.51	51.86	6.41	2.33	65	126	1027.23	7.57	58.33	3.73	2.13	2016	2	63.23	95.43	1026.53
676	201602	26	1	13	42422	42422	1027.6	6.4	88	17.9	2.4	0	80	44	3	2	53.38	84.55	1026.86	5.03	64.4	5.2	2.15	54.67	87.73	1022.62	8.51	59.4	5.94	2.27	52.71	93.57	1027.24	6.51	51.86	6.41	2.33	65	126	1027.23	7.57	58.33	3.73	2.13	2016	2	63.23	95.43	1026.53
677	201602	39	2	15	42422	42422	1027.6	6.4	88	17.9	2.4	0	80	44	3	2	53.38	84.55	1026.86	5.03	64.4	5.2	2.15	54.67	87.73	1022.62	8.51	59.4	5.94	2.27	52.71	93.57	1027.24	6.51	51.86	6.41	2.33	65	126	1027.23	7.57	58.33	3.73	2.13	2016	2	63.23	95.43	1026.53
678	201602	28	1	6	42423	42423	1031.9	6.9	79	0.2	2.3	0	89	59	6	2	53.52	85.24	1026.5	5.32	65.23	5	2.12	53.53	86.27	1022.75	8.74	61.27	5.4	2.37	55.14	98.71	1026.9	7.07	58.14	5.1	2.14	53	112.33	1028.27	7	63.67	3.73	2.53	2016	2	62.77	95.07	1026.53
679	201602	22	1	8	42423	42423	1031.9	6.9	79	0.2	2.3	0	89	59	6	2	53.52	85.24	1026.5	5.32	65.23	5	2.12	53.53	86.27	1022.75	8.74	61.27	5.4	2.37	55.14	98.71	1026.9	7.07	58.14	5.1	2.14	53	112.33	1028.27	7	63.67	3.73	2.53	2016	2	62.77	95.07	1026.53
680	201602	23	1	10	42423	42423	1031.9	6.9	79	0.2	2.3	0	89	59	6	2	53.52	85.24	1026.5	5.32	65.23	5	2.12	53.53	86.27	1022.75	8.74	61.27	5.4	2.37	55.14	98.71	1026.9	7.07	58.14	5.1	2.14	53	112.33	1028.27	7	63.67	3.73	2.53	2016	2	62.77	95.07	1026.53
681	201602	36	1	10	42423	42423	1031.9	6.9	79	0.2	2.3	0	89	59	6	2	53.52	85.24	1026.5	5.32	65.23	5	2.12	53.53	86.27	1022.75	8.74	61.27	5.4	2.37	55.14	98.71	1026.9	7.07	58.14	5.1	2.14	53	112.33	1028.27	7	63.67	3.73	2.53	2016	2	62.77	95.07	1026.53
682	201602	28	1	11	42423	42423	1031.9	6.9	79	0.2	2.3	0	89	59	6	2	53.52	85.24	1026.5	5.32	65.23	5	2.12	53.53	86.27	1022.75	8.74	61.27	5.4	2.37	55.14	98.71	1026.9	7.07	58.14	5.1	2.14	53	112.33	1028.27	7	63.67	3.73	2.53	2016	2	62.77	95.07	1026.53
683	201602	27	1	13	42423	42423	1031.9	6.9	79	0.2	2.3	0	89	59	6	2	53.52	85.24	1026.5	5.32	65.23	5	2.12	53.53	86.27	1022.75	8.74	61.27	5.4	2.37	55.14	98.71	1026.9	7.07	58.14	5.1	2.14	53	112.33	1028.27	7	63.67	3.73	2.53	2016	2	62.77	95.07	1026.53
684	201602	28	1	14	42423	42423	1031.9	6.9	79	0.2	2.3	0	89	59	6	2	53.52	85.24	1026.5	5.32	65.23	5	2.12	53.53	86.27	1022.75	8.74	61.27	5.4	2.37	55.14	98.71	1026.9	7.07	58.14	5.1	2.14	53	112.33	1028.27	7	63.67	3.73	2.53	2016	2	62.77	95.07	1026.53
685	201602	28	1	14	42423	42423	1031.9	6.9	79	0.2	2.3	0	89	59	6	2	53.52	85.24	1026.5	5.32	65.23	5	2.12	53.53	86.27	1022.75	8.74	61.27	5.4	2.37	55.14	98.71	1026.9	7.07	58.14	5.1	2.14	53	112.33	1028.27	7	63.67	3.73	2.53	2016	2	62.77	95.07	1026.53
686	201602	29	1	14	42423	42423	1031.9	6.9	79	0.2	2.3	0	89	59	6	2	53.52	85.24	1026.5	5.32	65.23	5	2.12	53.53	86.27	1022.75	8.74	61.27	5.4	2.37	55.14	98.71	1026.9	7.07	58.14	5.1	2.14	53	112.33	1028.27	7	63.67	3.73	2.53	2016	2	62.77	95.07	1026.53
687	201602	30	2	23	42423	42423	1031.9	6.9	79	0.2	2.3	0	89	59	6	2	53.52	85.24	1026.5	5.32	65.23	5	2.12	53.53	86.27	1022.75	8.74	61.27	5.4	2.37	55.14	98.71	1026.9	7.07	58.14	5.1	2.14	53	112.33	1028.27	7	63.67	3.73	2.53	2016	2	62.77	95.07	1026.53
688	201602	25	1	38	42423	42423	1031.9	6.9	79	0.2	2.3	0	89	59	6	2	53.52	85.24	1026.5	5.32	65.23	5	2.12	53.53	86.27	1022.75	8.74	61.27	5.4	2.37	55.14	98.71	1026.9	7.07	58.14	5.1	2.14	53	112.33	1028.27	7	63.67	3.73	2.53	2016	2	62.77	95.07	1026.53
689	201602	25	1	5	42424	42424	1036.8	5.2	62	0	1.8	8.8	63	36	3	2	53.7	85.37	1026.23	5.75	66.47	4.72	1.99	48.2	78.73	1023.43	8.72	63.27	4.8	2.39	59.14	103.86	1027.57	7.29	63.29	4.13	2.03	49.67	99.67	1029.57	6.8	73	0.9	2.37	2016	2	61.43	93.11	1026.64
690	201602	24	1	8	42424	42424	1036.8	5.2	62	0	1.8	8.8	63	36	3	2	53.7	85.37	1026.23	5.75	66.47	4.72	1.99	48.2	78.73	1023.43	8.72	63.27	4.8	2.39	59.14	103.86	1027.57	7.29	63.29	4.13	2.03	49.67	99.67	1029.57	6.8	73	0.9	2.37	2016	2	61.43	93.11	1026.64
691	201602	33	1	9	42424	42424	1036.8	5.2	62	0	1.8	8.8	63	36	3	2	53.7	85.37	1026.23	5.75	66.47	4.72	1.99	48.2	78.73	1023.43	8.72	63.27	4.8	2.39	59.14	103.86	1027.57	7.29	63.29	4.13	2.03	49.67	99.67	1029.57	6.8	73	0.9	2.37	2016	2	61.43	93.11	1026.64
692	201602	29	1	10	42424	42424	1036.8	5.2	62	0	1.8	8.8	63	36	3	2	53.7	85.37	1026.23	5.75	66.47	4.72	1.99	48.2	78.73	1023.43	8.72	63.27	4.8	2.39	59.14	103.86	1027.57	7.29	63.29	4.13	2.03	49.67	99.67	1029.57	6.8	73	0.9	2.37	2016	2	61.43	93.11	1026.64
693	201602	41	2	11	42424	42424	1036.8	5.2	62	0	1.8	8.8	63	36	3	2	53.7	85.37	1026.23	5.75	66.47	4.72	1.99	48.2	78.73	1023.43	8.72	63.27	4.8	2.39	59.14	103.86	1027.57	7.29	63.29	4.13	2.03	49.67	99.67	1029.57	6.8	73	0.9	2.37	2016	2	61.43	93.11	1026.64
694	201602	26	1	12	42424	42424	1036.8	5.2	62	0	1.8	8.8	63	36	3	2	53.7	85.37	1026.23	5.75	66.47	4.72	1.99	48.2	78.73	1023.43	8.72	63.27	4.8	2.39	59.14	103.86	1027.57	7.29	63.29	4.13	2.03	49.67	99.67	1029.57	6.8	73	0.9	2.37	2016	2	61.43	93.11	1026.64
695	201602	27	1	12	42424	42424	1036.8	5.2	62	0	1.8	8.8	63	36	3	2	53.7	85.37	1026.23	5.75	66.47	4.72	1.99	48.2	78.73	1023.43	8.72	63.27	4.8	2.39	59.14	103.86	1027.57	7.29	63.29	4.13	2.03	49.67	99.67	1029.57	6.8	73	0.9	2.37	2016	2	61.43	93.11	1026.64
696	201602	37	1	12	42424	42424	1036.8	5.2	62	0	1.8	8.8	63	36	3	2	53.7	85.37	1026.23	5.75	66.47	4.72	1.99	48.2	78.73	1023.43	8.72	63.27	4.8	2.39	59.14	103.86	1027.57	7.29	63.29	4.13	2.03	49.67	99.67	1029.57	6.8	73	0.9	2.37	2016	2	61.43	93.11	1026.64
697	201602	31	2	13	42424	42424	1036.8	5.2	62	0	1.8	8.8	63	36	3	2	53.7	85.37	1026.23	5.75	66.47	4.72	1.99	48.2	78.73	1023.43	8.72	63.27	4.8	2.39	59.14	103.86	1027.57	7.29	63.29	4.13	2.03	49.67	99.67	1029.57	6.8	73	0.9	2.37	2016	2	61.43	93.11	1026.64
698	201602	27	1	21	42424	42424	1036.8	5.2	62	0	1.8	8.8	63	36	3	2	53.7	85.37	1026.23	5.75	66.47	4.72	1.99	48.2	78.73	1023.43	8.72	63.27	4.8	2.39	59.14	103.86	1027.57	7.29	63.29	4.13	2.03	49.67	99.67	1029.57	6.8	73	0.9	2.37	2016	2	61.43	93.11	1026.64
699	201602	30	2	3	42425	42425	1035.9	6	58	0	1.9	8.4	78	45	3	2	53.83	84.6	1026.22	6	67.17	4.71	1.93	45.27	75.07	1024.48	8.43	63.4	4.83	2.47	57.14	101.71	1028.86	7.14	65	4.16	2.13	46.33	77.33	1032.1	6.17	76.33	2.93	2.17	2016	2	60.48	91.95	1026.91
700	201602	27	1	5	42425	42425	1035.9	6	58	0	1.9	8.4	78	45	3	2	53.83	84.6	1026.22	6	67.17	4.71	1.93	45.27	75.07	1024.48	8.43	63.4	4.83	2.47	57.14	101.71	1028.86	7.14	65	4.16	2.13	46.33	77.33	1032.1	6.17	76.33	2.93	2.17	2016	2	60.48	91.95	1026.91
701	201602	30	2	5	42425	42425	1035.9	6	58	0	1.9	8.4	78	45	3	2	53.83	84.6	1026.22	6	67.17	4.71	1.93	45.27	75.07	1024.48	8.43	63.4	4.83	2.47	57.14	101.71	1028.86	7.14	65	4.16	2.13	46.33	77.33	1032.1	6.17	76.33	2.93	2.17	2016	2	60.48	91.95	1026.91
702	201602	36	2	5	42425	42425	1035.9	6	58	0	1.9	8.4	78	45	3	2	53.83	84.6	1026.22	6	67.17	4.71	1.93	45.27	75.07	1024.48	8.43	63.4	4.83	2.47	57.14	101.71	1028.86	7.14	65	4.16	2.13	46.33	77.33	1032.1	6.17	76.33	2.93	2.17	2016	2	60.48	91.95	1026.91
703	201602	30	2	6	42425	42425	1035.9	6	58	0	1.9	8.4	78	45	3	2	53.83	84.6	1026.22	6	67.17	4.71	1.93	45.27	75.07	1024.48	8.43	63.4	4.83	2.47	57.14	101.71	1028.86	7.14	65	4.16	2.13	46.33	77.33	1032.1	6.17	76.33	2.93	2.17	2016	2	60.48	91.95	1026.91
704	201602	25	1	7	42425	42425	1035.9	6	58	0	1.9	8.4	78	45	3	2	53.83	84.6	1026.22	6	67.17	4.71	1.93	45.27	75.07	1024.48	8.43	63.4	4.83	2.47	57.14	101.71	1028.86	7.14	65	4.16	2.13	46.33	77.33	1032.1	6.17	76.33	2.93	2.17	2016	2	60.48	91.95	1026.91
705	201602	26	1	7	42425	42425	1035.9	6	58	0	1.9	8.4	78	45	3	2	53.83	84.6	1026.22	6	67.17	4.71	1.93	45.27	75.07	1024.48	8.43	63.4	4.83	2.47	57.14	101.71	1028.86	7.14	65	4.16	2.13	46.33	77.33	1032.1	6.17	76.33	2.93	2.17	2016	2	60.48	91.95	1026.91
706	201602	26	2	7	42425	42425	1035.9	6	58	0	1.9	8.4	78	45	3	2	53.83	84.6	1026.22	6	67.17	4.71	1.93	45.27	75.07	1024.48	8.43	63.4	4.83	2.47	57.14	101.71	1028.86	7.14	65	4.16	2.13	46.33	77.33	1032.1	6.17	76.33	2.93	2.17	2016	2	60.48	91.95	1026.91
707	201602	26	2	7	42425	42425	1035.9	6	58	0	1.9	8.4	78	45	3	2	53.83	84.6	1026.22	6	67.17	4.71	1.93	45.27	75.07	1024.48	8.43	63.4	4.83	2.47	57.14	101.71	1028.86	7.14	65	4.16	2.13	46.33	77.33	1032.1	6.17	76.33	2.93	2.17	2016	2	60.48	91.95	1026.91
708	201602	29	1	7	42425	42425	1035.9	6	58	0	1.9	8.4	78	45	3	2	53.83	84.6	1026.22	6	67.17	4.71	1.93	45.27	75.07	1024.48	8.43	63.4	4.83	2.47	57.14	101.71	1028.86	7.14	65	4.16	2.13	46.33	77.33	1032.1	6.17	76.33	2.93	2.17	2016	2	60.48	91.95	1026.91
709	201602	20	2	9	42425	42425	1035.9	6	58	0	1.9	8.4	78	45	3	2	53.83	84.6	1026.22	6	67.17	4.71	1.93	45.27	75.07	1024.48	8.43	63.4	4.83	2.47	57.14	101.71	1028.86	7.14	65	4.16	2.13	46.33	77.33	1032.1	6.17	76.33	2.93	2.17	2016	2	60.48	91.95	1026.91
710	201602	26	1	10	42425	42425	1035.9	6	58	0	1.9	8.4	78	45	3	2	53.83	84.6	1026.22	6	67.17	4.71	1.93	45.27	75.07	1024.48	8.43	63.4	4.83	2.47	57.14	101.71	1028.86	7.14	65	4.16	2.13	46.33	77.33	1032.1	6.17	76.33	2.93	2.17	2016	2	60.48	91.95	1026.91
711	201602	34	1	10	42425	42425	1035.9	6	58	0	1.9	8.4	78	45	3	2	53.83	84.6	1026.22	6	67.17	4.71	1.93	45.27	75.07	1024.48	8.43	63.4	4.83	2.47	57.14	101.71	1028.86	7.14	65	4.16	2.13	46.33	77.33	1032.1	6.17	76.33	2.93	2.17	2016	2	60.48	91.95	1026.91
712	201602	36	2	10	42425	42425	1035.9	6	58	0	1.9	8.4	78	45	3	2	53.83	84.6	1026.22	6	67.17	4.71	1.93	45.27	75.07	1024.48	8.43	63.4	4.83	2.47	57.14	101.71	1028.86	7.14	65	4.16	2.13	46.33	77.33	1032.1	6.17	76.33	2.93	2.17	2016	2	60.48	91.95	1026.91
713	201602	25	1	11	42425	42425	1035.9	6	58	0	1.9	8.4	78	45	3	2	53.83	84.6	1026.22	6	67.17	4.71	1.93	45.27	75.07	1024.48	8.43	63.4	4.83	2.47	57.14	101.71	1028.86	7.14	65	4.16	2.13	46.33	77.33	1032.1	6.17	76.33	2.93	2.17	2016	2	60.48	91.95	1026.91
714	201602	33	2	11	42425	42425	1035.9	6	58	0	1.9	8.4	78	45	3	2	53.83	84.6	1026.22	6	67.17	4.71	1.93	45.27	75.07	1024.48	8.43	63.4	4.83	2.47	57.14	101.71	1028.86	7.14	65	4.16	2.13	46.33	77.33	1032.1	6.17	76.33	2.93	2.17	2016	2	60.48	91.95	1026.91
715	201602	36	1	11	42425	42425	1035.9	6	58	0	1.9	8.4	78	45	3	2	53.83	84.6	1026.22	6	67.17	4.71	1.93	45.27	75.07	1024.48	8.43	63.4	4.83	2.47	57.14	101.71	1028.86	7.14	65	4.16	2.13	46.33	77.33	1032.1	6.17	76.33	2.93	2.17	2016	2	60.48	91.95	1026.91
716	201602	28	2	12	42425	42425	1035.9	6	58	0	1.9	8.4	78	45	3	2	53.83	84.6	1026.22	6	67.17	4.71	1.93	45.27	75.07	1024.48	8.43	63.4	4.83	2.47	57.14	101.71	1028.86	7.14	65	4.16	2.13	46.33	77.33	1032.1	6.17	76.33	2.93	2.17	2016	2	60.48	91.95	1026.91
717	201602	32	2	12	42425	42425	1035.9	6	58	0	1.9	8.4	78	45	3	2	53.83	84.6	1026.22	6	67.17	4.71	1.93	45.27	75.07	1024.48	8.43	63.4	4.83	2.47	57.14	101.71	1028.86	7.14	65	4.16	2.13	46.33	77.33	1032.1	6.17	76.33	2.93	2.17	2016	2	60.48	91.95	1026.91
718	201602	24	1	13	42425	42425	1035.9	6	58	0	1.9	8.4	78	45	3	2	53.83	84.6	1026.22	6	67.17	4.71	1.93	45.27	75.07	1024.48	8.43	63.4	4.83	2.47	57.14	101.71	1028.86	7.14	65	4.16	2.13	46.33	77.33	1032.1	6.17	76.33	2.93	2.17	2016	2	60.48	91.95	1026.91
719	201602	25	1	13	42425	42425	1035.9	6	58	0	1.9	8.4	78	45	3	2	53.83	84.6	1026.22	6	67.17	4.71	1.93	45.27	75.07	1024.48	8.43	63.4	4.83	2.47	57.14	101.71	1028.86	7.14	65	4.16	2.13	46.33	77.33	1032.1	6.17	76.33	2.93	2.17	2016	2	60.48	91.95	1026.91
720	201602	24	2	14	42425	42425	1035.9	6	58	0	1.9	8.4	78	45	3	2	53.83	84.6	1026.22	6	67.17	4.71	1.93	45.27	75.07	1024.48	8.43	63.4	4.83	2.47	57.14	101.71	1028.86	7.14	65	4.16	2.13	46.33	77.33	1032.1	6.17	76.33	2.93	2.17	2016	2	60.48	91.95	1026.91
721	201602	22	2	17	42425	42425	1035.9	6	58	0	1.9	8.4	78	45	3	2	53.83	84.6	1026.22	6	67.17	4.71	1.93	45.27	75.07	1024.48	8.43	63.4	4.83	2.47	57.14	101.71	1028.86	7.14	65	4.16	2.13	46.33	77.33	1032.1	6.17	76.33	2.93	2.17	2016	2	60.48	91.95	1026.91
722	201602	22	1	17	42425	42425	1035.9	6	58	0	1.9	8.4	78	45	3	2	53.83	84.6	1026.22	6	67.17	4.71	1.93	45.27	75.07	1024.48	8.43	63.4	4.83	2.47	57.14	101.71	1028.86	7.14	65	4.16	2.13	46.33	77.33	1032.1	6.17	76.33	2.93	2.17	2016	2	60.48	91.95	1026.91
723	201602	28	1	25	42425	42425	1035.9	6	58	0	1.9	8.4	78	45	3	2	53.83	84.6	1026.22	6	67.17	4.71	1.93	45.27	75.07	1024.48	8.43	63.4	4.83	2.47	57.14	101.71	1028.86	7.14	65	4.16	2.13	46.33	77.33	1032.1	6.17	76.33	2.93	2.17	2016	2	60.48	91.95	1026.91
724	201602	30	1	3	42426	42426	1028.7	10.1	60	0	2.2	5	124	73	6	2	53.5	83.7	1026.35	6.18	67.2	4.73	1.96	46	76.53	1025.67	7.94	63.87	4.8	2.37	54.14	98.29	1030.56	6.74	66	4.06	2.11	46.67	76.67	1034.87	6.03	66.33	5.73	2	2016	2	60.41	92.41	1027.16
725	201602	29	1	4	42426	42426	1028.7	10.1	60	0	2.2	5	124	73	6	2	53.5	83.7	1026.35	6.18	67.2	4.73	1.96	46	76.53	1025.67	7.94	63.87	4.8	2.37	54.14	98.29	1030.56	6.74	66	4.06	2.11	46.67	76.67	1034.87	6.03	66.33	5.73	2	2016	2	60.41	92.41	1027.16
726	201602	31	1	5	42426	42426	1028.7	10.1	60	0	2.2	5	124	73	6	2	53.5	83.7	1026.35	6.18	67.2	4.73	1.96	46	76.53	1025.67	7.94	63.87	4.8	2.37	54.14	98.29	1030.56	6.74	66	4.06	2.11	46.67	76.67	1034.87	6.03	66.33	5.73	2	2016	2	60.41	92.41	1027.16
727	201602	34	1	5	42426	42426	1028.7	10.1	60	0	2.2	5	124	73	6	2	53.5	83.7	1026.35	6.18	67.2	4.73	1.96	46	76.53	1025.67	7.94	63.87	4.8	2.37	54.14	98.29	1030.56	6.74	66	4.06	2.11	46.67	76.67	1034.87	6.03	66.33	5.73	2	2016	2	60.41	92.41	1027.16
728	201602	25	1	6	42426	42426	1028.7	10.1	60	0	2.2	5	124	73	6	2	53.5	83.7	1026.35	6.18	67.2	4.73	1.96	46	76.53	1025.67	7.94	63.87	4.8	2.37	54.14	98.29	1030.56	6.74	66	4.06	2.11	46.67	76.67	1034.87	6.03	66.33	5.73	2	2016	2	60.41	92.41	1027.16
729	201602	23	1	8	42426	42426	1028.7	10.1	60	0	2.2	5	124	73	6	2	53.5	83.7	1026.35	6.18	67.2	4.73	1.96	46	76.53	1025.67	7.94	63.87	4.8	2.37	54.14	98.29	1030.56	6.74	66	4.06	2.11	46.67	76.67	1034.87	6.03	66.33	5.73	2	2016	2	60.41	92.41	1027.16
730	201602	24	1	8	42426	42426	1028.7	10.1	60	0	2.2	5	124	73	6	2	53.5	83.7	1026.35	6.18	67.2	4.73	1.96	46	76.53	1025.67	7.94	63.87	4.8	2.37	54.14	98.29	1030.56	6.74	66	4.06	2.11	46.67	76.67	1034.87	6.03	66.33	5.73	2	2016	2	60.41	92.41	1027.16
731	201602	29	1	8	42426	42426	1028.7	10.1	60	0	2.2	5	124	73	6	2	53.5	83.7	1026.35	6.18	67.2	4.73	1.96	46	76.53	1025.67	7.94	63.87	4.8	2.37	54.14	98.29	1030.56	6.74	66	4.06	2.11	46.67	76.67	1034.87	6.03	66.33	5.73	2	2016	2	60.41	92.41	1027.16
732	201602	27	1	9	42426	42426	1028.7	10.1	60	0	2.2	5	124	73	6	2	53.5	83.7	1026.35	6.18	67.2	4.73	1.96	46	76.53	1025.67	7.94	63.87	4.8	2.37	54.14	98.29	1030.56	6.74	66	4.06	2.11	46.67	76.67	1034.87	6.03	66.33	5.73	2	2016	2	60.41	92.41	1027.16
733	201602	27	1	9	42426	42426	1028.7	10.1	60	0	2.2	5	124	73	6	2	53.5	83.7	1026.35	6.18	67.2	4.73	1.96	46	76.53	1025.67	7.94	63.87	4.8	2.37	54.14	98.29	1030.56	6.74	66	4.06	2.11	46.67	76.67	1034.87	6.03	66.33	5.73	2	2016	2	60.41	92.41	1027.16
734	201602	32	1	9	42426	42426	1028.7	10.1	60	0	2.2	5	124	73	6	2	53.5	83.7	1026.35	6.18	67.2	4.73	1.96	46	76.53	1025.67	7.94	63.87	4.8	2.37	54.14	98.29	1030.56	6.74	66	4.06	2.11	46.67	76.67	1034.87	6.03	66.33	5.73	2	2016	2	60.41	92.41	1027.16
735	201602	22	1	10	42426	42426	1028.7	10.1	60	0	2.2	5	124	73	6	2	53.5	83.7	1026.35	6.18	67.2	4.73	1.96	46	76.53	1025.67	7.94	63.87	4.8	2.37	54.14	98.29	1030.56	6.74	66	4.06	2.11	46.67	76.67	1034.87	6.03	66.33	5.73	2	2016	2	60.41	92.41	1027.16
736	201602	24	1	11	42426	42426	1028.7	10.1	60	0	2.2	5	124	73	6	2	53.5	83.7	1026.35	6.18	67.2	4.73	1.96	46	76.53	1025.67	7.94	63.87	4.8	2.37	54.14	98.29	1030.56	6.74	66	4.06	2.11	46.67	76.67	1034.87	6.03	66.33	5.73	2	2016	2	60.41	92.41	1027.16
737	201602	32	1	11	42426	42426	1028.7	10.1	60	0	2.2	5	124	73	6	2	53.5	83.7	1026.35	6.18	67.2	4.73	1.96	46	76.53	1025.67	7.94	63.87	4.8	2.37	54.14	98.29	1030.56	6.74	66	4.06	2.11	46.67	76.67	1034.87	6.03	66.33	5.73	2	2016	2	60.41	92.41	1027.16
738	201602	28	1	12	42426	42426	1028.7	10.1	60	0	2.2	5	124	73	6	2	53.5	83.7	1026.35	6.18	67.2	4.73	1.96	46	76.53	1025.67	7.94	63.87	4.8	2.37	54.14	98.29	1030.56	6.74	66	4.06	2.11	46.67	76.67	1034.87	6.03	66.33	5.73	2	2016	2	60.41	92.41	1027.16
739	201602	42	1	13	42426	42426	1028.7	10.1	60	0	2.2	5	124	73	6	2	53.5	83.7	1026.35	6.18	67.2	4.73	1.96	46	76.53	1025.67	7.94	63.87	4.8	2.37	54.14	98.29	1030.56	6.74	66	4.06	2.11	46.67	76.67	1034.87	6.03	66.33	5.73	2	2016	2	60.41	92.41	1027.16
740	201602	30	1	16	42426	42426	1028.7	10.1	60	0	2.2	5	124	73	6	2	53.5	83.7	1026.35	6.18	67.2	4.73	1.96	46	76.53	1025.67	7.94	63.87	4.8	2.37	54.14	98.29	1030.56	6.74	66	4.06	2.11	46.67	76.67	1034.87	6.03	66.33	5.73	2	2016	2	60.41	92.41	1027.16
741	201602	24	1	7	42427	42427	1023.8	12.7	60	0	2.2	9.4	130	67	3	2	53.9	84.6	1026.37	6.39	66.6	4.89	2	49.13	82	1026.66	7.53	62.33	4.93	2.34	53.14	98.71	1031.16	7.03	64.29	4.77	2.26	51.33	88.33	1033.8	7.1	60	7.4	1.97	2016	2	61.18	93.91	1027.15
742	201602	32	1	7	42427	42427	1023.8	12.7	60	0	2.2	9.4	130	67	3	2	53.9	84.6	1026.37	6.39	66.6	4.89	2	49.13	82	1026.66	7.53	62.33	4.93	2.34	53.14	98.71	1031.16	7.03	64.29	4.77	2.26	51.33	88.33	1033.8	7.1	60	7.4	1.97	2016	2	61.18	93.91	1027.15
743	201602	23	1	9	42427	42427	1023.8	12.7	60	0	2.2	9.4	130	67	3	2	53.9	84.6	1026.37	6.39	66.6	4.89	2	49.13	82	1026.66	7.53	62.33	4.93	2.34	53.14	98.71	1031.16	7.03	64.29	4.77	2.26	51.33	88.33	1033.8	7.1	60	7.4	1.97	2016	2	61.18	93.91	1027.15
744	201602	32	1	9	42427	42427	1023.8	12.7	60	0	2.2	9.4	130	67	3	2	53.9	84.6	1026.37	6.39	66.6	4.89	2	49.13	82	1026.66	7.53	62.33	4.93	2.34	53.14	98.71	1031.16	7.03	64.29	4.77	2.26	51.33	88.33	1033.8	7.1	60	7.4	1.97	2016	2	61.18	93.91	1027.15
745	201602	29	1	10	42427	42427	1023.8	12.7	60	0	2.2	9.4	130	67	3	2	53.9	84.6	1026.37	6.39	66.6	4.89	2	49.13	82	1026.66	7.53	62.33	4.93	2.34	53.14	98.71	1031.16	7.03	64.29	4.77	2.26	51.33	88.33	1033.8	7.1	60	7.4	1.97	2016	2	61.18	93.91	1027.15
746	201602	25	2	11	42427	42427	1023.8	12.7	60	0	2.2	9.4	130	67	3	2	53.9	84.6	1026.37	6.39	66.6	4.89	2	49.13	82	1026.66	7.53	62.33	4.93	2.34	53.14	98.71	1031.16	7.03	64.29	4.77	2.26	51.33	88.33	1033.8	7.1	60	7.4	1.97	2016	2	61.18	93.91	1027.15
747	201602	33	1	12	42427	42427	1023.8	12.7	60	0	2.2	9.4	130	67	3	2	53.9	84.6	1026.37	6.39	66.6	4.89	2	49.13	82	1026.66	7.53	62.33	4.93	2.34	53.14	98.71	1031.16	7.03	64.29	4.77	2.26	51.33	88.33	1033.8	7.1	60	7.4	1.97	2016	2	61.18	93.91	1027.15
748	201602	28	1	13	42427	42427	1023.8	12.7	60	0	2.2	9.4	130	67	3	2	53.9	84.6	1026.37	6.39	66.6	4.89	2	49.13	82	1026.66	7.53	62.33	4.93	2.34	53.14	98.71	1031.16	7.03	64.29	4.77	2.26	51.33	88.33	1033.8	7.1	60	7.4	1.97	2016	2	61.18	93.91	1027.15
749	201602	28	1	14	42427	42427	1023.8	12.7	60	0	2.2	9.4	130	67	3	2	53.9	84.6	1026.37	6.39	66.6	4.89	2	49.13	82	1026.66	7.53	62.33	4.93	2.34	53.14	98.71	1031.16	7.03	64.29	4.77	2.26	51.33	88.33	1033.8	7.1	60	7.4	1.97	2016	2	61.18	93.91	1027.15
750	201602	34	1	15	42427	42427	1023.8	12.7	60	0	2.2	9.4	130	67	3	2	53.9	84.6	1026.37	6.39	66.6	4.89	2	49.13	82	1026.66	7.53	62.33	4.93	2.34	53.14	98.71	1031.16	7.03	64.29	4.77	2.26	51.33	88.33	1033.8	7.1	60	7.4	1.97	2016	2	61.18	93.91	1027.15
751	201602	27	1	3	42428	42428	1023.4	12.8	60	0	2.8	6.9	128	75	6	2	55.2	87.67	1026.42	6.61	65.33	5.21	2.03	51.47	87.6	1027.47	7.25	60.73	5.13	2.38	52.86	99.14	1030.56	7.77	65.57	4.9	2.17	61.67	110.67	1029.47	9.6	59.33	7.6	2.1	2016	2	60.43	93.82	1027.06
752	201602	31	1	5	42428	42428	1023.4	12.8	60	0	2.8	6.9	128	75	6	2	55.2	87.67	1026.42	6.61	65.33	5.21	2.03	51.47	87.6	1027.47	7.25	60.73	5.13	2.38	52.86	99.14	1030.56	7.77	65.57	4.9	2.17	61.67	110.67	1029.47	9.6	59.33	7.6	2.1	2016	2	60.43	93.82	1027.06
753	201602	37	1	5	42428	42428	1023.4	12.8	60	0	2.8	6.9	128	75	6	2	55.2	87.67	1026.42	6.61	65.33	5.21	2.03	51.47	87.6	1027.47	7.25	60.73	5.13	2.38	52.86	99.14	1030.56	7.77	65.57	4.9	2.17	61.67	110.67	1029.47	9.6	59.33	7.6	2.1	2016	2	60.43	93.82	1027.06
754	201602	25	1	8	42428	42428	1023.4	12.8	60	0	2.8	6.9	128	75	6	2	55.2	87.67	1026.42	6.61	65.33	5.21	2.03	51.47	87.6	1027.47	7.25	60.73	5.13	2.38	52.86	99.14	1030.56	7.77	65.57	4.9	2.17	61.67	110.67	1029.47	9.6	59.33	7.6	2.1	2016	2	60.43	93.82	1027.06
755	201602	27	1	8	42428	42428	1023.4	12.8	60	0	2.8	6.9	128	75	6	2	55.2	87.67	1026.42	6.61	65.33	5.21	2.03	51.47	87.6	1027.47	7.25	60.73	5.13	2.38	52.86	99.14	1030.56	7.77	65.57	4.9	2.17	61.67	110.67	1029.47	9.6	59.33	7.6	2.1	2016	2	60.43	93.82	1027.06
756	201602	28	2	8	42428	42428	1023.4	12.8	60	0	2.8	6.9	128	75	6	2	55.2	87.67	1026.42	6.61	65.33	5.21	2.03	51.47	87.6	1027.47	7.25	60.73	5.13	2.38	52.86	99.14	1030.56	7.77	65.57	4.9	2.17	61.67	110.67	1029.47	9.6	59.33	7.6	2.1	2016	2	60.43	93.82	1027.06
757	201602	28	2	8	42428	42428	1023.4	12.8	60	0	2.8	6.9	128	75	6	2	55.2	87.67	1026.42	6.61	65.33	5.21	2.03	51.47	87.6	1027.47	7.25	60.73	5.13	2.38	52.86	99.14	1030.56	7.77	65.57	4.9	2.17	61.67	110.67	1029.47	9.6	59.33	7.6	2.1	2016	2	60.43	93.82	1027.06
758	201602	26	1	9	42428	42428	1023.4	12.8	60	0	2.8	6.9	128	75	6	2	55.2	87.67	1026.42	6.61	65.33	5.21	2.03	51.47	87.6	1027.47	7.25	60.73	5.13	2.38	52.86	99.14	1030.56	7.77	65.57	4.9	2.17	61.67	110.67	1029.47	9.6	59.33	7.6	2.1	2016	2	60.43	93.82	1027.06
759	201602	29	1	9	42428	42428	1023.4	12.8	60	0	2.8	6.9	128	75	6	2	55.2	87.67	1026.42	6.61	65.33	5.21	2.03	51.47	87.6	1027.47	7.25	60.73	5.13	2.38	52.86	99.14	1030.56	7.77	65.57	4.9	2.17	61.67	110.67	1029.47	9.6	59.33	7.6	2.1	2016	2	60.43	93.82	1027.06
760	201602	31	1	10	42428	42428	1023.4	12.8	60	0	2.8	6.9	128	75	6	2	55.2	87.67	1026.42	6.61	65.33	5.21	2.03	51.47	87.6	1027.47	7.25	60.73	5.13	2.38	52.86	99.14	1030.56	7.77	65.57	4.9	2.17	61.67	110.67	1029.47	9.6	59.33	7.6	2.1	2016	2	60.43	93.82	1027.06
761	201602	33	1	10	42428	42428	1023.4	12.8	60	0	2.8	6.9	128	75	6	2	55.2	87.67	1026.42	6.61	65.33	5.21	2.03	51.47	87.6	1027.47	7.25	60.73	5.13	2.38	52.86	99.14	1030.56	7.77	65.57	4.9	2.17	61.67	110.67	1029.47	9.6	59.33	7.6	2.1	2016	2	60.43	93.82	1027.06
762	201602	24	1	12	42428	42428	1023.4	12.8	60	0	2.8	6.9	128	75	6	2	55.2	87.67	1026.42	6.61	65.33	5.21	2.03	51.47	87.6	1027.47	7.25	60.73	5.13	2.38	52.86	99.14	1030.56	7.77	65.57	4.9	2.17	61.67	110.67	1029.47	9.6	59.33	7.6	2.1	2016	2	60.43	93.82	1027.06
763	201602	35	2	13	42428	42428	1023.4	12.8	60	0	2.8	6.9	128	75	6	2	55.2	87.67	1026.42	6.61	65.33	5.21	2.03	51.47	87.6	1027.47	7.25	60.73	5.13	2.38	52.86	99.14	1030.56	7.77	65.57	4.9	2.17	61.67	110.67	1029.47	9.6	59.33	7.6	2.1	2016	2	60.43	93.82	1027.06
764	201602	30	2	14	42428	42428	1023.4	12.8	60	0	2.8	6.9	128	75	6	2	55.2	87.67	1026.42	6.61	65.33	5.21	2.03	51.47	87.6	1027.47	7.25	60.73	5.13	2.38	52.86	99.14	1030.56	7.77	65.57	4.9	2.17	61.67	110.67	1029.47	9.6	59.33	7.6	2.1	2016	2	60.43	93.82	1027.06
765	201602	26	2	16	42428	42428	1023.4	12.8	60	0	2.8	6.9	128	75	6	2	55.2	87.67	1026.42	6.61	65.33	5.21	2.03	51.47	87.6	1027.47	7.25	60.73	5.13	2.38	52.86	99.14	1030.56	7.77	65.57	4.9	2.17	61.67	110.67	1029.47	9.6	59.33	7.6	2.1	2016	2	60.43	93.82	1027.06
766	201602	29	1	18	42428	42428	1023.4	12.8	60	0	2.8	6.9	128	75	6	2	55.2	87.67	1026.42	6.61	65.33	5.21	2.03	51.47	87.6	1027.47	7.25	60.73	5.13	2.38	52.86	99.14	1030.56	7.77	65.57	4.9	2.17	61.67	110.67	1029.47	9.6	59.33	7.6	2.1	2016	2	60.43	93.82	1027.06
767	201602	27	1	22	42428	42428	1023.4	12.8	60	0	2.8	6.9	128	75	6	2	55.2	87.67	1026.42	6.61	65.33	5.21	2.03	51.47	87.6	1027.47	7.25	60.73	5.13	2.38	52.86	99.14	1030.56	7.77	65.57	4.9	2.17	61.67	110.67	1029.47	9.6	59.33	7.6	2.1	2016	2	60.43	93.82	1027.06
768	201602	32	1	22	42428	42428	1023.4	12.8	60	0	2.8	6.9	128	75	6	2	55.2	87.67	1026.42	6.61	65.33	5.21	2.03	51.47	87.6	1027.47	7.25	60.73	5.13	2.38	52.86	99.14	1030.56	7.77	65.57	4.9	2.17	61.67	110.67	1029.47	9.6	59.33	7.6	2.1	2016	2	60.43	93.82	1027.06
769	201602	25	2	6	42429	42429	1032.9	6.1	55	0	2.2	7.7	74	51	6	2	56.83	90.7	1026.41	6.85	64.3	5.44	2.07	53.07	92.2	1028.33	7.29	59.13	5.59	2.39	57	98.86	1029.73	8.59	66.71	5.5	2.23	71.67	127.33	1025.3	11.87	60	7.1	2.4	2016	2	59.23	92.82	1027.03
770	201602	25	1	6	42429	42429	1032.9	6.1	55	0	2.2	7.7	74	51	6	2	56.83	90.7	1026.41	6.85	64.3	5.44	2.07	53.07	92.2	1028.33	7.29	59.13	5.59	2.39	57	98.86	1029.73	8.59	66.71	5.5	2.23	71.67	127.33	1025.3	11.87	60	7.1	2.4	2016	2	59.23	92.82	1027.03
771	201602	35	2	7	42429	42429	1032.9	6.1	55	0	2.2	7.7	74	51	6	2	56.83	90.7	1026.41	6.85	64.3	5.44	2.07	53.07	92.2	1028.33	7.29	59.13	5.59	2.39	57	98.86	1029.73	8.59	66.71	5.5	2.23	71.67	127.33	1025.3	11.87	60	7.1	2.4	2016	2	59.23	92.82	1027.03
772	201602	20	1	9	42429	42429	1032.9	6.1	55	0	2.2	7.7	74	51	6	2	56.83	90.7	1026.41	6.85	64.3	5.44	2.07	53.07	92.2	1028.33	7.29	59.13	5.59	2.39	57	98.86	1029.73	8.59	66.71	5.5	2.23	71.67	127.33	1025.3	11.87	60	7.1	2.4	2016	2	59.23	92.82	1027.03
773	201602	26	1	9	42429	42429	1032.9	6.1	55	0	2.2	7.7	74	51	6	2	56.83	90.7	1026.41	6.85	64.3	5.44	2.07	53.07	92.2	1028.33	7.29	59.13	5.59	2.39	57	98.86	1029.73	8.59	66.71	5.5	2.23	71.67	127.33	1025.3	11.87	60	7.1	2.4	2016	2	59.23	92.82	1027.03
774	201602	28	1	9	42429	42429	1032.9	6.1	55	0	2.2	7.7	74	51	6	2	56.83	90.7	1026.41	6.85	64.3	5.44	2.07	53.07	92.2	1028.33	7.29	59.13	5.59	2.39	57	98.86	1029.73	8.59	66.71	5.5	2.23	71.67	127.33	1025.3	11.87	60	7.1	2.4	2016	2	59.23	92.82	1027.03
775	201602	34	1	10	42429	42429	1032.9	6.1	55	0	2.2	7.7	74	51	6	2	56.83	90.7	1026.41	6.85	64.3	5.44	2.07	53.07	92.2	1028.33	7.29	59.13	5.59	2.39	57	98.86	1029.73	8.59	66.71	5.5	2.23	71.67	127.33	1025.3	11.87	60	7.1	2.4	2016	2	59.23	92.82	1027.03
776	201602	25	1	12	42429	42429	1032.9	6.1	55	0	2.2	7.7	74	51	6	2	56.83	90.7	1026.41	6.85	64.3	5.44	2.07	53.07	92.2	1028.33	7.29	59.13	5.59	2.39	57	98.86	1029.73	8.59	66.71	5.5	2.23	71.67	127.33	1025.3	11.87	60	7.1	2.4	2016	2	59.23	92.82	1027.03
777	201602	26	1	13	42429	42429	1032.9	6.1	55	0	2.2	7.7	74	51	6	2	56.83	90.7	1026.41	6.85	64.3	5.44	2.07	53.07	92.2	1028.33	7.29	59.13	5.59	2.39	57	98.86	1029.73	8.59	66.71	5.5	2.23	71.67	127.33	1025.3	11.87	60	7.1	2.4	2016	2	59.23	92.82	1027.03
778	201602	35	1	17	42429	42429	1032.9	6.1	55	0	2.2	7.7	74	51	6	2	56.83	90.7	1026.41	6.85	64.3	5.44	2.07	53.07	92.2	1028.33	7.29	59.13	5.59	2.39	57	98.86	1029.73	8.59	66.71	5.5	2.23	71.67	127.33	1025.3	11.87	60	7.1	2.4	2016	2	59.23	92.82	1027.03
779	201603	25	1	6	42430	42430	1029.6	6.2	52	0	1.7	8.8	80	40	3	2	57.53	91.2	1026.55	6.91	63.6	5.67	2.07	54.6	94.73	1028.78	7.45	59	6.07	2.27	58	98	1030.49	8.54	62	6.6	2.2	64.33	110.67	1026.7	10.53	58.33	8	2.4	2016	3	57.48	90.18	1027.3
780	201603	23	1	7	42430	42430	1029.6	6.2	52	0	1.7	8.8	80	40	3	2	57.53	91.2	1026.55	6.91	63.6	5.67	2.07	54.6	94.73	1028.78	7.45	59	6.07	2.27	58	98	1030.49	8.54	62	6.6	2.2	64.33	110.67	1026.7	10.53	58.33	8	2.4	2016	3	57.48	90.18	1027.3
781	201603	26	1	7	42430	42430	1029.6	6.2	52	0	1.7	8.8	80	40	3	2	57.53	91.2	1026.55	6.91	63.6	5.67	2.07	54.6	94.73	1028.78	7.45	59	6.07	2.27	58	98	1030.49	8.54	62	6.6	2.2	64.33	110.67	1026.7	10.53	58.33	8	2.4	2016	3	57.48	90.18	1027.3
782	201603	35	1	7	42430	42430	1029.6	6.2	52	0	1.7	8.8	80	40	3	2	57.53	91.2	1026.55	6.91	63.6	5.67	2.07	54.6	94.73	1028.78	7.45	59	6.07	2.27	58	98	1030.49	8.54	62	6.6	2.2	64.33	110.67	1026.7	10.53	58.33	8	2.4	2016	3	57.48	90.18	1027.3
783	201603	25	1	8	42430	42430	1029.6	6.2	52	0	1.7	8.8	80	40	3	2	57.53	91.2	1026.55	6.91	63.6	5.67	2.07	54.6	94.73	1028.78	7.45	59	6.07	2.27	58	98	1030.49	8.54	62	6.6	2.2	64.33	110.67	1026.7	10.53	58.33	8	2.4	2016	3	57.48	90.18	1027.3
784	201603	37	1	8	42430	42430	1029.6	6.2	52	0	1.7	8.8	80	40	3	2	57.53	91.2	1026.55	6.91	63.6	5.67	2.07	54.6	94.73	1028.78	7.45	59	6.07	2.27	58	98	1030.49	8.54	62	6.6	2.2	64.33	110.67	1026.7	10.53	58.33	8	2.4	2016	3	57.48	90.18	1027.3
785	201603	33	1	9	42430	42430	1029.6	6.2	52	0	1.7	8.8	80	40	3	2	57.53	91.2	1026.55	6.91	63.6	5.67	2.07	54.6	94.73	1028.78	7.45	59	6.07	2.27	58	98	1030.49	8.54	62	6.6	2.2	64.33	110.67	1026.7	10.53	58.33	8	2.4	2016	3	57.48	90.18	1027.3
786	201603	23	1	10	42430	42430	1029.6	6.2	52	0	1.7	8.8	80	40	3	2	57.53	91.2	1026.55	6.91	63.6	5.67	2.07	54.6	94.73	1028.78	7.45	59	6.07	2.27	58	98	1030.49	8.54	62	6.6	2.2	64.33	110.67	1026.7	10.53	58.33	8	2.4	2016	3	57.48	90.18	1027.3
787	201603	24	1	10	42430	42430	1029.6	6.2	52	0	1.7	8.8	80	40	3	2	57.53	91.2	1026.55	6.91	63.6	5.67	2.07	54.6	94.73	1028.78	7.45	59	6.07	2.27	58	98	1030.49	8.54	62	6.6	2.2	64.33	110.67	1026.7	10.53	58.33	8	2.4	2016	3	57.48	90.18	1027.3
788	201603	24	1	14	42430	42430	1029.6	6.2	52	0	1.7	8.8	80	40	3	2	57.53	91.2	1026.55	6.91	63.6	5.67	2.07	54.6	94.73	1028.78	7.45	59	6.07	2.27	58	98	1030.49	8.54	62	6.6	2.2	64.33	110.67	1026.7	10.53	58.33	8	2.4	2016	3	57.48	90.18	1027.3
789	201603	25	1	14	42430	42430	1029.6	6.2	52	0	1.7	8.8	80	40	3	2	57.53	91.2	1026.55	6.91	63.6	5.67	2.07	54.6	94.73	1028.78	7.45	59	6.07	2.27	58	98	1030.49	8.54	62	6.6	2.2	64.33	110.67	1026.7	10.53	58.33	8	2.4	2016	3	57.48	90.18	1027.3
790	201603	28	1	23	42430	42430	1029.6	6.2	52	0	1.7	8.8	80	40	3	2	57.53	91.2	1026.55	6.91	63.6	5.67	2.07	54.6	94.73	1028.78	7.45	59	6.07	2.27	58	98	1030.49	8.54	62	6.6	2.2	64.33	110.67	1026.7	10.53	58.33	8	2.4	2016	3	57.48	90.18	1027.3
791	201603	25	1	4	42431	42431	1023.7	11.3	63	0	2.8	8.1	116	72	6	2	57.13	91.27	1026.45	7.06	62.6	5.94	2.08	55.47	97.13	1028.75	7.7	59.53	6.05	2.14	55.29	96.71	1030.16	8.44	58.14	7.86	2.11	55.33	94	1028.63	8.37	55.67	7.8	2.23	2016	3	55.5	87.73	1027.51
792	201603	25	1	5	42431	42431	1023.7	11.3	63	0	2.8	8.1	116	72	6	2	57.13	91.27	1026.45	7.06	62.6	5.94	2.08	55.47	97.13	1028.75	7.7	59.53	6.05	2.14	55.29	96.71	1030.16	8.44	58.14	7.86	2.11	55.33	94	1028.63	8.37	55.67	7.8	2.23	2016	3	55.5	87.73	1027.51
793	201603	26	1	5	42431	42431	1023.7	11.3	63	0	2.8	8.1	116	72	6	2	57.13	91.27	1026.45	7.06	62.6	5.94	2.08	55.47	97.13	1028.75	7.7	59.53	6.05	2.14	55.29	96.71	1030.16	8.44	58.14	7.86	2.11	55.33	94	1028.63	8.37	55.67	7.8	2.23	2016	3	55.5	87.73	1027.51
794	201603	34	1	5	42431	42431	1023.7	11.3	63	0	2.8	8.1	116	72	6	2	57.13	91.27	1026.45	7.06	62.6	5.94	2.08	55.47	97.13	1028.75	7.7	59.53	6.05	2.14	55.29	96.71	1030.16	8.44	58.14	7.86	2.11	55.33	94	1028.63	8.37	55.67	7.8	2.23	2016	3	55.5	87.73	1027.51
795	201603	23	1	6	42431	42431	1023.7	11.3	63	0	2.8	8.1	116	72	6	2	57.13	91.27	1026.45	7.06	62.6	5.94	2.08	55.47	97.13	1028.75	7.7	59.53	6.05	2.14	55.29	96.71	1030.16	8.44	58.14	7.86	2.11	55.33	94	1028.63	8.37	55.67	7.8	2.23	2016	3	55.5	87.73	1027.51
796	201603	24	1	6	42431	42431	1023.7	11.3	63	0	2.8	8.1	116	72	6	2	57.13	91.27	1026.45	7.06	62.6	5.94	2.08	55.47	97.13	1028.75	7.7	59.53	6.05	2.14	55.29	96.71	1030.16	8.44	58.14	7.86	2.11	55.33	94	1028.63	8.37	55.67	7.8	2.23	2016	3	55.5	87.73	1027.51
797	201603	27	1	7	42431	42431	1023.7	11.3	63	0	2.8	8.1	116	72	6	2	57.13	91.27	1026.45	7.06	62.6	5.94	2.08	55.47	97.13	1028.75	7.7	59.53	6.05	2.14	55.29	96.71	1030.16	8.44	58.14	7.86	2.11	55.33	94	1028.63	8.37	55.67	7.8	2.23	2016	3	55.5	87.73	1027.51
798	201603	30	1	7	42431	42431	1023.7	11.3	63	0	2.8	8.1	116	72	6	2	57.13	91.27	1026.45	7.06	62.6	5.94	2.08	55.47	97.13	1028.75	7.7	59.53	6.05	2.14	55.29	96.71	1030.16	8.44	58.14	7.86	2.11	55.33	94	1028.63	8.37	55.67	7.8	2.23	2016	3	55.5	87.73	1027.51
799	201603	34	1	7	42431	42431	1023.7	11.3	63	0	2.8	8.1	116	72	6	2	57.13	91.27	1026.45	7.06	62.6	5.94	2.08	55.47	97.13	1028.75	7.7	59.53	6.05	2.14	55.29	96.71	1030.16	8.44	58.14	7.86	2.11	55.33	94	1028.63	8.37	55.67	7.8	2.23	2016	3	55.5	87.73	1027.51
800	201603	26	1	8	42431	42431	1023.7	11.3	63	0	2.8	8.1	116	72	6	2	57.13	91.27	1026.45	7.06	62.6	5.94	2.08	55.47	97.13	1028.75	7.7	59.53	6.05	2.14	55.29	96.71	1030.16	8.44	58.14	7.86	2.11	55.33	94	1028.63	8.37	55.67	7.8	2.23	2016	3	55.5	87.73	1027.51
801	201603	27	1	8	42431	42431	1023.7	11.3	63	0	2.8	8.1	116	72	6	2	57.13	91.27	1026.45	7.06	62.6	5.94	2.08	55.47	97.13	1028.75	7.7	59.53	6.05	2.14	55.29	96.71	1030.16	8.44	58.14	7.86	2.11	55.33	94	1028.63	8.37	55.67	7.8	2.23	2016	3	55.5	87.73	1027.51
802	201603	30	1	10	42431	42431	1023.7	11.3	63	0	2.8	8.1	116	72	6	2	57.13	91.27	1026.45	7.06	62.6	5.94	2.08	55.47	97.13	1028.75	7.7	59.53	6.05	2.14	55.29	96.71	1030.16	8.44	58.14	7.86	2.11	55.33	94	1028.63	8.37	55.67	7.8	2.23	2016	3	55.5	87.73	1027.51
803	201603	26	1	11	42431	42431	1023.7	11.3	63	0	2.8	8.1	116	72	6	2	57.13	91.27	1026.45	7.06	62.6	5.94	2.08	55.47	97.13	1028.75	7.7	59.53	6.05	2.14	55.29	96.71	1030.16	8.44	58.14	7.86	2.11	55.33	94	1028.63	8.37	55.67	7.8	2.23	2016	3	55.5	87.73	1027.51
804	201603	27	1	11	42431	42431	1023.7	11.3	63	0	2.8	8.1	116	72	6	2	57.13	91.27	1026.45	7.06	62.6	5.94	2.08	55.47	97.13	1028.75	7.7	59.53	6.05	2.14	55.29	96.71	1030.16	8.44	58.14	7.86	2.11	55.33	94	1028.63	8.37	55.67	7.8	2.23	2016	3	55.5	87.73	1027.51
805	201603	28	2	11	42431	42431	1023.7	11.3	63	0	2.8	8.1	116	72	6	2	57.13	91.27	1026.45	7.06	62.6	5.94	2.08	55.47	97.13	1028.75	7.7	59.53	6.05	2.14	55.29	96.71	1030.16	8.44	58.14	7.86	2.11	55.33	94	1028.63	8.37	55.67	7.8	2.23	2016	3	55.5	87.73	1027.51
806	201603	24	1	12	42431	42431	1023.7	11.3	63	0	2.8	8.1	116	72	6	2	57.13	91.27	1026.45	7.06	62.6	5.94	2.08	55.47	97.13	1028.75	7.7	59.53	6.05	2.14	55.29	96.71	1030.16	8.44	58.14	7.86	2.11	55.33	94	1028.63	8.37	55.67	7.8	2.23	2016	3	55.5	87.73	1027.51
807	201603	32	1	13	42431	42431	1023.7	11.3	63	0	2.8	8.1	116	72	6	2	57.13	91.27	1026.45	7.06	62.6	5.94	2.08	55.47	97.13	1028.75	7.7	59.53	6.05	2.14	55.29	96.71	1030.16	8.44	58.14	7.86	2.11	55.33	94	1028.63	8.37	55.67	7.8	2.23	2016	3	55.5	87.73	1027.51
808	201603	38	1	13	42431	42431	1023.7	11.3	63	0	2.8	8.1	116	72	6	2	57.13	91.27	1026.45	7.06	62.6	5.94	2.08	55.47	97.13	1028.75	7.7	59.53	6.05	2.14	55.29	96.71	1030.16	8.44	58.14	7.86	2.11	55.33	94	1028.63	8.37	55.67	7.8	2.23	2016	3	55.5	87.73	1027.51
809	201603	24	1	14	42431	42431	1023.7	11.3	63	0	2.8	8.1	116	72	6	2	57.13	91.27	1026.45	7.06	62.6	5.94	2.08	55.47	97.13	1028.75	7.7	59.53	6.05	2.14	55.29	96.71	1030.16	8.44	58.14	7.86	2.11	55.33	94	1028.63	8.37	55.67	7.8	2.23	2016	3	55.5	87.73	1027.51
810	201603	23	1	15	42431	42431	1023.7	11.3	63	0	2.8	8.1	116	72	6	2	57.13	91.27	1026.45	7.06	62.6	5.94	2.08	55.47	97.13	1028.75	7.7	59.53	6.05	2.14	55.29	96.71	1030.16	8.44	58.14	7.86	2.11	55.33	94	1028.63	8.37	55.67	7.8	2.23	2016	3	55.5	87.73	1027.51
811	201603	26	1	15	42431	42431	1023.7	11.3	63	0	2.8	8.1	116	72	6	2	57.13	91.27	1026.45	7.06	62.6	5.94	2.08	55.47	97.13	1028.75	7.7	59.53	6.05	2.14	55.29	96.71	1030.16	8.44	58.14	7.86	2.11	55.33	94	1028.63	8.37	55.67	7.8	2.23	2016	3	55.5	87.73	1027.51
812	201603	26	2	5	42432	42432	1019.1	14.9	65	0	1.1	4.8	170	101	6	3	57.8	92.77	1026.09	7.43	62.2	6.06	2.11	58.2	101.33	1028.52	8.09	60.87	6.13	2.12	60.43	104.29	1028.29	9.31	58.29	7.76	2.26	54.33	90	1028.73	7.87	56.67	8.2	2.23	2016	3	54.95	87.55	1027.67
813	201603	27	2	5	42432	42432	1019.1	14.9	65	0	1.1	4.8	170	101	6	3	57.8	92.77	1026.09	7.43	62.2	6.06	2.11	58.2	101.33	1028.52	8.09	60.87	6.13	2.12	60.43	104.29	1028.29	9.31	58.29	7.76	2.26	54.33	90	1028.73	7.87	56.67	8.2	2.23	2016	3	54.95	87.55	1027.67
814	201603	26	1	6	42432	42432	1019.1	14.9	65	0	1.1	4.8	170	101	6	3	57.8	92.77	1026.09	7.43	62.2	6.06	2.11	58.2	101.33	1028.52	8.09	60.87	6.13	2.12	60.43	104.29	1028.29	9.31	58.29	7.76	2.26	54.33	90	1028.73	7.87	56.67	8.2	2.23	2016	3	54.95	87.55	1027.67
815	201603	34	2	6	42432	42432	1019.1	14.9	65	0	1.1	4.8	170	101	6	3	57.8	92.77	1026.09	7.43	62.2	6.06	2.11	58.2	101.33	1028.52	8.09	60.87	6.13	2.12	60.43	104.29	1028.29	9.31	58.29	7.76	2.26	54.33	90	1028.73	7.87	56.67	8.2	2.23	2016	3	54.95	87.55	1027.67
816	201603	23	1	7	42432	42432	1019.1	14.9	65	0	1.1	4.8	170	101	6	3	57.8	92.77	1026.09	7.43	62.2	6.06	2.11	58.2	101.33	1028.52	8.09	60.87	6.13	2.12	60.43	104.29	1028.29	9.31	58.29	7.76	2.26	54.33	90	1028.73	7.87	56.67	8.2	2.23	2016	3	54.95	87.55	1027.67
817	201603	25	2	7	42432	42432	1019.1	14.9	65	0	1.1	4.8	170	101	6	3	57.8	92.77	1026.09	7.43	62.2	6.06	2.11	58.2	101.33	1028.52	8.09	60.87	6.13	2.12	60.43	104.29	1028.29	9.31	58.29	7.76	2.26	54.33	90	1028.73	7.87	56.67	8.2	2.23	2016	3	54.95	87.55	1027.67
818	201603	26	1	7	42432	42432	1019.1	14.9	65	0	1.1	4.8	170	101	6	3	57.8	92.77	1026.09	7.43	62.2	6.06	2.11	58.2	101.33	1028.52	8.09	60.87	6.13	2.12	60.43	104.29	1028.29	9.31	58.29	7.76	2.26	54.33	90	1028.73	7.87	56.67	8.2	2.23	2016	3	54.95	87.55	1027.67
819	201603	30	1	7	42432	42432	1019.1	14.9	65	0	1.1	4.8	170	101	6	3	57.8	92.77	1026.09	7.43	62.2	6.06	2.11	58.2	101.33	1028.52	8.09	60.87	6.13	2.12	60.43	104.29	1028.29	9.31	58.29	7.76	2.26	54.33	90	1028.73	7.87	56.67	8.2	2.23	2016	3	54.95	87.55	1027.67
820	201603	23	2	8	42432	42432	1019.1	14.9	65	0	1.1	4.8	170	101	6	3	57.8	92.77	1026.09	7.43	62.2	6.06	2.11	58.2	101.33	1028.52	8.09	60.87	6.13	2.12	60.43	104.29	1028.29	9.31	58.29	7.76	2.26	54.33	90	1028.73	7.87	56.67	8.2	2.23	2016	3	54.95	87.55	1027.67
821	201603	26	2	8	42432	42432	1019.1	14.9	65	0	1.1	4.8	170	101	6	3	57.8	92.77	1026.09	7.43	62.2	6.06	2.11	58.2	101.33	1028.52	8.09	60.87	6.13	2.12	60.43	104.29	1028.29	9.31	58.29	7.76	2.26	54.33	90	1028.73	7.87	56.67	8.2	2.23	2016	3	54.95	87.55	1027.67
822	201603	27	1	8	42432	42432	1019.1	14.9	65	0	1.1	4.8	170	101	6	3	57.8	92.77	1026.09	7.43	62.2	6.06	2.11	58.2	101.33	1028.52	8.09	60.87	6.13	2.12	60.43	104.29	1028.29	9.31	58.29	7.76	2.26	54.33	90	1028.73	7.87	56.67	8.2	2.23	2016	3	54.95	87.55	1027.67
823	201603	28	2	8	42432	42432	1019.1	14.9	65	0	1.1	4.8	170	101	6	3	57.8	92.77	1026.09	7.43	62.2	6.06	2.11	58.2	101.33	1028.52	8.09	60.87	6.13	2.12	60.43	104.29	1028.29	9.31	58.29	7.76	2.26	54.33	90	1028.73	7.87	56.67	8.2	2.23	2016	3	54.95	87.55	1027.67
824	201603	33	1	9	42432	42432	1019.1	14.9	65	0	1.1	4.8	170	101	6	3	57.8	92.77	1026.09	7.43	62.2	6.06	2.11	58.2	101.33	1028.52	8.09	60.87	6.13	2.12	60.43	104.29	1028.29	9.31	58.29	7.76	2.26	54.33	90	1028.73	7.87	56.67	8.2	2.23	2016	3	54.95	87.55	1027.67
825	201603	33	2	9	42432	42432	1019.1	14.9	65	0	1.1	4.8	170	101	6	3	57.8	92.77	1026.09	7.43	62.2	6.06	2.11	58.2	101.33	1028.52	8.09	60.87	6.13	2.12	60.43	104.29	1028.29	9.31	58.29	7.76	2.26	54.33	90	1028.73	7.87	56.67	8.2	2.23	2016	3	54.95	87.55	1027.67
826	201603	31	1	10	42432	42432	1019.1	14.9	65	0	1.1	4.8	170	101	6	3	57.8	92.77	1026.09	7.43	62.2	6.06	2.11	58.2	101.33	1028.52	8.09	60.87	6.13	2.12	60.43	104.29	1028.29	9.31	58.29	7.76	2.26	54.33	90	1028.73	7.87	56.67	8.2	2.23	2016	3	54.95	87.55	1027.67
827	201603	26	2	11	42432	42432	1019.1	14.9	65	0	1.1	4.8	170	101	6	3	57.8	92.77	1026.09	7.43	62.2	6.06	2.11	58.2	101.33	1028.52	8.09	60.87	6.13	2.12	60.43	104.29	1028.29	9.31	58.29	7.76	2.26	54.33	90	1028.73	7.87	56.67	8.2	2.23	2016	3	54.95	87.55	1027.67
828	201603	27	1	11	42432	42432	1019.1	14.9	65	0	1.1	4.8	170	101	6	3	57.8	92.77	1026.09	7.43	62.2	6.06	2.11	58.2	101.33	1028.52	8.09	60.87	6.13	2.12	60.43	104.29	1028.29	9.31	58.29	7.76	2.26	54.33	90	1028.73	7.87	56.67	8.2	2.23	2016	3	54.95	87.55	1027.67
829	201603	29	1	11	42432	42432	1019.1	14.9	65	0	1.1	4.8	170	101	6	3	57.8	92.77	1026.09	7.43	62.2	6.06	2.11	58.2	101.33	1028.52	8.09	60.87	6.13	2.12	60.43	104.29	1028.29	9.31	58.29	7.76	2.26	54.33	90	1028.73	7.87	56.67	8.2	2.23	2016	3	54.95	87.55	1027.67
830	201603	44	1	11	42432	42432	1019.1	14.9	65	0	1.1	4.8	170	101	6	3	57.8	92.77	1026.09	7.43	62.2	6.06	2.11	58.2	101.33	1028.52	8.09	60.87	6.13	2.12	60.43	104.29	1028.29	9.31	58.29	7.76	2.26	54.33	90	1028.73	7.87	56.67	8.2	2.23	2016	3	54.95	87.55	1027.67
831	201603	34	1	13	42432	42432	1019.1	14.9	65	0	1.1	4.8	170	101	6	3	57.8	92.77	1026.09	7.43	62.2	6.06	2.11	58.2	101.33	1028.52	8.09	60.87	6.13	2.12	60.43	104.29	1028.29	9.31	58.29	7.76	2.26	54.33	90	1028.73	7.87	56.67	8.2	2.23	2016	3	54.95	87.55	1027.67
832	201603	25	1	14	42432	42432	1019.1	14.9	65	0	1.1	4.8	170	101	6	3	57.8	92.77	1026.09	7.43	62.2	6.06	2.11	58.2	101.33	1028.52	8.09	60.87	6.13	2.12	60.43	104.29	1028.29	9.31	58.29	7.76	2.26	54.33	90	1028.73	7.87	56.67	8.2	2.23	2016	3	54.95	87.55	1027.67
833	201603	27	1	14	42432	42432	1019.1	14.9	65	0	1.1	4.8	170	101	6	3	57.8	92.77	1026.09	7.43	62.2	6.06	2.11	58.2	101.33	1028.52	8.09	60.87	6.13	2.12	60.43	104.29	1028.29	9.31	58.29	7.76	2.26	54.33	90	1028.73	7.87	56.67	8.2	2.23	2016	3	54.95	87.55	1027.67
834	201603	29	1	14	42432	42432	1019.1	14.9	65	0	1.1	4.8	170	101	6	3	57.8	92.77	1026.09	7.43	62.2	6.06	2.11	58.2	101.33	1028.52	8.09	60.87	6.13	2.12	60.43	104.29	1028.29	9.31	58.29	7.76	2.26	54.33	90	1028.73	7.87	56.67	8.2	2.23	2016	3	54.95	87.55	1027.67
835	201603	24	1	15	42432	42432	1019.1	14.9	65	0	1.1	4.8	170	101	6	3	57.8	92.77	1026.09	7.43	62.2	6.06	2.11	58.2	101.33	1028.52	8.09	60.87	6.13	2.12	60.43	104.29	1028.29	9.31	58.29	7.76	2.26	54.33	90	1028.73	7.87	56.67	8.2	2.23	2016	3	54.95	87.55	1027.67
836	201603	22	1	16	42432	42432	1019.1	14.9	65	0	1.1	4.8	170	101	6	3	57.8	92.77	1026.09	7.43	62.2	6.06	2.11	58.2	101.33	1028.52	8.09	60.87	6.13	2.12	60.43	104.29	1028.29	9.31	58.29	7.76	2.26	54.33	90	1028.73	7.87	56.67	8.2	2.23	2016	3	54.95	87.55	1027.67
837	201603	37	2	18	42432	42432	1019.1	14.9	65	0	1.1	4.8	170	101	6	3	57.8	92.77	1026.09	7.43	62.2	6.06	2.11	58.2	101.33	1028.52	8.09	60.87	6.13	2.12	60.43	104.29	1028.29	9.31	58.29	7.76	2.26	54.33	90	1028.73	7.87	56.67	8.2	2.23	2016	3	54.95	87.55	1027.67
838	201603	35	1	23	42432	42432	1019.1	14.9	65	0	1.1	4.8	170	101	6	3	57.8	92.77	1026.09	7.43	62.2	6.06	2.11	58.2	101.33	1028.52	8.09	60.87	6.13	2.12	60.43	104.29	1028.29	9.31	58.29	7.76	2.26	54.33	90	1028.73	7.87	56.67	8.2	2.23	2016	3	54.95	87.55	1027.67
839	201603	37	1	30	42432	42432	1019.1	14.9	65	0	1.1	4.8	170	101	6	3	57.8	92.77	1026.09	7.43	62.2	6.06	2.11	58.2	101.33	1028.52	8.09	60.87	6.13	2.12	60.43	104.29	1028.29	9.31	58.29	7.76	2.26	54.33	90	1028.73	7.87	56.67	8.2	2.23	2016	3	54.95	87.55	1027.67
840	201603	27	1	7	42433	42433	1017	18.5	64	0	3.6	5.8	80	34	2	2	57.93	94.03	1025.64	7.89	62.4	5.99	2.07	61.6	107.47	1027.94	8.67	61.87	5.88	2.12	68.43	117.43	1025.89	10.59	59.29	7.24	2.14	71	122	1024.13	10.8	60	7.23	1.87	2016	3	54.48	87.66	1027.57
841	201603	35	1	7	42433	42433	1017	18.5	64	0	3.6	5.8	80	34	2	2	57.93	94.03	1025.64	7.89	62.4	5.99	2.07	61.6	107.47	1027.94	8.67	61.87	5.88	2.12	68.43	117.43	1025.89	10.59	59.29	7.24	2.14	71	122	1024.13	10.8	60	7.23	1.87	2016	3	54.48	87.66	1027.57
842	201603	30	1	8	42433	42433	1017	18.5	64	0	3.6	5.8	80	34	2	2	57.93	94.03	1025.64	7.89	62.4	5.99	2.07	61.6	107.47	1027.94	8.67	61.87	5.88	2.12	68.43	117.43	1025.89	10.59	59.29	7.24	2.14	71	122	1024.13	10.8	60	7.23	1.87	2016	3	54.48	87.66	1027.57
843	201603	28	1	9	42433	42433	1017	18.5	64	0	3.6	5.8	80	34	2	2	57.93	94.03	1025.64	7.89	62.4	5.99	2.07	61.6	107.47	1027.94	8.67	61.87	5.88	2.12	68.43	117.43	1025.89	10.59	59.29	7.24	2.14	71	122	1024.13	10.8	60	7.23	1.87	2016	3	54.48	87.66	1027.57
844	201603	30	1	9	42433	42433	1017	18.5	64	0	3.6	5.8	80	34	2	2	57.93	94.03	1025.64	7.89	62.4	5.99	2.07	61.6	107.47	1027.94	8.67	61.87	5.88	2.12	68.43	117.43	1025.89	10.59	59.29	7.24	2.14	71	122	1024.13	10.8	60	7.23	1.87	2016	3	54.48	87.66	1027.57
845	201603	32	1	9	42433	42433	1017	18.5	64	0	3.6	5.8	80	34	2	2	57.93	94.03	1025.64	7.89	62.4	5.99	2.07	61.6	107.47	1027.94	8.67	61.87	5.88	2.12	68.43	117.43	1025.89	10.59	59.29	7.24	2.14	71	122	1024.13	10.8	60	7.23	1.87	2016	3	54.48	87.66	1027.57
846	201603	25	1	10	42433	42433	1017	18.5	64	0	3.6	5.8	80	34	2	2	57.93	94.03	1025.64	7.89	62.4	5.99	2.07	61.6	107.47	1027.94	8.67	61.87	5.88	2.12	68.43	117.43	1025.89	10.59	59.29	7.24	2.14	71	122	1024.13	10.8	60	7.23	1.87	2016	3	54.48	87.66	1027.57
847	201603	30	1	10	42433	42433	1017	18.5	64	0	3.6	5.8	80	34	2	2	57.93	94.03	1025.64	7.89	62.4	5.99	2.07	61.6	107.47	1027.94	8.67	61.87	5.88	2.12	68.43	117.43	1025.89	10.59	59.29	7.24	2.14	71	122	1024.13	10.8	60	7.23	1.87	2016	3	54.48	87.66	1027.57
848	201603	24	1	11	42433	42433	1017	18.5	64	0	3.6	5.8	80	34	2	2	57.93	94.03	1025.64	7.89	62.4	5.99	2.07	61.6	107.47	1027.94	8.67	61.87	5.88	2.12	68.43	117.43	1025.89	10.59	59.29	7.24	2.14	71	122	1024.13	10.8	60	7.23	1.87	2016	3	54.48	87.66	1027.57
849	201603	26	1	11	42433	42433	1017	18.5	64	0	3.6	5.8	80	34	2	2	57.93	94.03	1025.64	7.89	62.4	5.99	2.07	61.6	107.47	1027.94	8.67	61.87	5.88	2.12	68.43	117.43	1025.89	10.59	59.29	7.24	2.14	71	122	1024.13	10.8	60	7.23	1.87	2016	3	54.48	87.66	1027.57
850	201603	27	1	11	42433	42433	1017	18.5	64	0	3.6	5.8	80	34	2	2	57.93	94.03	1025.64	7.89	62.4	5.99	2.07	61.6	107.47	1027.94	8.67	61.87	5.88	2.12	68.43	117.43	1025.89	10.59	59.29	7.24	2.14	71	122	1024.13	10.8	60	7.23	1.87	2016	3	54.48	87.66	1027.57
851	201603	35	1	12	42433	42433	1017	18.5	64	0	3.6	5.8	80	34	2	2	57.93	94.03	1025.64	7.89	62.4	5.99	2.07	61.6	107.47	1027.94	8.67	61.87	5.88	2.12	68.43	117.43	1025.89	10.59	59.29	7.24	2.14	71	122	1024.13	10.8	60	7.23	1.87	2016	3	54.48	87.66	1027.57
852	201603	30	1	13	42433	42433	1017	18.5	64	0	3.6	5.8	80	34	2	2	57.93	94.03	1025.64	7.89	62.4	5.99	2.07	61.6	107.47	1027.94	8.67	61.87	5.88	2.12	68.43	117.43	1025.89	10.59	59.29	7.24	2.14	71	122	1024.13	10.8	60	7.23	1.87	2016	3	54.48	87.66	1027.57
853	201603	21	1	15	42433	42433	1017	18.5	64	0	3.6	5.8	80	34	2	2	57.93	94.03	1025.64	7.89	62.4	5.99	2.07	61.6	107.47	1027.94	8.67	61.87	5.88	2.12	68.43	117.43	1025.89	10.59	59.29	7.24	2.14	71	122	1024.13	10.8	60	7.23	1.87	2016	3	54.48	87.66	1027.57
854	201603	28	1	15	42433	42433	1017	18.5	64	0	3.6	5.8	80	34	2	2	57.93	94.03	1025.64	7.89	62.4	5.99	2.07	61.6	107.47	1027.94	8.67	61.87	5.88	2.12	68.43	117.43	1025.89	10.59	59.29	7.24	2.14	71	122	1024.13	10.8	60	7.23	1.87	2016	3	54.48	87.66	1027.57
855	201603	28	1	15	42433	42433	1017	18.5	64	0	3.6	5.8	80	34	2	2	57.93	94.03	1025.64	7.89	62.4	5.99	2.07	61.6	107.47	1027.94	8.67	61.87	5.88	2.12	68.43	117.43	1025.89	10.59	59.29	7.24	2.14	71	122	1024.13	10.8	60	7.23	1.87	2016	3	54.48	87.66	1027.57
856	201603	39	1	16	42433	42433	1017	18.5	64	0	3.6	5.8	80	34	2	2	57.93	94.03	1025.64	7.89	62.4	5.99	2.07	61.6	107.47	1027.94	8.67	61.87	5.88	2.12	68.43	117.43	1025.89	10.59	59.29	7.24	2.14	71	122	1024.13	10.8	60	7.23	1.87	2016	3	54.48	87.66	1027.57
857	201603	24	1	17	42433	42433	1017	18.5	64	0	3.6	5.8	80	34	2	2	57.93	94.03	1025.64	7.89	62.4	5.99	2.07	61.6	107.47	1027.94	8.67	61.87	5.88	2.12	68.43	117.43	1025.89	10.59	59.29	7.24	2.14	71	122	1024.13	10.8	60	7.23	1.87	2016	3	54.48	87.66	1027.57
858	201603	35	1	19	42433	42433	1017	18.5	64	0	3.6	5.8	80	34	2	2	57.93	94.03	1025.64	7.89	62.4	5.99	2.07	61.6	107.47	1027.94	8.67	61.87	5.88	2.12	68.43	117.43	1025.89	10.59	59.29	7.24	2.14	71	122	1024.13	10.8	60	7.23	1.87	2016	3	54.48	87.66	1027.57
859	201603	28	1	21	42433	42433	1017	18.5	64	0	3.6	5.8	80	34	2	2	57.93	94.03	1025.64	7.89	62.4	5.99	2.07	61.6	107.47	1027.94	8.67	61.87	5.88	2.12	68.43	117.43	1025.89	10.59	59.29	7.24	2.14	71	122	1024.13	10.8	60	7.23	1.87	2016	3	54.48	87.66	1027.57
860	201603	32	1	22	42433	42433	1017	18.5	64	0	3.6	5.8	80	34	2	2	57.93	94.03	1025.64	7.89	62.4	5.99	2.07	61.6	107.47	1027.94	8.67	61.87	5.88	2.12	68.43	117.43	1025.89	10.59	59.29	7.24	2.14	71	122	1024.13	10.8	60	7.23	1.87	2016	3	54.48	87.66	1027.57
861	201603	30	1	27	42433	42433	1017	18.5	64	0	3.6	5.8	80	34	2	2	57.93	94.03	1025.64	7.89	62.4	5.99	2.07	61.6	107.47	1027.94	8.67	61.87	5.88	2.12	68.43	117.43	1025.89	10.59	59.29	7.24	2.14	71	122	1024.13	10.8	60	7.23	1.87	2016	3	54.48	87.66	1027.57
862	201603	26	1	28	42433	42433	1017	18.5	64	0	3.6	5.8	80	34	2	2	57.93	94.03	1025.64	7.89	62.4	5.99	2.07	61.6	107.47	1027.94	8.67	61.87	5.88	2.12	68.43	117.43	1025.89	10.59	59.29	7.24	2.14	71	122	1024.13	10.8	60	7.23	1.87	2016	3	54.48	87.66	1027.57
863	201603	30	1	32	42433	42433	1017	18.5	64	0	3.6	5.8	80	34	2	2	57.93	94.03	1025.64	7.89	62.4	5.99	2.07	61.6	107.47	1027.94	8.67	61.87	5.88	2.12	68.43	117.43	1025.89	10.59	59.29	7.24	2.14	71	122	1024.13	10.8	60	7.23	1.87	2016	3	54.48	87.66	1027.57
864	201603	33	1	7	42434	42434	1016.7	17.7	72	0	2.3	6.7	126	80	6	3	57.23	93.9	1025.2	8.46	62.2	5.91	2.17	59.47	106	1027.47	9.32	62.73	5.66	2.23	62.86	111.14	1024.21	11.79	59.86	7.36	2.34	69	122	1019.93	14.9	64	6.23	2.5	2016	3	53.25	86.59	1027.27
865	201603	24	1	8	42434	42434	1016.7	17.7	72	0	2.3	6.7	126	80	6	3	57.23	93.9	1025.2	8.46	62.2	5.91	2.17	59.47	106	1027.47	9.32	62.73	5.66	2.23	62.86	111.14	1024.21	11.79	59.86	7.36	2.34	69	122	1019.93	14.9	64	6.23	2.5	2016	3	53.25	86.59	1027.27
866	201603	25	1	8	42434	42434	1016.7	17.7	72	0	2.3	6.7	126	80	6	3	57.23	93.9	1025.2	8.46	62.2	5.91	2.17	59.47	106	1027.47	9.32	62.73	5.66	2.23	62.86	111.14	1024.21	11.79	59.86	7.36	2.34	69	122	1019.93	14.9	64	6.23	2.5	2016	3	53.25	86.59	1027.27
867	201603	26	1	9	42434	42434	1016.7	17.7	72	0	2.3	6.7	126	80	6	3	57.23	93.9	1025.2	8.46	62.2	5.91	2.17	59.47	106	1027.47	9.32	62.73	5.66	2.23	62.86	111.14	1024.21	11.79	59.86	7.36	2.34	69	122	1019.93	14.9	64	6.23	2.5	2016	3	53.25	86.59	1027.27
868	201603	27	1	9	42434	42434	1016.7	17.7	72	0	2.3	6.7	126	80	6	3	57.23	93.9	1025.2	8.46	62.2	5.91	2.17	59.47	106	1027.47	9.32	62.73	5.66	2.23	62.86	111.14	1024.21	11.79	59.86	7.36	2.34	69	122	1019.93	14.9	64	6.23	2.5	2016	3	53.25	86.59	1027.27
869	201603	24	1	10	42434	42434	1016.7	17.7	72	0	2.3	6.7	126	80	6	3	57.23	93.9	1025.2	8.46	62.2	5.91	2.17	59.47	106	1027.47	9.32	62.73	5.66	2.23	62.86	111.14	1024.21	11.79	59.86	7.36	2.34	69	122	1019.93	14.9	64	6.23	2.5	2016	3	53.25	86.59	1027.27
870	201603	37	1	10	42434	42434	1016.7	17.7	72	0	2.3	6.7	126	80	6	3	57.23	93.9	1025.2	8.46	62.2	5.91	2.17	59.47	106	1027.47	9.32	62.73	5.66	2.23	62.86	111.14	1024.21	11.79	59.86	7.36	2.34	69	122	1019.93	14.9	64	6.23	2.5	2016	3	53.25	86.59	1027.27
871	201603	24	1	11	42434	42434	1016.7	17.7	72	0	2.3	6.7	126	80	6	3	57.23	93.9	1025.2	8.46	62.2	5.91	2.17	59.47	106	1027.47	9.32	62.73	5.66	2.23	62.86	111.14	1024.21	11.79	59.86	7.36	2.34	69	122	1019.93	14.9	64	6.23	2.5	2016	3	53.25	86.59	1027.27
872	201603	27	1	11	42434	42434	1016.7	17.7	72	0	2.3	6.7	126	80	6	3	57.23	93.9	1025.2	8.46	62.2	5.91	2.17	59.47	106	1027.47	9.32	62.73	5.66	2.23	62.86	111.14	1024.21	11.79	59.86	7.36	2.34	69	122	1019.93	14.9	64	6.23	2.5	2016	3	53.25	86.59	1027.27
873	201603	28	1	11	42434	42434	1016.7	17.7	72	0	2.3	6.7	126	80	6	3	57.23	93.9	1025.2	8.46	62.2	5.91	2.17	59.47	106	1027.47	9.32	62.73	5.66	2.23	62.86	111.14	1024.21	11.79	59.86	7.36	2.34	69	122	1019.93	14.9	64	6.23	2.5	2016	3	53.25	86.59	1027.27
874	201603	32	1	11	42434	42434	1016.7	17.7	72	0	2.3	6.7	126	80	6	3	57.23	93.9	1025.2	8.46	62.2	5.91	2.17	59.47	106	1027.47	9.32	62.73	5.66	2.23	62.86	111.14	1024.21	11.79	59.86	7.36	2.34	69	122	1019.93	14.9	64	6.23	2.5	2016	3	53.25	86.59	1027.27
875	201603	26	1	13	42434	42434	1016.7	17.7	72	0	2.3	6.7	126	80	6	3	57.23	93.9	1025.2	8.46	62.2	5.91	2.17	59.47	106	1027.47	9.32	62.73	5.66	2.23	62.86	111.14	1024.21	11.79	59.86	7.36	2.34	69	122	1019.93	14.9	64	6.23	2.5	2016	3	53.25	86.59	1027.27
876	201603	27	1	13	42434	42434	1016.7	17.7	72	0	2.3	6.7	126	80	6	3	57.23	93.9	1025.2	8.46	62.2	5.91	2.17	59.47	106	1027.47	9.32	62.73	5.66	2.23	62.86	111.14	1024.21	11.79	59.86	7.36	2.34	69	122	1019.93	14.9	64	6.23	2.5	2016	3	53.25	86.59	1027.27
877	201603	27	1	14	42434	42434	1016.7	17.7	72	0	2.3	6.7	126	80	6	3	57.23	93.9	1025.2	8.46	62.2	5.91	2.17	59.47	106	1027.47	9.32	62.73	5.66	2.23	62.86	111.14	1024.21	11.79	59.86	7.36	2.34	69	122	1019.93	14.9	64	6.23	2.5	2016	3	53.25	86.59	1027.27
878	201603	26	1	15	42434	42434	1016.7	17.7	72	0	2.3	6.7	126	80	6	3	57.23	93.9	1025.2	8.46	62.2	5.91	2.17	59.47	106	1027.47	9.32	62.73	5.66	2.23	62.86	111.14	1024.21	11.79	59.86	7.36	2.34	69	122	1019.93	14.9	64	6.23	2.5	2016	3	53.25	86.59	1027.27
879	201603	27	1	15	42434	42434	1016.7	17.7	72	0	2.3	6.7	126	80	6	3	57.23	93.9	1025.2	8.46	62.2	5.91	2.17	59.47	106	1027.47	9.32	62.73	5.66	2.23	62.86	111.14	1024.21	11.79	59.86	7.36	2.34	69	122	1019.93	14.9	64	6.23	2.5	2016	3	53.25	86.59	1027.27
880	201603	28	1	16	42434	42434	1016.7	17.7	72	0	2.3	6.7	126	80	6	3	57.23	93.9	1025.2	8.46	62.2	5.91	2.17	59.47	106	1027.47	9.32	62.73	5.66	2.23	62.86	111.14	1024.21	11.79	59.86	7.36	2.34	69	122	1019.93	14.9	64	6.23	2.5	2016	3	53.25	86.59	1027.27
881	201603	29	1	17	42434	42434	1016.7	17.7	72	0	2.3	6.7	126	80	6	3	57.23	93.9	1025.2	8.46	62.2	5.91	2.17	59.47	106	1027.47	9.32	62.73	5.66	2.23	62.86	111.14	1024.21	11.79	59.86	7.36	2.34	69	122	1019.93	14.9	64	6.23	2.5	2016	3	53.25	86.59	1027.27
882	201603	26	1	18	42434	42434	1016.7	17.7	72	0	2.3	6.7	126	80	6	3	57.23	93.9	1025.2	8.46	62.2	5.91	2.17	59.47	106	1027.47	9.32	62.73	5.66	2.23	62.86	111.14	1024.21	11.79	59.86	7.36	2.34	69	122	1019.93	14.9	64	6.23	2.5	2016	3	53.25	86.59	1027.27
883	201603	27	1	21	42434	42434	1016.7	17.7	72	0	2.3	6.7	126	80	6	3	57.23	93.9	1025.2	8.46	62.2	5.91	2.17	59.47	106	1027.47	9.32	62.73	5.66	2.23	62.86	111.14	1024.21	11.79	59.86	7.36	2.34	69	122	1019.93	14.9	64	6.23	2.5	2016	3	53.25	86.59	1027.27
884	201603	22	1	22	42434	42434	1016.7	17.7	72	0	2.3	6.7	126	80	6	3	57.23	93.9	1025.2	8.46	62.2	5.91	2.17	59.47	106	1027.47	9.32	62.73	5.66	2.23	62.86	111.14	1024.21	11.79	59.86	7.36	2.34	69	122	1019.93	14.9	64	6.23	2.5	2016	3	53.25	86.59	1027.27
885	201603	27	1	4	42435	42435	1018.8	10.6	90	1.2	2.2	0	124	84	6	3	58.7	96.13	1024.8	8.98	61.83	6.13	2.23	59.47	106.33	1026.95	9.96	62.73	6.11	2.3	64.71	110.57	1023.2	12.5	61.57	6.97	2.36	71.67	125.33	1017.6	17.03	67	5.77	2.33	2016	3	54.43	88.2	1026.94
886	201603	31	1	4	42435	42435	1018.8	10.6	90	1.2	2.2	0	124	84	6	3	58.7	96.13	1024.8	8.98	61.83	6.13	2.23	59.47	106.33	1026.95	9.96	62.73	6.11	2.3	64.71	110.57	1023.2	12.5	61.57	6.97	2.36	71.67	125.33	1017.6	17.03	67	5.77	2.33	2016	3	54.43	88.2	1026.94
887	201603	32	1	4	42435	42435	1018.8	10.6	90	1.2	2.2	0	124	84	6	3	58.7	96.13	1024.8	8.98	61.83	6.13	2.23	59.47	106.33	1026.95	9.96	62.73	6.11	2.3	64.71	110.57	1023.2	12.5	61.57	6.97	2.36	71.67	125.33	1017.6	17.03	67	5.77	2.33	2016	3	54.43	88.2	1026.94
888	201603	26	2	5	42435	42435	1018.8	10.6	90	1.2	2.2	0	124	84	6	3	58.7	96.13	1024.8	8.98	61.83	6.13	2.23	59.47	106.33	1026.95	9.96	62.73	6.11	2.3	64.71	110.57	1023.2	12.5	61.57	6.97	2.36	71.67	125.33	1017.6	17.03	67	5.77	2.33	2016	3	54.43	88.2	1026.94
889	201603	29	1	5	42435	42435	1018.8	10.6	90	1.2	2.2	0	124	84	6	3	58.7	96.13	1024.8	8.98	61.83	6.13	2.23	59.47	106.33	1026.95	9.96	62.73	6.11	2.3	64.71	110.57	1023.2	12.5	61.57	6.97	2.36	71.67	125.33	1017.6	17.03	67	5.77	2.33	2016	3	54.43	88.2	1026.94
890	201603	33	1	5	42435	42435	1018.8	10.6	90	1.2	2.2	0	124	84	6	3	58.7	96.13	1024.8	8.98	61.83	6.13	2.23	59.47	106.33	1026.95	9.96	62.73	6.11	2.3	64.71	110.57	1023.2	12.5	61.57	6.97	2.36	71.67	125.33	1017.6	17.03	67	5.77	2.33	2016	3	54.43	88.2	1026.94
891	201603	30	1	6	42435	42435	1018.8	10.6	90	1.2	2.2	0	124	84	6	3	58.7	96.13	1024.8	8.98	61.83	6.13	2.23	59.47	106.33	1026.95	9.96	62.73	6.11	2.3	64.71	110.57	1023.2	12.5	61.57	6.97	2.36	71.67	125.33	1017.6	17.03	67	5.77	2.33	2016	3	54.43	88.2	1026.94
892	201603	27	1	8	42435	42435	1018.8	10.6	90	1.2	2.2	0	124	84	6	3	58.7	96.13	1024.8	8.98	61.83	6.13	2.23	59.47	106.33	1026.95	9.96	62.73	6.11	2.3	64.71	110.57	1023.2	12.5	61.57	6.97	2.36	71.67	125.33	1017.6	17.03	67	5.77	2.33	2016	3	54.43	88.2	1026.94
893	201603	34	1	8	42435	42435	1018.8	10.6	90	1.2	2.2	0	124	84	6	3	58.7	96.13	1024.8	8.98	61.83	6.13	2.23	59.47	106.33	1026.95	9.96	62.73	6.11	2.3	64.71	110.57	1023.2	12.5	61.57	6.97	2.36	71.67	125.33	1017.6	17.03	67	5.77	2.33	2016	3	54.43	88.2	1026.94
894	201603	29	1	9	42435	42435	1018.8	10.6	90	1.2	2.2	0	124	84	6	3	58.7	96.13	1024.8	8.98	61.83	6.13	2.23	59.47	106.33	1026.95	9.96	62.73	6.11	2.3	64.71	110.57	1023.2	12.5	61.57	6.97	2.36	71.67	125.33	1017.6	17.03	67	5.77	2.33	2016	3	54.43	88.2	1026.94
895	201603	26	1	10	42435	42435	1018.8	10.6	90	1.2	2.2	0	124	84	6	3	58.7	96.13	1024.8	8.98	61.83	6.13	2.23	59.47	106.33	1026.95	9.96	62.73	6.11	2.3	64.71	110.57	1023.2	12.5	61.57	6.97	2.36	71.67	125.33	1017.6	17.03	67	5.77	2.33	2016	3	54.43	88.2	1026.94
896	201603	26	1	11	42435	42435	1018.8	10.6	90	1.2	2.2	0	124	84	6	3	58.7	96.13	1024.8	8.98	61.83	6.13	2.23	59.47	106.33	1026.95	9.96	62.73	6.11	2.3	64.71	110.57	1023.2	12.5	61.57	6.97	2.36	71.67	125.33	1017.6	17.03	67	5.77	2.33	2016	3	54.43	88.2	1026.94
897	201603	33	1	11	42435	42435	1018.8	10.6	90	1.2	2.2	0	124	84	6	3	58.7	96.13	1024.8	8.98	61.83	6.13	2.23	59.47	106.33	1026.95	9.96	62.73	6.11	2.3	64.71	110.57	1023.2	12.5	61.57	6.97	2.36	71.67	125.33	1017.6	17.03	67	5.77	2.33	2016	3	54.43	88.2	1026.94
898	201603	38	1	11	42435	42435	1018.8	10.6	90	1.2	2.2	0	124	84	6	3	58.7	96.13	1024.8	8.98	61.83	6.13	2.23	59.47	106.33	1026.95	9.96	62.73	6.11	2.3	64.71	110.57	1023.2	12.5	61.57	6.97	2.36	71.67	125.33	1017.6	17.03	67	5.77	2.33	2016	3	54.43	88.2	1026.94
899	201603	29	1	12	42435	42435	1018.8	10.6	90	1.2	2.2	0	124	84	6	3	58.7	96.13	1024.8	8.98	61.83	6.13	2.23	59.47	106.33	1026.95	9.96	62.73	6.11	2.3	64.71	110.57	1023.2	12.5	61.57	6.97	2.36	71.67	125.33	1017.6	17.03	67	5.77	2.33	2016	3	54.43	88.2	1026.94
900	201603	31	1	16	42435	42435	1018.8	10.6	90	1.2	2.2	0	124	84	6	3	58.7	96.13	1024.8	8.98	61.83	6.13	2.23	59.47	106.33	1026.95	9.96	62.73	6.11	2.3	64.71	110.57	1023.2	12.5	61.57	6.97	2.36	71.67	125.33	1017.6	17.03	67	5.77	2.33	2016	3	54.43	88.2	1026.94
901	201603	30	1	22	42435	42435	1018.8	10.6	90	1.2	2.2	0	124	84	6	3	58.7	96.13	1024.8	8.98	61.83	6.13	2.23	59.47	106.33	1026.95	9.96	62.73	6.11	2.3	64.71	110.57	1023.2	12.5	61.57	6.97	2.36	71.67	125.33	1017.6	17.03	67	5.77	2.33	2016	3	54.43	88.2	1026.94
902	201603	28	1	26	42435	42435	1018.8	10.6	90	1.2	2.2	0	124	84	6	3	58.7	96.13	1024.8	8.98	61.83	6.13	2.23	59.47	106.33	1026.95	9.96	62.73	6.11	2.3	64.71	110.57	1023.2	12.5	61.57	6.97	2.36	71.67	125.33	1017.6	17.03	67	5.77	2.33	2016	3	54.43	88.2	1026.94
903	201603	25	1	3	42436	42436	1016.1	13.5	84	0	1.8	5	144	96	6	3	57.73	95.33	1024.5	9.2	62.63	5.93	2.25	60.47	106.13	1026.34	10.17	65.33	5.54	2.26	66	110	1022.54	12.19	65.86	5.99	2.27	66	110	1017.5	15.6	75.33	4.17	2.7	2016	3	55.86	90.41	1026.71
904	201603	22	1	4	42436	42436	1016.1	13.5	84	0	1.8	5	144	96	6	3	57.73	95.33	1024.5	9.2	62.63	5.93	2.25	60.47	106.13	1026.34	10.17	65.33	5.54	2.26	66	110	1022.54	12.19	65.86	5.99	2.27	66	110	1017.5	15.6	75.33	4.17	2.7	2016	3	55.86	90.41	1026.71
905	201603	23	1	4	42436	42436	1016.1	13.5	84	0	1.8	5	144	96	6	3	57.73	95.33	1024.5	9.2	62.63	5.93	2.25	60.47	106.13	1026.34	10.17	65.33	5.54	2.26	66	110	1022.54	12.19	65.86	5.99	2.27	66	110	1017.5	15.6	75.33	4.17	2.7	2016	3	55.86	90.41	1026.71
906	201603	25	1	4	42436	42436	1016.1	13.5	84	0	1.8	5	144	96	6	3	57.73	95.33	1024.5	9.2	62.63	5.93	2.25	60.47	106.13	1026.34	10.17	65.33	5.54	2.26	66	110	1022.54	12.19	65.86	5.99	2.27	66	110	1017.5	15.6	75.33	4.17	2.7	2016	3	55.86	90.41	1026.71
907	201603	27	1	4	42436	42436	1016.1	13.5	84	0	1.8	5	144	96	6	3	57.73	95.33	1024.5	9.2	62.63	5.93	2.25	60.47	106.13	1026.34	10.17	65.33	5.54	2.26	66	110	1022.54	12.19	65.86	5.99	2.27	66	110	1017.5	15.6	75.33	4.17	2.7	2016	3	55.86	90.41	1026.71
908	201603	24	1	5	42436	42436	1016.1	13.5	84	0	1.8	5	144	96	6	3	57.73	95.33	1024.5	9.2	62.63	5.93	2.25	60.47	106.13	1026.34	10.17	65.33	5.54	2.26	66	110	1022.54	12.19	65.86	5.99	2.27	66	110	1017.5	15.6	75.33	4.17	2.7	2016	3	55.86	90.41	1026.71
909	201603	25	1	5	42436	42436	1016.1	13.5	84	0	1.8	5	144	96	6	3	57.73	95.33	1024.5	9.2	62.63	5.93	2.25	60.47	106.13	1026.34	10.17	65.33	5.54	2.26	66	110	1022.54	12.19	65.86	5.99	2.27	66	110	1017.5	15.6	75.33	4.17	2.7	2016	3	55.86	90.41	1026.71
910	201603	27	2	5	42436	42436	1016.1	13.5	84	0	1.8	5	144	96	6	3	57.73	95.33	1024.5	9.2	62.63	5.93	2.25	60.47	106.13	1026.34	10.17	65.33	5.54	2.26	66	110	1022.54	12.19	65.86	5.99	2.27	66	110	1017.5	15.6	75.33	4.17	2.7	2016	3	55.86	90.41	1026.71
911	201603	28	1	5	42436	42436	1016.1	13.5	84	0	1.8	5	144	96	6	3	57.73	95.33	1024.5	9.2	62.63	5.93	2.25	60.47	106.13	1026.34	10.17	65.33	5.54	2.26	66	110	1022.54	12.19	65.86	5.99	2.27	66	110	1017.5	15.6	75.33	4.17	2.7	2016	3	55.86	90.41	1026.71
912	201603	28	1	5	42436	42436	1016.1	13.5	84	0	1.8	5	144	96	6	3	57.73	95.33	1024.5	9.2	62.63	5.93	2.25	60.47	106.13	1026.34	10.17	65.33	5.54	2.26	66	110	1022.54	12.19	65.86	5.99	2.27	66	110	1017.5	15.6	75.33	4.17	2.7	2016	3	55.86	90.41	1026.71
913	201603	25	1	6	42436	42436	1016.1	13.5	84	0	1.8	5	144	96	6	3	57.73	95.33	1024.5	9.2	62.63	5.93	2.25	60.47	106.13	1026.34	10.17	65.33	5.54	2.26	66	110	1022.54	12.19	65.86	5.99	2.27	66	110	1017.5	15.6	75.33	4.17	2.7	2016	3	55.86	90.41	1026.71
914	201603	25	2	6	42436	42436	1016.1	13.5	84	0	1.8	5	144	96	6	3	57.73	95.33	1024.5	9.2	62.63	5.93	2.25	60.47	106.13	1026.34	10.17	65.33	5.54	2.26	66	110	1022.54	12.19	65.86	5.99	2.27	66	110	1017.5	15.6	75.33	4.17	2.7	2016	3	55.86	90.41	1026.71
915	201603	28	1	6	42436	42436	1016.1	13.5	84	0	1.8	5	144	96	6	3	57.73	95.33	1024.5	9.2	62.63	5.93	2.25	60.47	106.13	1026.34	10.17	65.33	5.54	2.26	66	110	1022.54	12.19	65.86	5.99	2.27	66	110	1017.5	15.6	75.33	4.17	2.7	2016	3	55.86	90.41	1026.71
916	201603	18	1	7	42436	42436	1016.1	13.5	84	0	1.8	5	144	96	6	3	57.73	95.33	1024.5	9.2	62.63	5.93	2.25	60.47	106.13	1026.34	10.17	65.33	5.54	2.26	66	110	1022.54	12.19	65.86	5.99	2.27	66	110	1017.5	15.6	75.33	4.17	2.7	2016	3	55.86	90.41	1026.71
917	201603	25	1	7	42436	42436	1016.1	13.5	84	0	1.8	5	144	96	6	3	57.73	95.33	1024.5	9.2	62.63	5.93	2.25	60.47	106.13	1026.34	10.17	65.33	5.54	2.26	66	110	1022.54	12.19	65.86	5.99	2.27	66	110	1017.5	15.6	75.33	4.17	2.7	2016	3	55.86	90.41	1026.71
918	201603	24	1	8	42436	42436	1016.1	13.5	84	0	1.8	5	144	96	6	3	57.73	95.33	1024.5	9.2	62.63	5.93	2.25	60.47	106.13	1026.34	10.17	65.33	5.54	2.26	66	110	1022.54	12.19	65.86	5.99	2.27	66	110	1017.5	15.6	75.33	4.17	2.7	2016	3	55.86	90.41	1026.71
919	201603	25	1	8	42436	42436	1016.1	13.5	84	0	1.8	5	144	96	6	3	57.73	95.33	1024.5	9.2	62.63	5.93	2.25	60.47	106.13	1026.34	10.17	65.33	5.54	2.26	66	110	1022.54	12.19	65.86	5.99	2.27	66	110	1017.5	15.6	75.33	4.17	2.7	2016	3	55.86	90.41	1026.71
920	201603	37	1	9	42436	42436	1016.1	13.5	84	0	1.8	5	144	96	6	3	57.73	95.33	1024.5	9.2	62.63	5.93	2.25	60.47	106.13	1026.34	10.17	65.33	5.54	2.26	66	110	1022.54	12.19	65.86	5.99	2.27	66	110	1017.5	15.6	75.33	4.17	2.7	2016	3	55.86	90.41	1026.71
921	201603	28	1	10	42436	42436	1016.1	13.5	84	0	1.8	5	144	96	6	3	57.73	95.33	1024.5	9.2	62.63	5.93	2.25	60.47	106.13	1026.34	10.17	65.33	5.54	2.26	66	110	1022.54	12.19	65.86	5.99	2.27	66	110	1017.5	15.6	75.33	4.17	2.7	2016	3	55.86	90.41	1026.71
922	201603	31	1	10	42436	42436	1016.1	13.5	84	0	1.8	5	144	96	6	3	57.73	95.33	1024.5	9.2	62.63	5.93	2.25	60.47	106.13	1026.34	10.17	65.33	5.54	2.26	66	110	1022.54	12.19	65.86	5.99	2.27	66	110	1017.5	15.6	75.33	4.17	2.7	2016	3	55.86	90.41	1026.71
923	201603	28	1	12	42436	42436	1016.1	13.5	84	0	1.8	5	144	96	6	3	57.73	95.33	1024.5	9.2	62.63	5.93	2.25	60.47	106.13	1026.34	10.17	65.33	5.54	2.26	66	110	1022.54	12.19	65.86	5.99	2.27	66	110	1017.5	15.6	75.33	4.17	2.7	2016	3	55.86	90.41	1026.71
924	201603	22	1	13	42436	42436	1016.1	13.5	84	0	1.8	5	144	96	6	3	57.73	95.33	1024.5	9.2	62.63	5.93	2.25	60.47	106.13	1026.34	10.17	65.33	5.54	2.26	66	110	1022.54	12.19	65.86	5.99	2.27	66	110	1017.5	15.6	75.33	4.17	2.7	2016	3	55.86	90.41	1026.71
925	201603	27	1	15	42436	42436	1016.1	13.5	84	0	1.8	5	144	96	6	3	57.73	95.33	1024.5	9.2	62.63	5.93	2.25	60.47	106.13	1026.34	10.17	65.33	5.54	2.26	66	110	1022.54	12.19	65.86	5.99	2.27	66	110	1017.5	15.6	75.33	4.17	2.7	2016	3	55.86	90.41	1026.71
926	201603	26	1	17	42436	42436	1016.1	13.5	84	0	1.8	5	144	96	6	3	57.73	95.33	1024.5	9.2	62.63	5.93	2.25	60.47	106.13	1026.34	10.17	65.33	5.54	2.26	66	110	1022.54	12.19	65.86	5.99	2.27	66	110	1017.5	15.6	75.33	4.17	2.7	2016	3	55.86	90.41	1026.71
927	201603	32	1	20	42436	42436	1016.1	13.5	84	0	1.8	5	144	96	6	3	57.73	95.33	1024.5	9.2	62.63	5.93	2.25	60.47	106.13	1026.34	10.17	65.33	5.54	2.26	66	110	1022.54	12.19	65.86	5.99	2.27	66	110	1017.5	15.6	75.33	4.17	2.7	2016	3	55.86	90.41	1026.71
928	201603	29	2	32	42436	42436	1016.1	13.5	84	0	1.8	5	144	96	6	3	57.73	95.33	1024.5	9.2	62.63	5.93	2.25	60.47	106.13	1026.34	10.17	65.33	5.54	2.26	66	110	1022.54	12.19	65.86	5.99	2.27	66	110	1017.5	15.6	75.33	4.17	2.7	2016	3	55.86	90.41	1026.71
929	201603	20	1	3	42437	42437	1016.9	8.2	95	22.9	4.3	0	29	20	0	1	59.23	97.4	1024.04	9.55	63.43	5.82	2.25	63.8	107.07	1025.47	10.59	67.47	5.69	2.22	72.43	120	1020.14	13.24	70	5.6	2.21	86.67	131.33	1017.2	13.93	82	3.9	2.1	2016	3	56.93	92.23	1026.39
930	201603	26	2	4	42437	42437	1016.9	8.2	95	22.9	4.3	0	29	20	0	1	59.23	97.4	1024.04	9.55	63.43	5.82	2.25	63.8	107.07	1025.47	10.59	67.47	5.69	2.22	72.43	120	1020.14	13.24	70	5.6	2.21	86.67	131.33	1017.2	13.93	82	3.9	2.1	2016	3	56.93	92.23	1026.39
931	201603	35	1	4	42437	42437	1016.9	8.2	95	22.9	4.3	0	29	20	0	1	59.23	97.4	1024.04	9.55	63.43	5.82	2.25	63.8	107.07	1025.47	10.59	67.47	5.69	2.22	72.43	120	1020.14	13.24	70	5.6	2.21	86.67	131.33	1017.2	13.93	82	3.9	2.1	2016	3	56.93	92.23	1026.39
932	201603	24	1	5	42437	42437	1016.9	8.2	95	22.9	4.3	0	29	20	0	1	59.23	97.4	1024.04	9.55	63.43	5.82	2.25	63.8	107.07	1025.47	10.59	67.47	5.69	2.22	72.43	120	1020.14	13.24	70	5.6	2.21	86.67	131.33	1017.2	13.93	82	3.9	2.1	2016	3	56.93	92.23	1026.39
933	201603	30	1	5	42437	42437	1016.9	8.2	95	22.9	4.3	0	29	20	0	1	59.23	97.4	1024.04	9.55	63.43	5.82	2.25	63.8	107.07	1025.47	10.59	67.47	5.69	2.22	72.43	120	1020.14	13.24	70	5.6	2.21	86.67	131.33	1017.2	13.93	82	3.9	2.1	2016	3	56.93	92.23	1026.39
934	201603	33	1	5	42437	42437	1016.9	8.2	95	22.9	4.3	0	29	20	0	1	59.23	97.4	1024.04	9.55	63.43	5.82	2.25	63.8	107.07	1025.47	10.59	67.47	5.69	2.22	72.43	120	1020.14	13.24	70	5.6	2.21	86.67	131.33	1017.2	13.93	82	3.9	2.1	2016	3	56.93	92.23	1026.39
935	201603	26	1	6	42437	42437	1016.9	8.2	95	22.9	4.3	0	29	20	0	1	59.23	97.4	1024.04	9.55	63.43	5.82	2.25	63.8	107.07	1025.47	10.59	67.47	5.69	2.22	72.43	120	1020.14	13.24	70	5.6	2.21	86.67	131.33	1017.2	13.93	82	3.9	2.1	2016	3	56.93	92.23	1026.39
936	201603	23	1	8	42437	42437	1016.9	8.2	95	22.9	4.3	0	29	20	0	1	59.23	97.4	1024.04	9.55	63.43	5.82	2.25	63.8	107.07	1025.47	10.59	67.47	5.69	2.22	72.43	120	1020.14	13.24	70	5.6	2.21	86.67	131.33	1017.2	13.93	82	3.9	2.1	2016	3	56.93	92.23	1026.39
937	201603	25	2	8	42437	42437	1016.9	8.2	95	22.9	4.3	0	29	20	0	1	59.23	97.4	1024.04	9.55	63.43	5.82	2.25	63.8	107.07	1025.47	10.59	67.47	5.69	2.22	72.43	120	1020.14	13.24	70	5.6	2.21	86.67	131.33	1017.2	13.93	82	3.9	2.1	2016	3	56.93	92.23	1026.39
938	201603	30	1	8	42437	42437	1016.9	8.2	95	22.9	4.3	0	29	20	0	1	59.23	97.4	1024.04	9.55	63.43	5.82	2.25	63.8	107.07	1025.47	10.59	67.47	5.69	2.22	72.43	120	1020.14	13.24	70	5.6	2.21	86.67	131.33	1017.2	13.93	82	3.9	2.1	2016	3	56.93	92.23	1026.39
939	201603	33	2	8	42437	42437	1016.9	8.2	95	22.9	4.3	0	29	20	0	1	59.23	97.4	1024.04	9.55	63.43	5.82	2.25	63.8	107.07	1025.47	10.59	67.47	5.69	2.22	72.43	120	1020.14	13.24	70	5.6	2.21	86.67	131.33	1017.2	13.93	82	3.9	2.1	2016	3	56.93	92.23	1026.39
940	201603	28	1	9	42437	42437	1016.9	8.2	95	22.9	4.3	0	29	20	0	1	59.23	97.4	1024.04	9.55	63.43	5.82	2.25	63.8	107.07	1025.47	10.59	67.47	5.69	2.22	72.43	120	1020.14	13.24	70	5.6	2.21	86.67	131.33	1017.2	13.93	82	3.9	2.1	2016	3	56.93	92.23	1026.39
941	201603	31	1	9	42437	42437	1016.9	8.2	95	22.9	4.3	0	29	20	0	1	59.23	97.4	1024.04	9.55	63.43	5.82	2.25	63.8	107.07	1025.47	10.59	67.47	5.69	2.22	72.43	120	1020.14	13.24	70	5.6	2.21	86.67	131.33	1017.2	13.93	82	3.9	2.1	2016	3	56.93	92.23	1026.39
942	201603	27	1	10	42437	42437	1016.9	8.2	95	22.9	4.3	0	29	20	0	1	59.23	97.4	1024.04	9.55	63.43	5.82	2.25	63.8	107.07	1025.47	10.59	67.47	5.69	2.22	72.43	120	1020.14	13.24	70	5.6	2.21	86.67	131.33	1017.2	13.93	82	3.9	2.1	2016	3	56.93	92.23	1026.39
943	201603	33	1	10	42437	42437	1016.9	8.2	95	22.9	4.3	0	29	20	0	1	59.23	97.4	1024.04	9.55	63.43	5.82	2.25	63.8	107.07	1025.47	10.59	67.47	5.69	2.22	72.43	120	1020.14	13.24	70	5.6	2.21	86.67	131.33	1017.2	13.93	82	3.9	2.1	2016	3	56.93	92.23	1026.39
944	201603	26	2	11	42437	42437	1016.9	8.2	95	22.9	4.3	0	29	20	0	1	59.23	97.4	1024.04	9.55	63.43	5.82	2.25	63.8	107.07	1025.47	10.59	67.47	5.69	2.22	72.43	120	1020.14	13.24	70	5.6	2.21	86.67	131.33	1017.2	13.93	82	3.9	2.1	2016	3	56.93	92.23	1026.39
945	201603	27	1	11	42437	42437	1016.9	8.2	95	22.9	4.3	0	29	20	0	1	59.23	97.4	1024.04	9.55	63.43	5.82	2.25	63.8	107.07	1025.47	10.59	67.47	5.69	2.22	72.43	120	1020.14	13.24	70	5.6	2.21	86.67	131.33	1017.2	13.93	82	3.9	2.1	2016	3	56.93	92.23	1026.39
946	201603	25	1	13	42437	42437	1016.9	8.2	95	22.9	4.3	0	29	20	0	1	59.23	97.4	1024.04	9.55	63.43	5.82	2.25	63.8	107.07	1025.47	10.59	67.47	5.69	2.22	72.43	120	1020.14	13.24	70	5.6	2.21	86.67	131.33	1017.2	13.93	82	3.9	2.1	2016	3	56.93	92.23	1026.39
947	201603	31	1	3	42438	42438	1025.9	4.8	72	15.3	2.9	0	38	14	0	1	57.87	94.97	1023.75	9.73	64.6	5.55	2.36	62.2	103.67	1024.75	10.71	67.93	5.69	2.35	69.57	112.71	1018.33	13.53	76.14	4.34	2.59	66.67	99	1017.27	10.77	89.67	1.67	2.77	2016	3	56.48	91.52	1025.92
948	201603	27	1	4	42438	42438	1025.9	4.8	72	15.3	2.9	0	38	14	0	1	57.87	94.97	1023.75	9.73	64.6	5.55	2.36	62.2	103.67	1024.75	10.71	67.93	5.69	2.35	69.57	112.71	1018.33	13.53	76.14	4.34	2.59	66.67	99	1017.27	10.77	89.67	1.67	2.77	2016	3	56.48	91.52	1025.92
949	201603	28	2	4	42438	42438	1025.9	4.8	72	15.3	2.9	0	38	14	0	1	57.87	94.97	1023.75	9.73	64.6	5.55	2.36	62.2	103.67	1024.75	10.71	67.93	5.69	2.35	69.57	112.71	1018.33	13.53	76.14	4.34	2.59	66.67	99	1017.27	10.77	89.67	1.67	2.77	2016	3	56.48	91.52	1025.92
950	201603	28	1	5	42438	42438	1025.9	4.8	72	15.3	2.9	0	38	14	0	1	57.87	94.97	1023.75	9.73	64.6	5.55	2.36	62.2	103.67	1024.75	10.71	67.93	5.69	2.35	69.57	112.71	1018.33	13.53	76.14	4.34	2.59	66.67	99	1017.27	10.77	89.67	1.67	2.77	2016	3	56.48	91.52	1025.92
951	201603	24	1	6	42438	42438	1025.9	4.8	72	15.3	2.9	0	38	14	0	1	57.87	94.97	1023.75	9.73	64.6	5.55	2.36	62.2	103.67	1024.75	10.71	67.93	5.69	2.35	69.57	112.71	1018.33	13.53	76.14	4.34	2.59	66.67	99	1017.27	10.77	89.67	1.67	2.77	2016	3	56.48	91.52	1025.92
952	201603	26	1	6	42438	42438	1025.9	4.8	72	15.3	2.9	0	38	14	0	1	57.87	94.97	1023.75	9.73	64.6	5.55	2.36	62.2	103.67	1024.75	10.71	67.93	5.69	2.35	69.57	112.71	1018.33	13.53	76.14	4.34	2.59	66.67	99	1017.27	10.77	89.67	1.67	2.77	2016	3	56.48	91.52	1025.92
953	201603	29	1	10	42438	42438	1025.9	4.8	72	15.3	2.9	0	38	14	0	1	57.87	94.97	1023.75	9.73	64.6	5.55	2.36	62.2	103.67	1024.75	10.71	67.93	5.69	2.35	69.57	112.71	1018.33	13.53	76.14	4.34	2.59	66.67	99	1017.27	10.77	89.67	1.67	2.77	2016	3	56.48	91.52	1025.92
954	201603	24	1	12	42438	42438	1025.9	4.8	72	15.3	2.9	0	38	14	0	1	57.87	94.97	1023.75	9.73	64.6	5.55	2.36	62.2	103.67	1024.75	10.71	67.93	5.69	2.35	69.57	112.71	1018.33	13.53	76.14	4.34	2.59	66.67	99	1017.27	10.77	89.67	1.67	2.77	2016	3	56.48	91.52	1025.92
955	201603	30	1	12	42438	42438	1025.9	4.8	72	15.3	2.9	0	38	14	0	1	57.87	94.97	1023.75	9.73	64.6	5.55	2.36	62.2	103.67	1024.75	10.71	67.93	5.69	2.35	69.57	112.71	1018.33	13.53	76.14	4.34	2.59	66.67	99	1017.27	10.77	89.67	1.67	2.77	2016	3	56.48	91.52	1025.92
956	201603	27	1	13	42438	42438	1025.9	4.8	72	15.3	2.9	0	38	14	0	1	57.87	94.97	1023.75	9.73	64.6	5.55	2.36	62.2	103.67	1024.75	10.71	67.93	5.69	2.35	69.57	112.71	1018.33	13.53	76.14	4.34	2.59	66.67	99	1017.27	10.77	89.67	1.67	2.77	2016	3	56.48	91.52	1025.92
957	201603	30	1	15	42438	42438	1025.9	4.8	72	15.3	2.9	0	38	14	0	1	57.87	94.97	1023.75	9.73	64.6	5.55	2.36	62.2	103.67	1024.75	10.71	67.93	5.69	2.35	69.57	112.71	1018.33	13.53	76.14	4.34	2.59	66.67	99	1017.27	10.77	89.67	1.67	2.77	2016	3	56.48	91.52	1025.92
958	201603	31	1	3	42439	42439	1031	4.2	58	0	1.6	1.3	44	22	0	1	53.7	89.5	1023.89	9.65	65.37	5.25	2.39	59.2	100.27	1024.35	10.57	67.47	5.69	2.39	61.29	101.57	1018.64	12.6	77.43	3.19	2.6	43.33	70.33	1019.63	8.83	83.67	1.67	3	2016	3	55.53	90.33	1025.6
959	201603	26	1	4	42439	42439	1031	4.2	58	0	1.6	1.3	44	22	0	1	53.7	89.5	1023.89	9.65	65.37	5.25	2.39	59.2	100.27	1024.35	10.57	67.47	5.69	2.39	61.29	101.57	1018.64	12.6	77.43	3.19	2.6	43.33	70.33	1019.63	8.83	83.67	1.67	3	2016	3	55.53	90.33	1025.6
960	201603	29	1	4	42439	42439	1031	4.2	58	0	1.6	1.3	44	22	0	1	53.7	89.5	1023.89	9.65	65.37	5.25	2.39	59.2	100.27	1024.35	10.57	67.47	5.69	2.39	61.29	101.57	1018.64	12.6	77.43	3.19	2.6	43.33	70.33	1019.63	8.83	83.67	1.67	3	2016	3	55.53	90.33	1025.6
961	201603	30	2	4	42439	42439	1031	4.2	58	0	1.6	1.3	44	22	0	1	53.7	89.5	1023.89	9.65	65.37	5.25	2.39	59.2	100.27	1024.35	10.57	67.47	5.69	2.39	61.29	101.57	1018.64	12.6	77.43	3.19	2.6	43.33	70.33	1019.63	8.83	83.67	1.67	3	2016	3	55.53	90.33	1025.6
962	201603	27	1	5	42439	42439	1031	4.2	58	0	1.6	1.3	44	22	0	1	53.7	89.5	1023.89	9.65	65.37	5.25	2.39	59.2	100.27	1024.35	10.57	67.47	5.69	2.39	61.29	101.57	1018.64	12.6	77.43	3.19	2.6	43.33	70.33	1019.63	8.83	83.67	1.67	3	2016	3	55.53	90.33	1025.6
963	201603	33	2	5	42439	42439	1031	4.2	58	0	1.6	1.3	44	22	0	1	53.7	89.5	1023.89	9.65	65.37	5.25	2.39	59.2	100.27	1024.35	10.57	67.47	5.69	2.39	61.29	101.57	1018.64	12.6	77.43	3.19	2.6	43.33	70.33	1019.63	8.83	83.67	1.67	3	2016	3	55.53	90.33	1025.6
964	201603	33	1	5	42439	42439	1031	4.2	58	0	1.6	1.3	44	22	0	1	53.7	89.5	1023.89	9.65	65.37	5.25	2.39	59.2	100.27	1024.35	10.57	67.47	5.69	2.39	61.29	101.57	1018.64	12.6	77.43	3.19	2.6	43.33	70.33	1019.63	8.83	83.67	1.67	3	2016	3	55.53	90.33	1025.6
965	201603	34	1	5	42439	42439	1031	4.2	58	0	1.6	1.3	44	22	0	1	53.7	89.5	1023.89	9.65	65.37	5.25	2.39	59.2	100.27	1024.35	10.57	67.47	5.69	2.39	61.29	101.57	1018.64	12.6	77.43	3.19	2.6	43.33	70.33	1019.63	8.83	83.67	1.67	3	2016	3	55.53	90.33	1025.6
966	201603	23	1	6	42439	42439	1031	4.2	58	0	1.6	1.3	44	22	0	1	53.7	89.5	1023.89	9.65	65.37	5.25	2.39	59.2	100.27	1024.35	10.57	67.47	5.69	2.39	61.29	101.57	1018.64	12.6	77.43	3.19	2.6	43.33	70.33	1019.63	8.83	83.67	1.67	3	2016	3	55.53	90.33	1025.6
967	201603	27	2	6	42439	42439	1031	4.2	58	0	1.6	1.3	44	22	0	1	53.7	89.5	1023.89	9.65	65.37	5.25	2.39	59.2	100.27	1024.35	10.57	67.47	5.69	2.39	61.29	101.57	1018.64	12.6	77.43	3.19	2.6	43.33	70.33	1019.63	8.83	83.67	1.67	3	2016	3	55.53	90.33	1025.6
968	201603	32	2	6	42439	42439	1031	4.2	58	0	1.6	1.3	44	22	0	1	53.7	89.5	1023.89	9.65	65.37	5.25	2.39	59.2	100.27	1024.35	10.57	67.47	5.69	2.39	61.29	101.57	1018.64	12.6	77.43	3.19	2.6	43.33	70.33	1019.63	8.83	83.67	1.67	3	2016	3	55.53	90.33	1025.6
969	201603	23	1	7	42439	42439	1031	4.2	58	0	1.6	1.3	44	22	0	1	53.7	89.5	1023.89	9.65	65.37	5.25	2.39	59.2	100.27	1024.35	10.57	67.47	5.69	2.39	61.29	101.57	1018.64	12.6	77.43	3.19	2.6	43.33	70.33	1019.63	8.83	83.67	1.67	3	2016	3	55.53	90.33	1025.6
970	201603	27	1	7	42439	42439	1031	4.2	58	0	1.6	1.3	44	22	0	1	53.7	89.5	1023.89	9.65	65.37	5.25	2.39	59.2	100.27	1024.35	10.57	67.47	5.69	2.39	61.29	101.57	1018.64	12.6	77.43	3.19	2.6	43.33	70.33	1019.63	8.83	83.67	1.67	3	2016	3	55.53	90.33	1025.6
971	201603	17	2	8	42439	42439	1031	4.2	58	0	1.6	1.3	44	22	0	1	53.7	89.5	1023.89	9.65	65.37	5.25	2.39	59.2	100.27	1024.35	10.57	67.47	5.69	2.39	61.29	101.57	1018.64	12.6	77.43	3.19	2.6	43.33	70.33	1019.63	8.83	83.67	1.67	3	2016	3	55.53	90.33	1025.6
972	201603	30	1	9	42439	42439	1031	4.2	58	0	1.6	1.3	44	22	0	1	53.7	89.5	1023.89	9.65	65.37	5.25	2.39	59.2	100.27	1024.35	10.57	67.47	5.69	2.39	61.29	101.57	1018.64	12.6	77.43	3.19	2.6	43.33	70.33	1019.63	8.83	83.67	1.67	3	2016	3	55.53	90.33	1025.6
973	201603	24	2	10	42439	42439	1031	4.2	58	0	1.6	1.3	44	22	0	1	53.7	89.5	1023.89	9.65	65.37	5.25	2.39	59.2	100.27	1024.35	10.57	67.47	5.69	2.39	61.29	101.57	1018.64	12.6	77.43	3.19	2.6	43.33	70.33	1019.63	8.83	83.67	1.67	3	2016	3	55.53	90.33	1025.6
974	201603	26	1	10	42439	42439	1031	4.2	58	0	1.6	1.3	44	22	0	1	53.7	89.5	1023.89	9.65	65.37	5.25	2.39	59.2	100.27	1024.35	10.57	67.47	5.69	2.39	61.29	101.57	1018.64	12.6	77.43	3.19	2.6	43.33	70.33	1019.63	8.83	83.67	1.67	3	2016	3	55.53	90.33	1025.6
975	201603	29	2	15	42439	42439	1031	4.2	58	0	1.6	1.3	44	22	0	1	53.7	89.5	1023.89	9.65	65.37	5.25	2.39	59.2	100.27	1024.35	10.57	67.47	5.69	2.39	61.29	101.57	1018.64	12.6	77.43	3.19	2.6	43.33	70.33	1019.63	8.83	83.67	1.67	3	2016	3	55.53	90.33	1025.6
976	201603	29	1	19	42439	42439	1031	4.2	58	0	1.6	1.3	44	22	0	1	53.7	89.5	1023.89	9.65	65.37	5.25	2.39	59.2	100.27	1024.35	10.57	67.47	5.69	2.39	61.29	101.57	1018.64	12.6	77.43	3.19	2.6	43.33	70.33	1019.63	8.83	83.67	1.67	3	2016	3	55.53	90.33	1025.6
977	201603	29	1	23	42439	42439	1031	4.2	58	0	1.6	1.3	44	22	0	1	53.7	89.5	1023.89	9.65	65.37	5.25	2.39	59.2	100.27	1024.35	10.57	67.47	5.69	2.39	61.29	101.57	1018.64	12.6	77.43	3.19	2.6	43.33	70.33	1019.63	8.83	83.67	1.67	3	2016	3	55.53	90.33	1025.6
978	201603	26	1	4	42440	42440	1028	4.7	53	0	0.7	8	94	56	2	2	51.77	87.03	1024.22	9.47	65.3	5.01	2.42	58.27	99	1023.97	10.51	67.2	5.19	2.37	50	83.57	1020.34	11.07	76.43	2.69	2.67	18.67	37	1024.6	5.73	75	0.43	2.93	2016	3	55.31	89.4	1025.47
979	201603	30	1	4	42440	42440	1028	4.7	53	0	0.7	8	94	56	2	2	51.77	87.03	1024.22	9.47	65.3	5.01	2.42	58.27	99	1023.97	10.51	67.2	5.19	2.37	50	83.57	1020.34	11.07	76.43	2.69	2.67	18.67	37	1024.6	5.73	75	0.43	2.93	2016	3	55.31	89.4	1025.47
980	201603	33	1	6	42440	42440	1028	4.7	53	0	0.7	8	94	56	2	2	51.77	87.03	1024.22	9.47	65.3	5.01	2.42	58.27	99	1023.97	10.51	67.2	5.19	2.37	50	83.57	1020.34	11.07	76.43	2.69	2.67	18.67	37	1024.6	5.73	75	0.43	2.93	2016	3	55.31	89.4	1025.47
981	201603	27	1	7	42440	42440	1028	4.7	53	0	0.7	8	94	56	2	2	51.77	87.03	1024.22	9.47	65.3	5.01	2.42	58.27	99	1023.97	10.51	67.2	5.19	2.37	50	83.57	1020.34	11.07	76.43	2.69	2.67	18.67	37	1024.6	5.73	75	0.43	2.93	2016	3	55.31	89.4	1025.47
982	201603	27	1	7	42440	42440	1028	4.7	53	0	0.7	8	94	56	2	2	51.77	87.03	1024.22	9.47	65.3	5.01	2.42	58.27	99	1023.97	10.51	67.2	5.19	2.37	50	83.57	1020.34	11.07	76.43	2.69	2.67	18.67	37	1024.6	5.73	75	0.43	2.93	2016	3	55.31	89.4	1025.47
983	201603	27	1	7	42440	42440	1028	4.7	53	0	0.7	8	94	56	2	2	51.77	87.03	1024.22	9.47	65.3	5.01	2.42	58.27	99	1023.97	10.51	67.2	5.19	2.37	50	83.57	1020.34	11.07	76.43	2.69	2.67	18.67	37	1024.6	5.73	75	0.43	2.93	2016	3	55.31	89.4	1025.47
984	201603	29	1	7	42440	42440	1028	4.7	53	0	0.7	8	94	56	2	2	51.77	87.03	1024.22	9.47	65.3	5.01	2.42	58.27	99	1023.97	10.51	67.2	5.19	2.37	50	83.57	1020.34	11.07	76.43	2.69	2.67	18.67	37	1024.6	5.73	75	0.43	2.93	2016	3	55.31	89.4	1025.47
985	201603	31	1	7	42440	42440	1028	4.7	53	0	0.7	8	94	56	2	2	51.77	87.03	1024.22	9.47	65.3	5.01	2.42	58.27	99	1023.97	10.51	67.2	5.19	2.37	50	83.57	1020.34	11.07	76.43	2.69	2.67	18.67	37	1024.6	5.73	75	0.43	2.93	2016	3	55.31	89.4	1025.47
986	201603	24	1	9	42440	42440	1028	4.7	53	0	0.7	8	94	56	2	2	51.77	87.03	1024.22	9.47	65.3	5.01	2.42	58.27	99	1023.97	10.51	67.2	5.19	2.37	50	83.57	1020.34	11.07	76.43	2.69	2.67	18.67	37	1024.6	5.73	75	0.43	2.93	2016	3	55.31	89.4	1025.47
987	201603	29	1	9	42440	42440	1028	4.7	53	0	0.7	8	94	56	2	2	51.77	87.03	1024.22	9.47	65.3	5.01	2.42	58.27	99	1023.97	10.51	67.2	5.19	2.37	50	83.57	1020.34	11.07	76.43	2.69	2.67	18.67	37	1024.6	5.73	75	0.43	2.93	2016	3	55.31	89.4	1025.47
988	201603	26	1	11	42440	42440	1028	4.7	53	0	0.7	8	94	56	2	2	51.77	87.03	1024.22	9.47	65.3	5.01	2.42	58.27	99	1023.97	10.51	67.2	5.19	2.37	50	83.57	1020.34	11.07	76.43	2.69	2.67	18.67	37	1024.6	5.73	75	0.43	2.93	2016	3	55.31	89.4	1025.47
989	201603	28	1	11	42440	42440	1028	4.7	53	0	0.7	8	94	56	2	2	51.77	87.03	1024.22	9.47	65.3	5.01	2.42	58.27	99	1023.97	10.51	67.2	5.19	2.37	50	83.57	1020.34	11.07	76.43	2.69	2.67	18.67	37	1024.6	5.73	75	0.43	2.93	2016	3	55.31	89.4	1025.47
990	201603	34	1	11	42440	42440	1028	4.7	53	0	0.7	8	94	56	2	2	51.77	87.03	1024.22	9.47	65.3	5.01	2.42	58.27	99	1023.97	10.51	67.2	5.19	2.37	50	83.57	1020.34	11.07	76.43	2.69	2.67	18.67	37	1024.6	5.73	75	0.43	2.93	2016	3	55.31	89.4	1025.47
991	201603	35	1	14	42440	42440	1028	4.7	53	0	0.7	8	94	56	2	2	51.77	87.03	1024.22	9.47	65.3	5.01	2.42	58.27	99	1023.97	10.51	67.2	5.19	2.37	50	83.57	1020.34	11.07	76.43	2.69	2.67	18.67	37	1024.6	5.73	75	0.43	2.93	2016	3	55.31	89.4	1025.47
992	201603	24	1	15	42440	42440	1028	4.7	53	0	0.7	8	94	56	2	2	51.77	87.03	1024.22	9.47	65.3	5.01	2.42	58.27	99	1023.97	10.51	67.2	5.19	2.37	50	83.57	1020.34	11.07	76.43	2.69	2.67	18.67	37	1024.6	5.73	75	0.43	2.93	2016	3	55.31	89.4	1025.47
993	201603	27	1	17	42440	42440	1028	4.7	53	0	0.7	8	94	56	2	2	51.77	87.03	1024.22	9.47	65.3	5.01	2.42	58.27	99	1023.97	10.51	67.2	5.19	2.37	50	83.57	1020.34	11.07	76.43	2.69	2.67	18.67	37	1024.6	5.73	75	0.43	2.93	2016	3	55.31	89.4	1025.47
994	201603	43	1	17	42440	42440	1028	4.7	53	0	0.7	8	94	56	2	2	51.77	87.03	1024.22	9.47	65.3	5.01	2.42	58.27	99	1023.97	10.51	67.2	5.19	2.37	50	83.57	1020.34	11.07	76.43	2.69	2.67	18.67	37	1024.6	5.73	75	0.43	2.93	2016	3	55.31	89.4	1025.47
995	201603	25	1	3	42441	42441	1022.6	8.2	54	0	3.8	8	121	72	6	2	52.5	88.3	1024.56	9.18	65.37	4.98	2.33	59	100.07	1023.44	10.42	66.87	5.17	2.29	53.14	85.57	1021.91	9.1	74.86	3	2.26	30.67	58.67	1028.3	4.57	61	3.1	1.73	2016	3	55.33	89.16	1025.38
996	201603	30	1	4	42441	42441	1022.6	8.2	54	0	3.8	8	121	72	6	2	52.5	88.3	1024.56	9.18	65.37	4.98	2.33	59	100.07	1023.44	10.42	66.87	5.17	2.29	53.14	85.57	1021.91	9.1	74.86	3	2.26	30.67	58.67	1028.3	4.57	61	3.1	1.73	2016	3	55.33	89.16	1025.38
997	201603	26	1	5	42441	42441	1022.6	8.2	54	0	3.8	8	121	72	6	2	52.5	88.3	1024.56	9.18	65.37	4.98	2.33	59	100.07	1023.44	10.42	66.87	5.17	2.29	53.14	85.57	1021.91	9.1	74.86	3	2.26	30.67	58.67	1028.3	4.57	61	3.1	1.73	2016	3	55.33	89.16	1025.38
998	201603	30	1	5	42441	42441	1022.6	8.2	54	0	3.8	8	121	72	6	2	52.5	88.3	1024.56	9.18	65.37	4.98	2.33	59	100.07	1023.44	10.42	66.87	5.17	2.29	53.14	85.57	1021.91	9.1	74.86	3	2.26	30.67	58.67	1028.3	4.57	61	3.1	1.73	2016	3	55.33	89.16	1025.38
999	201603	27	1	6	42441	42441	1022.6	8.2	54	0	3.8	8	121	72	6	2	52.5	88.3	1024.56	9.18	65.37	4.98	2.33	59	100.07	1023.44	10.42	66.87	5.17	2.29	53.14	85.57	1021.91	9.1	74.86	3	2.26	30.67	58.67	1028.3	4.57	61	3.1	1.73	2016	3	55.33	89.16	1025.38
1000	201603	31	1	6	42441	42441	1022.6	8.2	54	0	3.8	8	121	72	6	2	52.5	88.3	1024.56	9.18	65.37	4.98	2.33	59	100.07	1023.44	10.42	66.87	5.17	2.29	53.14	85.57	1021.91	9.1	74.86	3	2.26	30.67	58.67	1028.3	4.57	61	3.1	1.73	2016	3	55.33	89.16	1025.38
1001	201603	31	1	7	42441	42441	1022.6	8.2	54	0	3.8	8	121	72	6	2	52.5	88.3	1024.56	9.18	65.37	4.98	2.33	59	100.07	1023.44	10.42	66.87	5.17	2.29	53.14	85.57	1021.91	9.1	74.86	3	2.26	30.67	58.67	1028.3	4.57	61	3.1	1.73	2016	3	55.33	89.16	1025.38
1002	201603	33	1	9	42441	42441	1022.6	8.2	54	0	3.8	8	121	72	6	2	52.5	88.3	1024.56	9.18	65.37	4.98	2.33	59	100.07	1023.44	10.42	66.87	5.17	2.29	53.14	85.57	1021.91	9.1	74.86	3	2.26	30.67	58.67	1028.3	4.57	61	3.1	1.73	2016	3	55.33	89.16	1025.38
1003	201603	29	1	11	42441	42441	1022.6	8.2	54	0	3.8	8	121	72	6	2	52.5	88.3	1024.56	9.18	65.37	4.98	2.33	59	100.07	1023.44	10.42	66.87	5.17	2.29	53.14	85.57	1021.91	9.1	74.86	3	2.26	30.67	58.67	1028.3	4.57	61	3.1	1.73	2016	3	55.33	89.16	1025.38
1004	201603	29	1	13	42441	42441	1022.6	8.2	54	0	3.8	8	121	72	6	2	52.5	88.3	1024.56	9.18	65.37	4.98	2.33	59	100.07	1023.44	10.42	66.87	5.17	2.29	53.14	85.57	1021.91	9.1	74.86	3	2.26	30.67	58.67	1028.3	4.57	61	3.1	1.73	2016	3	55.33	89.16	1025.38
1005	201603	35	1	15	42441	42441	1022.6	8.2	54	0	3.8	8	121	72	6	2	52.5	88.3	1024.56	9.18	65.37	4.98	2.33	59	100.07	1023.44	10.42	66.87	5.17	2.29	53.14	85.57	1021.91	9.1	74.86	3	2.26	30.67	58.67	1028.3	4.57	61	3.1	1.73	2016	3	55.33	89.16	1025.38
1006	201603	34	1	27	42441	42441	1022.6	8.2	54	0	3.8	8	121	72	6	2	52.5	88.3	1024.56	9.18	65.37	4.98	2.33	59	100.07	1023.44	10.42	66.87	5.17	2.29	53.14	85.57	1021.91	9.1	74.86	3	2.26	30.67	58.67	1028.3	4.57	61	3.1	1.73	2016	3	55.33	89.16	1025.38
1007	201603	28	2	4	42442	42442	1020.1	8.9	82	0	2.3	0	99	68	6	2	54.03	90.93	1024.85	8.91	64.4	5.15	2.37	58.93	99.87	1023.03	10.29	66.47	5.37	2.4	52	84.86	1022.76	7.74	72.29	3.19	2.47	50	86.33	1027.2	5.7	55	5.77	2.03	2016	3	55.58	89.69	1025.26
1008	201603	29	2	4	42442	42442	1020.1	8.9	82	0	2.3	0	99	68	6	2	54.03	90.93	1024.85	8.91	64.4	5.15	2.37	58.93	99.87	1023.03	10.29	66.47	5.37	2.4	52	84.86	1022.76	7.74	72.29	3.19	2.47	50	86.33	1027.2	5.7	55	5.77	2.03	2016	3	55.58	89.69	1025.26
1009	201603	33	1	4	42442	42442	1020.1	8.9	82	0	2.3	0	99	68	6	2	54.03	90.93	1024.85	8.91	64.4	5.15	2.37	58.93	99.87	1023.03	10.29	66.47	5.37	2.4	52	84.86	1022.76	7.74	72.29	3.19	2.47	50	86.33	1027.2	5.7	55	5.77	2.03	2016	3	55.58	89.69	1025.26
1010	201603	40	1	4	42442	42442	1020.1	8.9	82	0	2.3	0	99	68	6	2	54.03	90.93	1024.85	8.91	64.4	5.15	2.37	58.93	99.87	1023.03	10.29	66.47	5.37	2.4	52	84.86	1022.76	7.74	72.29	3.19	2.47	50	86.33	1027.2	5.7	55	5.77	2.03	2016	3	55.58	89.69	1025.26
1011	201603	26	1	5	42442	42442	1020.1	8.9	82	0	2.3	0	99	68	6	2	54.03	90.93	1024.85	8.91	64.4	5.15	2.37	58.93	99.87	1023.03	10.29	66.47	5.37	2.4	52	84.86	1022.76	7.74	72.29	3.19	2.47	50	86.33	1027.2	5.7	55	5.77	2.03	2016	3	55.58	89.69	1025.26
1012	201603	30	1	5	42442	42442	1020.1	8.9	82	0	2.3	0	99	68	6	2	54.03	90.93	1024.85	8.91	64.4	5.15	2.37	58.93	99.87	1023.03	10.29	66.47	5.37	2.4	52	84.86	1022.76	7.74	72.29	3.19	2.47	50	86.33	1027.2	5.7	55	5.77	2.03	2016	3	55.58	89.69	1025.26
1013	201603	30	1	5	42442	42442	1020.1	8.9	82	0	2.3	0	99	68	6	2	54.03	90.93	1024.85	8.91	64.4	5.15	2.37	58.93	99.87	1023.03	10.29	66.47	5.37	2.4	52	84.86	1022.76	7.74	72.29	3.19	2.47	50	86.33	1027.2	5.7	55	5.77	2.03	2016	3	55.58	89.69	1025.26
1014	201603	34	1	5	42442	42442	1020.1	8.9	82	0	2.3	0	99	68	6	2	54.03	90.93	1024.85	8.91	64.4	5.15	2.37	58.93	99.87	1023.03	10.29	66.47	5.37	2.4	52	84.86	1022.76	7.74	72.29	3.19	2.47	50	86.33	1027.2	5.7	55	5.77	2.03	2016	3	55.58	89.69	1025.26
1015	201603	34	1	5	42442	42442	1020.1	8.9	82	0	2.3	0	99	68	6	2	54.03	90.93	1024.85	8.91	64.4	5.15	2.37	58.93	99.87	1023.03	10.29	66.47	5.37	2.4	52	84.86	1022.76	7.74	72.29	3.19	2.47	50	86.33	1027.2	5.7	55	5.77	2.03	2016	3	55.58	89.69	1025.26
1016	201603	24	1	6	42442	42442	1020.1	8.9	82	0	2.3	0	99	68	6	2	54.03	90.93	1024.85	8.91	64.4	5.15	2.37	58.93	99.87	1023.03	10.29	66.47	5.37	2.4	52	84.86	1022.76	7.74	72.29	3.19	2.47	50	86.33	1027.2	5.7	55	5.77	2.03	2016	3	55.58	89.69	1025.26
1017	201603	26	1	7	42442	42442	1020.1	8.9	82	0	2.3	0	99	68	6	2	54.03	90.93	1024.85	8.91	64.4	5.15	2.37	58.93	99.87	1023.03	10.29	66.47	5.37	2.4	52	84.86	1022.76	7.74	72.29	3.19	2.47	50	86.33	1027.2	5.7	55	5.77	2.03	2016	3	55.58	89.69	1025.26
1018	201603	32	1	7	42442	42442	1020.1	8.9	82	0	2.3	0	99	68	6	2	54.03	90.93	1024.85	8.91	64.4	5.15	2.37	58.93	99.87	1023.03	10.29	66.47	5.37	2.4	52	84.86	1022.76	7.74	72.29	3.19	2.47	50	86.33	1027.2	5.7	55	5.77	2.03	2016	3	55.58	89.69	1025.26
1019	201603	21	2	8	42442	42442	1020.1	8.9	82	0	2.3	0	99	68	6	2	54.03	90.93	1024.85	8.91	64.4	5.15	2.37	58.93	99.87	1023.03	10.29	66.47	5.37	2.4	52	84.86	1022.76	7.74	72.29	3.19	2.47	50	86.33	1027.2	5.7	55	5.77	2.03	2016	3	55.58	89.69	1025.26
1020	201603	33	1	8	42442	42442	1020.1	8.9	82	0	2.3	0	99	68	6	2	54.03	90.93	1024.85	8.91	64.4	5.15	2.37	58.93	99.87	1023.03	10.29	66.47	5.37	2.4	52	84.86	1022.76	7.74	72.29	3.19	2.47	50	86.33	1027.2	5.7	55	5.77	2.03	2016	3	55.58	89.69	1025.26
1021	201603	28	1	9	42442	42442	1020.1	8.9	82	0	2.3	0	99	68	6	2	54.03	90.93	1024.85	8.91	64.4	5.15	2.37	58.93	99.87	1023.03	10.29	66.47	5.37	2.4	52	84.86	1022.76	7.74	72.29	3.19	2.47	50	86.33	1027.2	5.7	55	5.77	2.03	2016	3	55.58	89.69	1025.26
1022	201603	32	1	9	42442	42442	1020.1	8.9	82	0	2.3	0	99	68	6	2	54.03	90.93	1024.85	8.91	64.4	5.15	2.37	58.93	99.87	1023.03	10.29	66.47	5.37	2.4	52	84.86	1022.76	7.74	72.29	3.19	2.47	50	86.33	1027.2	5.7	55	5.77	2.03	2016	3	55.58	89.69	1025.26
1023	201603	23	1	10	42442	42442	1020.1	8.9	82	0	2.3	0	99	68	6	2	54.03	90.93	1024.85	8.91	64.4	5.15	2.37	58.93	99.87	1023.03	10.29	66.47	5.37	2.4	52	84.86	1022.76	7.74	72.29	3.19	2.47	50	86.33	1027.2	5.7	55	5.77	2.03	2016	3	55.58	89.69	1025.26
1024	201603	31	2	10	42442	42442	1020.1	8.9	82	0	2.3	0	99	68	6	2	54.03	90.93	1024.85	8.91	64.4	5.15	2.37	58.93	99.87	1023.03	10.29	66.47	5.37	2.4	52	84.86	1022.76	7.74	72.29	3.19	2.47	50	86.33	1027.2	5.7	55	5.77	2.03	2016	3	55.58	89.69	1025.26
1025	201603	40	1	10	42442	42442	1020.1	8.9	82	0	2.3	0	99	68	6	2	54.03	90.93	1024.85	8.91	64.4	5.15	2.37	58.93	99.87	1023.03	10.29	66.47	5.37	2.4	52	84.86	1022.76	7.74	72.29	3.19	2.47	50	86.33	1027.2	5.7	55	5.77	2.03	2016	3	55.58	89.69	1025.26
1026	201603	30	1	11	42442	42442	1020.1	8.9	82	0	2.3	0	99	68	6	2	54.03	90.93	1024.85	8.91	64.4	5.15	2.37	58.93	99.87	1023.03	10.29	66.47	5.37	2.4	52	84.86	1022.76	7.74	72.29	3.19	2.47	50	86.33	1027.2	5.7	55	5.77	2.03	2016	3	55.58	89.69	1025.26
1027	201603	30	1	11	42442	42442	1020.1	8.9	82	0	2.3	0	99	68	6	2	54.03	90.93	1024.85	8.91	64.4	5.15	2.37	58.93	99.87	1023.03	10.29	66.47	5.37	2.4	52	84.86	1022.76	7.74	72.29	3.19	2.47	50	86.33	1027.2	5.7	55	5.77	2.03	2016	3	55.58	89.69	1025.26
1028	201603	26	1	12	42442	42442	1020.1	8.9	82	0	2.3	0	99	68	6	2	54.03	90.93	1024.85	8.91	64.4	5.15	2.37	58.93	99.87	1023.03	10.29	66.47	5.37	2.4	52	84.86	1022.76	7.74	72.29	3.19	2.47	50	86.33	1027.2	5.7	55	5.77	2.03	2016	3	55.58	89.69	1025.26
1029	201603	27	1	15	42442	42442	1020.1	8.9	82	0	2.3	0	99	68	6	2	54.03	90.93	1024.85	8.91	64.4	5.15	2.37	58.93	99.87	1023.03	10.29	66.47	5.37	2.4	52	84.86	1022.76	7.74	72.29	3.19	2.47	50	86.33	1027.2	5.7	55	5.77	2.03	2016	3	55.58	89.69	1025.26
1030	201603	26	1	19	42442	42442	1020.1	8.9	82	0	2.3	0	99	68	6	2	54.03	90.93	1024.85	8.91	64.4	5.15	2.37	58.93	99.87	1023.03	10.29	66.47	5.37	2.4	52	84.86	1022.76	7.74	72.29	3.19	2.47	50	86.33	1027.2	5.7	55	5.77	2.03	2016	3	55.58	89.69	1025.26
1031	201603	26	1	23	42442	42442	1020.1	8.9	82	0	2.3	0	99	68	6	2	54.03	90.93	1024.85	8.91	64.4	5.15	2.37	58.93	99.87	1023.03	10.29	66.47	5.37	2.4	52	84.86	1022.76	7.74	72.29	3.19	2.47	50	86.33	1027.2	5.7	55	5.77	2.03	2016	3	55.58	89.69	1025.26
1032	201603	26	1	5	42443	42443	1025.6	7.6	75	0	2.3	6.7	104	66	6	2	55.23	92.7	1025.13	8.65	64.33	4.94	2.39	59	97.8	1022.79	10.04	67.93	4.74	2.41	49.71	81.29	1022.94	7.5	71.14	3.19	2.49	65.33	104.67	1023.57	7.27	63	5.33	2.27	2016	3	56.47	91.04	1025.21
1033	201603	30	1	5	42443	42443	1025.6	7.6	75	0	2.3	6.7	104	66	6	2	55.23	92.7	1025.13	8.65	64.33	4.94	2.39	59	97.8	1022.79	10.04	67.93	4.74	2.41	49.71	81.29	1022.94	7.5	71.14	3.19	2.49	65.33	104.67	1023.57	7.27	63	5.33	2.27	2016	3	56.47	91.04	1025.21
1034	201603	24	1	6	42443	42443	1025.6	7.6	75	0	2.3	6.7	104	66	6	2	55.23	92.7	1025.13	8.65	64.33	4.94	2.39	59	97.8	1022.79	10.04	67.93	4.74	2.41	49.71	81.29	1022.94	7.5	71.14	3.19	2.49	65.33	104.67	1023.57	7.27	63	5.33	2.27	2016	3	56.47	91.04	1025.21
1035	201603	24	1	7	42443	42443	1025.6	7.6	75	0	2.3	6.7	104	66	6	2	55.23	92.7	1025.13	8.65	64.33	4.94	2.39	59	97.8	1022.79	10.04	67.93	4.74	2.41	49.71	81.29	1022.94	7.5	71.14	3.19	2.49	65.33	104.67	1023.57	7.27	63	5.33	2.27	2016	3	56.47	91.04	1025.21
1036	201603	20	2	8	42443	42443	1025.6	7.6	75	0	2.3	6.7	104	66	6	2	55.23	92.7	1025.13	8.65	64.33	4.94	2.39	59	97.8	1022.79	10.04	67.93	4.74	2.41	49.71	81.29	1022.94	7.5	71.14	3.19	2.49	65.33	104.67	1023.57	7.27	63	5.33	2.27	2016	3	56.47	91.04	1025.21
1037	201603	25	1	8	42443	42443	1025.6	7.6	75	0	2.3	6.7	104	66	6	2	55.23	92.7	1025.13	8.65	64.33	4.94	2.39	59	97.8	1022.79	10.04	67.93	4.74	2.41	49.71	81.29	1022.94	7.5	71.14	3.19	2.49	65.33	104.67	1023.57	7.27	63	5.33	2.27	2016	3	56.47	91.04	1025.21
1038	201603	29	1	8	42443	42443	1025.6	7.6	75	0	2.3	6.7	104	66	6	2	55.23	92.7	1025.13	8.65	64.33	4.94	2.39	59	97.8	1022.79	10.04	67.93	4.74	2.41	49.71	81.29	1022.94	7.5	71.14	3.19	2.49	65.33	104.67	1023.57	7.27	63	5.33	2.27	2016	3	56.47	91.04	1025.21
1039	201603	24	1	9	42443	42443	1025.6	7.6	75	0	2.3	6.7	104	66	6	2	55.23	92.7	1025.13	8.65	64.33	4.94	2.39	59	97.8	1022.79	10.04	67.93	4.74	2.41	49.71	81.29	1022.94	7.5	71.14	3.19	2.49	65.33	104.67	1023.57	7.27	63	5.33	2.27	2016	3	56.47	91.04	1025.21
1040	201603	28	2	9	42443	42443	1025.6	7.6	75	0	2.3	6.7	104	66	6	2	55.23	92.7	1025.13	8.65	64.33	4.94	2.39	59	97.8	1022.79	10.04	67.93	4.74	2.41	49.71	81.29	1022.94	7.5	71.14	3.19	2.49	65.33	104.67	1023.57	7.27	63	5.33	2.27	2016	3	56.47	91.04	1025.21
1041	201603	34	1	9	42443	42443	1025.6	7.6	75	0	2.3	6.7	104	66	6	2	55.23	92.7	1025.13	8.65	64.33	4.94	2.39	59	97.8	1022.79	10.04	67.93	4.74	2.41	49.71	81.29	1022.94	7.5	71.14	3.19	2.49	65.33	104.67	1023.57	7.27	63	5.33	2.27	2016	3	56.47	91.04	1025.21
1042	201603	23	2	10	42443	42443	1025.6	7.6	75	0	2.3	6.7	104	66	6	2	55.23	92.7	1025.13	8.65	64.33	4.94	2.39	59	97.8	1022.79	10.04	67.93	4.74	2.41	49.71	81.29	1022.94	7.5	71.14	3.19	2.49	65.33	104.67	1023.57	7.27	63	5.33	2.27	2016	3	56.47	91.04	1025.21
1043	201603	26	1	10	42443	42443	1025.6	7.6	75	0	2.3	6.7	104	66	6	2	55.23	92.7	1025.13	8.65	64.33	4.94	2.39	59	97.8	1022.79	10.04	67.93	4.74	2.41	49.71	81.29	1022.94	7.5	71.14	3.19	2.49	65.33	104.67	1023.57	7.27	63	5.33	2.27	2016	3	56.47	91.04	1025.21
1044	201603	29	1	10	42443	42443	1025.6	7.6	75	0	2.3	6.7	104	66	6	2	55.23	92.7	1025.13	8.65	64.33	4.94	2.39	59	97.8	1022.79	10.04	67.93	4.74	2.41	49.71	81.29	1022.94	7.5	71.14	3.19	2.49	65.33	104.67	1023.57	7.27	63	5.33	2.27	2016	3	56.47	91.04	1025.21
1045	201603	36	1	10	42443	42443	1025.6	7.6	75	0	2.3	6.7	104	66	6	2	55.23	92.7	1025.13	8.65	64.33	4.94	2.39	59	97.8	1022.79	10.04	67.93	4.74	2.41	49.71	81.29	1022.94	7.5	71.14	3.19	2.49	65.33	104.67	1023.57	7.27	63	5.33	2.27	2016	3	56.47	91.04	1025.21
1046	201603	23	1	11	42443	42443	1025.6	7.6	75	0	2.3	6.7	104	66	6	2	55.23	92.7	1025.13	8.65	64.33	4.94	2.39	59	97.8	1022.79	10.04	67.93	4.74	2.41	49.71	81.29	1022.94	7.5	71.14	3.19	2.49	65.33	104.67	1023.57	7.27	63	5.33	2.27	2016	3	56.47	91.04	1025.21
1047	201603	26	1	11	42443	42443	1025.6	7.6	75	0	2.3	6.7	104	66	6	2	55.23	92.7	1025.13	8.65	64.33	4.94	2.39	59	97.8	1022.79	10.04	67.93	4.74	2.41	49.71	81.29	1022.94	7.5	71.14	3.19	2.49	65.33	104.67	1023.57	7.27	63	5.33	2.27	2016	3	56.47	91.04	1025.21
1048	201603	31	1	11	42443	42443	1025.6	7.6	75	0	2.3	6.7	104	66	6	2	55.23	92.7	1025.13	8.65	64.33	4.94	2.39	59	97.8	1022.79	10.04	67.93	4.74	2.41	49.71	81.29	1022.94	7.5	71.14	3.19	2.49	65.33	104.67	1023.57	7.27	63	5.33	2.27	2016	3	56.47	91.04	1025.21
1049	201603	31	1	11	42443	42443	1025.6	7.6	75	0	2.3	6.7	104	66	6	2	55.23	92.7	1025.13	8.65	64.33	4.94	2.39	59	97.8	1022.79	10.04	67.93	4.74	2.41	49.71	81.29	1022.94	7.5	71.14	3.19	2.49	65.33	104.67	1023.57	7.27	63	5.33	2.27	2016	3	56.47	91.04	1025.21
1050	201603	31	1	11	42443	42443	1025.6	7.6	75	0	2.3	6.7	104	66	6	2	55.23	92.7	1025.13	8.65	64.33	4.94	2.39	59	97.8	1022.79	10.04	67.93	4.74	2.41	49.71	81.29	1022.94	7.5	71.14	3.19	2.49	65.33	104.67	1023.57	7.27	63	5.33	2.27	2016	3	56.47	91.04	1025.21
1051	201603	32	1	12	42443	42443	1025.6	7.6	75	0	2.3	6.7	104	66	6	2	55.23	92.7	1025.13	8.65	64.33	4.94	2.39	59	97.8	1022.79	10.04	67.93	4.74	2.41	49.71	81.29	1022.94	7.5	71.14	3.19	2.49	65.33	104.67	1023.57	7.27	63	5.33	2.27	2016	3	56.47	91.04	1025.21
1052	201603	27	1	13	42443	42443	1025.6	7.6	75	0	2.3	6.7	104	66	6	2	55.23	92.7	1025.13	8.65	64.33	4.94	2.39	59	97.8	1022.79	10.04	67.93	4.74	2.41	49.71	81.29	1022.94	7.5	71.14	3.19	2.49	65.33	104.67	1023.57	7.27	63	5.33	2.27	2016	3	56.47	91.04	1025.21
1053	201603	41	1	13	42443	42443	1025.6	7.6	75	0	2.3	6.7	104	66	6	2	55.23	92.7	1025.13	8.65	64.33	4.94	2.39	59	97.8	1022.79	10.04	67.93	4.74	2.41	49.71	81.29	1022.94	7.5	71.14	3.19	2.49	65.33	104.67	1023.57	7.27	63	5.33	2.27	2016	3	56.47	91.04	1025.21
1054	201603	24	1	14	42443	42443	1025.6	7.6	75	0	2.3	6.7	104	66	6	2	55.23	92.7	1025.13	8.65	64.33	4.94	2.39	59	97.8	1022.79	10.04	67.93	4.74	2.41	49.71	81.29	1022.94	7.5	71.14	3.19	2.49	65.33	104.67	1023.57	7.27	63	5.33	2.27	2016	3	56.47	91.04	1025.21
1055	201603	28	1	14	42443	42443	1025.6	7.6	75	0	2.3	6.7	104	66	6	2	55.23	92.7	1025.13	8.65	64.33	4.94	2.39	59	97.8	1022.79	10.04	67.93	4.74	2.41	49.71	81.29	1022.94	7.5	71.14	3.19	2.49	65.33	104.67	1023.57	7.27	63	5.33	2.27	2016	3	56.47	91.04	1025.21
1056	201603	25	1	15	42443	42443	1025.6	7.6	75	0	2.3	6.7	104	66	6	2	55.23	92.7	1025.13	8.65	64.33	4.94	2.39	59	97.8	1022.79	10.04	67.93	4.74	2.41	49.71	81.29	1022.94	7.5	71.14	3.19	2.49	65.33	104.67	1023.57	7.27	63	5.33	2.27	2016	3	56.47	91.04	1025.21
1057	201603	34	1	15	42443	42443	1025.6	7.6	75	0	2.3	6.7	104	66	6	2	55.23	92.7	1025.13	8.65	64.33	4.94	2.39	59	97.8	1022.79	10.04	67.93	4.74	2.41	49.71	81.29	1022.94	7.5	71.14	3.19	2.49	65.33	104.67	1023.57	7.27	63	5.33	2.27	2016	3	56.47	91.04	1025.21
1058	201603	30	1	16	42443	42443	1025.6	7.6	75	0	2.3	6.7	104	66	6	2	55.23	92.7	1025.13	8.65	64.33	4.94	2.39	59	97.8	1022.79	10.04	67.93	4.74	2.41	49.71	81.29	1022.94	7.5	71.14	3.19	2.49	65.33	104.67	1023.57	7.27	63	5.33	2.27	2016	3	56.47	91.04	1025.21
1059	201603	22	1	21	42443	42443	1025.6	7.6	75	0	2.3	6.7	104	66	6	2	55.23	92.7	1025.13	8.65	64.33	4.94	2.39	59	97.8	1022.79	10.04	67.93	4.74	2.41	49.71	81.29	1022.94	7.5	71.14	3.19	2.49	65.33	104.67	1023.57	7.27	63	5.33	2.27	2016	3	56.47	91.04	1025.21
1060	201603	27	1	25	42443	42443	1025.6	7.6	75	0	2.3	6.7	104	66	6	2	55.23	92.7	1025.13	8.65	64.33	4.94	2.39	59	97.8	1022.79	10.04	67.93	4.74	2.41	49.71	81.29	1022.94	7.5	71.14	3.19	2.49	65.33	104.67	1023.57	7.27	63	5.33	2.27	2016	3	56.47	91.04	1025.21
1061	201603	27	1	26	42443	42443	1025.6	7.6	75	0	2.3	6.7	104	66	6	2	55.23	92.7	1025.13	8.65	64.33	4.94	2.39	59	97.8	1022.79	10.04	67.93	4.74	2.41	49.71	81.29	1022.94	7.5	71.14	3.19	2.49	65.33	104.67	1023.57	7.27	63	5.33	2.27	2016	3	56.47	91.04	1025.21
1062	201603	18	1	5	42444	42444	1022.4	8.5	68	0	2.1	8.3	80	46	3	2	55.73	94.2	1025.63	8.49	64.03	5.16	2.38	58.4	96.2	1022.93	9.69	68.93	4.73	2.37	45.43	75.57	1024.3	6.66	69.86	3.43	2.56	68.67	108	1022.77	8.23	70.33	4.9	2.8	2016	3	57.36	92.53	1025.25
1063	201603	25	1	6	42444	42444	1022.4	8.5	68	0	2.1	8.3	80	46	3	2	55.73	94.2	1025.63	8.49	64.03	5.16	2.38	58.4	96.2	1022.93	9.69	68.93	4.73	2.37	45.43	75.57	1024.3	6.66	69.86	3.43	2.56	68.67	108	1022.77	8.23	70.33	4.9	2.8	2016	3	57.36	92.53	1025.25
1064	201603	25	1	6	42444	42444	1022.4	8.5	68	0	2.1	8.3	80	46	3	2	55.73	94.2	1025.63	8.49	64.03	5.16	2.38	58.4	96.2	1022.93	9.69	68.93	4.73	2.37	45.43	75.57	1024.3	6.66	69.86	3.43	2.56	68.67	108	1022.77	8.23	70.33	4.9	2.8	2016	3	57.36	92.53	1025.25
1065	201603	30	2	6	42444	42444	1022.4	8.5	68	0	2.1	8.3	80	46	3	2	55.73	94.2	1025.63	8.49	64.03	5.16	2.38	58.4	96.2	1022.93	9.69	68.93	4.73	2.37	45.43	75.57	1024.3	6.66	69.86	3.43	2.56	68.67	108	1022.77	8.23	70.33	4.9	2.8	2016	3	57.36	92.53	1025.25
1066	201603	25	1	7	42444	42444	1022.4	8.5	68	0	2.1	8.3	80	46	3	2	55.73	94.2	1025.63	8.49	64.03	5.16	2.38	58.4	96.2	1022.93	9.69	68.93	4.73	2.37	45.43	75.57	1024.3	6.66	69.86	3.43	2.56	68.67	108	1022.77	8.23	70.33	4.9	2.8	2016	3	57.36	92.53	1025.25
1067	201603	29	1	7	42444	42444	1022.4	8.5	68	0	2.1	8.3	80	46	3	2	55.73	94.2	1025.63	8.49	64.03	5.16	2.38	58.4	96.2	1022.93	9.69	68.93	4.73	2.37	45.43	75.57	1024.3	6.66	69.86	3.43	2.56	68.67	108	1022.77	8.23	70.33	4.9	2.8	2016	3	57.36	92.53	1025.25
1068	201603	33	1	7	42444	42444	1022.4	8.5	68	0	2.1	8.3	80	46	3	2	55.73	94.2	1025.63	8.49	64.03	5.16	2.38	58.4	96.2	1022.93	9.69	68.93	4.73	2.37	45.43	75.57	1024.3	6.66	69.86	3.43	2.56	68.67	108	1022.77	8.23	70.33	4.9	2.8	2016	3	57.36	92.53	1025.25
1069	201603	19	1	8	42444	42444	1022.4	8.5	68	0	2.1	8.3	80	46	3	2	55.73	94.2	1025.63	8.49	64.03	5.16	2.38	58.4	96.2	1022.93	9.69	68.93	4.73	2.37	45.43	75.57	1024.3	6.66	69.86	3.43	2.56	68.67	108	1022.77	8.23	70.33	4.9	2.8	2016	3	57.36	92.53	1025.25
1070	201603	27	1	8	42444	42444	1022.4	8.5	68	0	2.1	8.3	80	46	3	2	55.73	94.2	1025.63	8.49	64.03	5.16	2.38	58.4	96.2	1022.93	9.69	68.93	4.73	2.37	45.43	75.57	1024.3	6.66	69.86	3.43	2.56	68.67	108	1022.77	8.23	70.33	4.9	2.8	2016	3	57.36	92.53	1025.25
1071	201603	21	1	9	42444	42444	1022.4	8.5	68	0	2.1	8.3	80	46	3	2	55.73	94.2	1025.63	8.49	64.03	5.16	2.38	58.4	96.2	1022.93	9.69	68.93	4.73	2.37	45.43	75.57	1024.3	6.66	69.86	3.43	2.56	68.67	108	1022.77	8.23	70.33	4.9	2.8	2016	3	57.36	92.53	1025.25
1072	201603	27	2	9	42444	42444	1022.4	8.5	68	0	2.1	8.3	80	46	3	2	55.73	94.2	1025.63	8.49	64.03	5.16	2.38	58.4	96.2	1022.93	9.69	68.93	4.73	2.37	45.43	75.57	1024.3	6.66	69.86	3.43	2.56	68.67	108	1022.77	8.23	70.33	4.9	2.8	2016	3	57.36	92.53	1025.25
1073	201603	23	1	10	42444	42444	1022.4	8.5	68	0	2.1	8.3	80	46	3	2	55.73	94.2	1025.63	8.49	64.03	5.16	2.38	58.4	96.2	1022.93	9.69	68.93	4.73	2.37	45.43	75.57	1024.3	6.66	69.86	3.43	2.56	68.67	108	1022.77	8.23	70.33	4.9	2.8	2016	3	57.36	92.53	1025.25
1074	201603	24	1	10	42444	42444	1022.4	8.5	68	0	2.1	8.3	80	46	3	2	55.73	94.2	1025.63	8.49	64.03	5.16	2.38	58.4	96.2	1022.93	9.69	68.93	4.73	2.37	45.43	75.57	1024.3	6.66	69.86	3.43	2.56	68.67	108	1022.77	8.23	70.33	4.9	2.8	2016	3	57.36	92.53	1025.25
1075	201603	32	1	10	42444	42444	1022.4	8.5	68	0	2.1	8.3	80	46	3	2	55.73	94.2	1025.63	8.49	64.03	5.16	2.38	58.4	96.2	1022.93	9.69	68.93	4.73	2.37	45.43	75.57	1024.3	6.66	69.86	3.43	2.56	68.67	108	1022.77	8.23	70.33	4.9	2.8	2016	3	57.36	92.53	1025.25
1076	201603	34	1	10	42444	42444	1022.4	8.5	68	0	2.1	8.3	80	46	3	2	55.73	94.2	1025.63	8.49	64.03	5.16	2.38	58.4	96.2	1022.93	9.69	68.93	4.73	2.37	45.43	75.57	1024.3	6.66	69.86	3.43	2.56	68.67	108	1022.77	8.23	70.33	4.9	2.8	2016	3	57.36	92.53	1025.25
1077	201603	26	1	11	42444	42444	1022.4	8.5	68	0	2.1	8.3	80	46	3	2	55.73	94.2	1025.63	8.49	64.03	5.16	2.38	58.4	96.2	1022.93	9.69	68.93	4.73	2.37	45.43	75.57	1024.3	6.66	69.86	3.43	2.56	68.67	108	1022.77	8.23	70.33	4.9	2.8	2016	3	57.36	92.53	1025.25
1078	201603	27	2	11	42444	42444	1022.4	8.5	68	0	2.1	8.3	80	46	3	2	55.73	94.2	1025.63	8.49	64.03	5.16	2.38	58.4	96.2	1022.93	9.69	68.93	4.73	2.37	45.43	75.57	1024.3	6.66	69.86	3.43	2.56	68.67	108	1022.77	8.23	70.33	4.9	2.8	2016	3	57.36	92.53	1025.25
1079	201603	35	1	11	42444	42444	1022.4	8.5	68	0	2.1	8.3	80	46	3	2	55.73	94.2	1025.63	8.49	64.03	5.16	2.38	58.4	96.2	1022.93	9.69	68.93	4.73	2.37	45.43	75.57	1024.3	6.66	69.86	3.43	2.56	68.67	108	1022.77	8.23	70.33	4.9	2.8	2016	3	57.36	92.53	1025.25
1080	201603	25	1	12	42444	42444	1022.4	8.5	68	0	2.1	8.3	80	46	3	2	55.73	94.2	1025.63	8.49	64.03	5.16	2.38	58.4	96.2	1022.93	9.69	68.93	4.73	2.37	45.43	75.57	1024.3	6.66	69.86	3.43	2.56	68.67	108	1022.77	8.23	70.33	4.9	2.8	2016	3	57.36	92.53	1025.25
1081	201603	25	1	14	42444	42444	1022.4	8.5	68	0	2.1	8.3	80	46	3	2	55.73	94.2	1025.63	8.49	64.03	5.16	2.38	58.4	96.2	1022.93	9.69	68.93	4.73	2.37	45.43	75.57	1024.3	6.66	69.86	3.43	2.56	68.67	108	1022.77	8.23	70.33	4.9	2.8	2016	3	57.36	92.53	1025.25
1082	201603	26	1	14	42444	42444	1022.4	8.5	68	0	2.1	8.3	80	46	3	2	55.73	94.2	1025.63	8.49	64.03	5.16	2.38	58.4	96.2	1022.93	9.69	68.93	4.73	2.37	45.43	75.57	1024.3	6.66	69.86	3.43	2.56	68.67	108	1022.77	8.23	70.33	4.9	2.8	2016	3	57.36	92.53	1025.25
1083	201603	28	1	14	42444	42444	1022.4	8.5	68	0	2.1	8.3	80	46	3	2	55.73	94.2	1025.63	8.49	64.03	5.16	2.38	58.4	96.2	1022.93	9.69	68.93	4.73	2.37	45.43	75.57	1024.3	6.66	69.86	3.43	2.56	68.67	108	1022.77	8.23	70.33	4.9	2.8	2016	3	57.36	92.53	1025.25
1084	201603	31	1	14	42444	42444	1022.4	8.5	68	0	2.1	8.3	80	46	3	2	55.73	94.2	1025.63	8.49	64.03	5.16	2.38	58.4	96.2	1022.93	9.69	68.93	4.73	2.37	45.43	75.57	1024.3	6.66	69.86	3.43	2.56	68.67	108	1022.77	8.23	70.33	4.9	2.8	2016	3	57.36	92.53	1025.25
1085	201603	32	1	14	42444	42444	1022.4	8.5	68	0	2.1	8.3	80	46	3	2	55.73	94.2	1025.63	8.49	64.03	5.16	2.38	58.4	96.2	1022.93	9.69	68.93	4.73	2.37	45.43	75.57	1024.3	6.66	69.86	3.43	2.56	68.67	108	1022.77	8.23	70.33	4.9	2.8	2016	3	57.36	92.53	1025.25
1086	201603	18	2	15	42444	42444	1022.4	8.5	68	0	2.1	8.3	80	46	3	2	55.73	94.2	1025.63	8.49	64.03	5.16	2.38	58.4	96.2	1022.93	9.69	68.93	4.73	2.37	45.43	75.57	1024.3	6.66	69.86	3.43	2.56	68.67	108	1022.77	8.23	70.33	4.9	2.8	2016	3	57.36	92.53	1025.25
1087	201603	31	1	16	42444	42444	1022.4	8.5	68	0	2.1	8.3	80	46	3	2	55.73	94.2	1025.63	8.49	64.03	5.16	2.38	58.4	96.2	1022.93	9.69	68.93	4.73	2.37	45.43	75.57	1024.3	6.66	69.86	3.43	2.56	68.67	108	1022.77	8.23	70.33	4.9	2.8	2016	3	57.36	92.53	1025.25
1088	201603	27	1	17	42444	42444	1022.4	8.5	68	0	2.1	8.3	80	46	3	2	55.73	94.2	1025.63	8.49	64.03	5.16	2.38	58.4	96.2	1022.93	9.69	68.93	4.73	2.37	45.43	75.57	1024.3	6.66	69.86	3.43	2.56	68.67	108	1022.77	8.23	70.33	4.9	2.8	2016	3	57.36	92.53	1025.25
1089	201603	28	1	17	42444	42444	1022.4	8.5	68	0	2.1	8.3	80	46	3	2	55.73	94.2	1025.63	8.49	64.03	5.16	2.38	58.4	96.2	1022.93	9.69	68.93	4.73	2.37	45.43	75.57	1024.3	6.66	69.86	3.43	2.56	68.67	108	1022.77	8.23	70.33	4.9	2.8	2016	3	57.36	92.53	1025.25
1090	201603	33	1	22	42444	42444	1022.4	8.5	68	0	2.1	8.3	80	46	3	2	55.73	94.2	1025.63	8.49	64.03	5.16	2.38	58.4	96.2	1022.93	9.69	68.93	4.73	2.37	45.43	75.57	1024.3	6.66	69.86	3.43	2.56	68.67	108	1022.77	8.23	70.33	4.9	2.8	2016	3	57.36	92.53	1025.25
1091	201603	25	1	24	42444	42444	1022.4	8.5	68	0	2.1	8.3	80	46	3	2	55.73	94.2	1025.63	8.49	64.03	5.16	2.38	58.4	96.2	1022.93	9.69	68.93	4.73	2.37	45.43	75.57	1024.3	6.66	69.86	3.43	2.56	68.67	108	1022.77	8.23	70.33	4.9	2.8	2016	3	57.36	92.53	1025.25
1092	201603	30	1	25	42444	42444	1022.4	8.5	68	0	2.1	8.3	80	46	3	2	55.73	94.2	1025.63	8.49	64.03	5.16	2.38	58.4	96.2	1022.93	9.69	68.93	4.73	2.37	45.43	75.57	1024.3	6.66	69.86	3.43	2.56	68.67	108	1022.77	8.23	70.33	4.9	2.8	2016	3	57.36	92.53	1025.25
1093	201603	30	1	5	42445	42445	1018.2	12.9	65	0	1.6	9.1	94	52	2	2	56.33	95.67	1025.51	8.65	64.4	5.42	2.32	58.07	96.6	1022.23	9.85	69.8	4.77	2.37	49.14	82.86	1025.09	6.7	66	4.61	2.24	60	94.33	1022.7	8.33	75	5	2.23	2016	3	57.71	93	1025.11
1094	201603	35	1	6	42445	42445	1018.2	12.9	65	0	1.6	9.1	94	52	2	2	56.33	95.67	1025.51	8.65	64.4	5.42	2.32	58.07	96.6	1022.23	9.85	69.8	4.77	2.37	49.14	82.86	1025.09	6.7	66	4.61	2.24	60	94.33	1022.7	8.33	75	5	2.23	2016	3	57.71	93	1025.11
1095	201603	28	1	7	42445	42445	1018.2	12.9	65	0	1.6	9.1	94	52	2	2	56.33	95.67	1025.51	8.65	64.4	5.42	2.32	58.07	96.6	1022.23	9.85	69.8	4.77	2.37	49.14	82.86	1025.09	6.7	66	4.61	2.24	60	94.33	1022.7	8.33	75	5	2.23	2016	3	57.71	93	1025.11
1096	201603	23	1	8	42445	42445	1018.2	12.9	65	0	1.6	9.1	94	52	2	2	56.33	95.67	1025.51	8.65	64.4	5.42	2.32	58.07	96.6	1022.23	9.85	69.8	4.77	2.37	49.14	82.86	1025.09	6.7	66	4.61	2.24	60	94.33	1022.7	8.33	75	5	2.23	2016	3	57.71	93	1025.11
1097	201603	23	1	8	42445	42445	1018.2	12.9	65	0	1.6	9.1	94	52	2	2	56.33	95.67	1025.51	8.65	64.4	5.42	2.32	58.07	96.6	1022.23	9.85	69.8	4.77	2.37	49.14	82.86	1025.09	6.7	66	4.61	2.24	60	94.33	1022.7	8.33	75	5	2.23	2016	3	57.71	93	1025.11
1098	201603	25	2	8	42445	42445	1018.2	12.9	65	0	1.6	9.1	94	52	2	2	56.33	95.67	1025.51	8.65	64.4	5.42	2.32	58.07	96.6	1022.23	9.85	69.8	4.77	2.37	49.14	82.86	1025.09	6.7	66	4.61	2.24	60	94.33	1022.7	8.33	75	5	2.23	2016	3	57.71	93	1025.11
1099	201603	34	1	8	42445	42445	1018.2	12.9	65	0	1.6	9.1	94	52	2	2	56.33	95.67	1025.51	8.65	64.4	5.42	2.32	58.07	96.6	1022.23	9.85	69.8	4.77	2.37	49.14	82.86	1025.09	6.7	66	4.61	2.24	60	94.33	1022.7	8.33	75	5	2.23	2016	3	57.71	93	1025.11
1100	201603	28	1	9	42445	42445	1018.2	12.9	65	0	1.6	9.1	94	52	2	2	56.33	95.67	1025.51	8.65	64.4	5.42	2.32	58.07	96.6	1022.23	9.85	69.8	4.77	2.37	49.14	82.86	1025.09	6.7	66	4.61	2.24	60	94.33	1022.7	8.33	75	5	2.23	2016	3	57.71	93	1025.11
1101	201603	21	1	10	42445	42445	1018.2	12.9	65	0	1.6	9.1	94	52	2	2	56.33	95.67	1025.51	8.65	64.4	5.42	2.32	58.07	96.6	1022.23	9.85	69.8	4.77	2.37	49.14	82.86	1025.09	6.7	66	4.61	2.24	60	94.33	1022.7	8.33	75	5	2.23	2016	3	57.71	93	1025.11
1102	201603	25	1	10	42445	42445	1018.2	12.9	65	0	1.6	9.1	94	52	2	2	56.33	95.67	1025.51	8.65	64.4	5.42	2.32	58.07	96.6	1022.23	9.85	69.8	4.77	2.37	49.14	82.86	1025.09	6.7	66	4.61	2.24	60	94.33	1022.7	8.33	75	5	2.23	2016	3	57.71	93	1025.11
1103	201603	22	1	11	42445	42445	1018.2	12.9	65	0	1.6	9.1	94	52	2	2	56.33	95.67	1025.51	8.65	64.4	5.42	2.32	58.07	96.6	1022.23	9.85	69.8	4.77	2.37	49.14	82.86	1025.09	6.7	66	4.61	2.24	60	94.33	1022.7	8.33	75	5	2.23	2016	3	57.71	93	1025.11
1104	201603	24	1	11	42445	42445	1018.2	12.9	65	0	1.6	9.1	94	52	2	2	56.33	95.67	1025.51	8.65	64.4	5.42	2.32	58.07	96.6	1022.23	9.85	69.8	4.77	2.37	49.14	82.86	1025.09	6.7	66	4.61	2.24	60	94.33	1022.7	8.33	75	5	2.23	2016	3	57.71	93	1025.11
1105	201603	30	1	11	42445	42445	1018.2	12.9	65	0	1.6	9.1	94	52	2	2	56.33	95.67	1025.51	8.65	64.4	5.42	2.32	58.07	96.6	1022.23	9.85	69.8	4.77	2.37	49.14	82.86	1025.09	6.7	66	4.61	2.24	60	94.33	1022.7	8.33	75	5	2.23	2016	3	57.71	93	1025.11
1106	201603	25	1	12	42445	42445	1018.2	12.9	65	0	1.6	9.1	94	52	2	2	56.33	95.67	1025.51	8.65	64.4	5.42	2.32	58.07	96.6	1022.23	9.85	69.8	4.77	2.37	49.14	82.86	1025.09	6.7	66	4.61	2.24	60	94.33	1022.7	8.33	75	5	2.23	2016	3	57.71	93	1025.11
1107	201603	19	1	13	42445	42445	1018.2	12.9	65	0	1.6	9.1	94	52	2	2	56.33	95.67	1025.51	8.65	64.4	5.42	2.32	58.07	96.6	1022.23	9.85	69.8	4.77	2.37	49.14	82.86	1025.09	6.7	66	4.61	2.24	60	94.33	1022.7	8.33	75	5	2.23	2016	3	57.71	93	1025.11
1108	201603	25	1	13	42445	42445	1018.2	12.9	65	0	1.6	9.1	94	52	2	2	56.33	95.67	1025.51	8.65	64.4	5.42	2.32	58.07	96.6	1022.23	9.85	69.8	4.77	2.37	49.14	82.86	1025.09	6.7	66	4.61	2.24	60	94.33	1022.7	8.33	75	5	2.23	2016	3	57.71	93	1025.11
1109	201603	30	1	14	42445	42445	1018.2	12.9	65	0	1.6	9.1	94	52	2	2	56.33	95.67	1025.51	8.65	64.4	5.42	2.32	58.07	96.6	1022.23	9.85	69.8	4.77	2.37	49.14	82.86	1025.09	6.7	66	4.61	2.24	60	94.33	1022.7	8.33	75	5	2.23	2016	3	57.71	93	1025.11
1110	201603	32	1	14	42445	42445	1018.2	12.9	65	0	1.6	9.1	94	52	2	2	56.33	95.67	1025.51	8.65	64.4	5.42	2.32	58.07	96.6	1022.23	9.85	69.8	4.77	2.37	49.14	82.86	1025.09	6.7	66	4.61	2.24	60	94.33	1022.7	8.33	75	5	2.23	2016	3	57.71	93	1025.11
1111	201603	37	1	15	42445	42445	1018.2	12.9	65	0	1.6	9.1	94	52	2	2	56.33	95.67	1025.51	8.65	64.4	5.42	2.32	58.07	96.6	1022.23	9.85	69.8	4.77	2.37	49.14	82.86	1025.09	6.7	66	4.61	2.24	60	94.33	1022.7	8.33	75	5	2.23	2016	3	57.71	93	1025.11
1112	201603	31	2	23	42445	42445	1018.2	12.9	65	0	1.6	9.1	94	52	2	2	56.33	95.67	1025.51	8.65	64.4	5.42	2.32	58.07	96.6	1022.23	9.85	69.8	4.77	2.37	49.14	82.86	1025.09	6.7	66	4.61	2.24	60	94.33	1022.7	8.33	75	5	2.23	2016	3	57.71	93	1025.11
1113	201603	31	2	24	42445	42445	1018.2	12.9	65	0	1.6	9.1	94	52	2	2	56.33	95.67	1025.51	8.65	64.4	5.42	2.32	58.07	96.6	1022.23	9.85	69.8	4.77	2.37	49.14	82.86	1025.09	6.7	66	4.61	2.24	60	94.33	1022.7	8.33	75	5	2.23	2016	3	57.71	93	1025.11
1114	201603	33	1	7	42446	42446	1015.6	14.4	81	0	2.3	0	70	42	2	2	57.17	97.33	1025.11	9	65.1	5.42	2.25	58.87	97.53	1021.47	10.3	70.67	4.79	2.36	54.57	90.86	1023.99	7.86	65	5.91	2.06	54.67	92.67	1022.07	9.67	69.33	8.03	2	2016	3	57.71	93.36	1024.79
1115	201603	22	1	8	42446	42446	1015.6	14.4	81	0	2.3	0	70	42	2	2	57.17	97.33	1025.11	9	65.1	5.42	2.25	58.87	97.53	1021.47	10.3	70.67	4.79	2.36	54.57	90.86	1023.99	7.86	65	5.91	2.06	54.67	92.67	1022.07	9.67	69.33	8.03	2	2016	3	57.71	93.36	1024.79
1116	201603	24	2	8	42446	42446	1015.6	14.4	81	0	2.3	0	70	42	2	2	57.17	97.33	1025.11	9	65.1	5.42	2.25	58.87	97.53	1021.47	10.3	70.67	4.79	2.36	54.57	90.86	1023.99	7.86	65	5.91	2.06	54.67	92.67	1022.07	9.67	69.33	8.03	2	2016	3	57.71	93.36	1024.79
1117	201603	24	1	8	42446	42446	1015.6	14.4	81	0	2.3	0	70	42	2	2	57.17	97.33	1025.11	9	65.1	5.42	2.25	58.87	97.53	1021.47	10.3	70.67	4.79	2.36	54.57	90.86	1023.99	7.86	65	5.91	2.06	54.67	92.67	1022.07	9.67	69.33	8.03	2	2016	3	57.71	93.36	1024.79
1118	201603	29	1	8	42446	42446	1015.6	14.4	81	0	2.3	0	70	42	2	2	57.17	97.33	1025.11	9	65.1	5.42	2.25	58.87	97.53	1021.47	10.3	70.67	4.79	2.36	54.57	90.86	1023.99	7.86	65	5.91	2.06	54.67	92.67	1022.07	9.67	69.33	8.03	2	2016	3	57.71	93.36	1024.79
1119	201603	30	2	8	42446	42446	1015.6	14.4	81	0	2.3	0	70	42	2	2	57.17	97.33	1025.11	9	65.1	5.42	2.25	58.87	97.53	1021.47	10.3	70.67	4.79	2.36	54.57	90.86	1023.99	7.86	65	5.91	2.06	54.67	92.67	1022.07	9.67	69.33	8.03	2	2016	3	57.71	93.36	1024.79
1120	201603	31	1	8	42446	42446	1015.6	14.4	81	0	2.3	0	70	42	2	2	57.17	97.33	1025.11	9	65.1	5.42	2.25	58.87	97.53	1021.47	10.3	70.67	4.79	2.36	54.57	90.86	1023.99	7.86	65	5.91	2.06	54.67	92.67	1022.07	9.67	69.33	8.03	2	2016	3	57.71	93.36	1024.79
1121	201603	33	2	8	42446	42446	1015.6	14.4	81	0	2.3	0	70	42	2	2	57.17	97.33	1025.11	9	65.1	5.42	2.25	58.87	97.53	1021.47	10.3	70.67	4.79	2.36	54.57	90.86	1023.99	7.86	65	5.91	2.06	54.67	92.67	1022.07	9.67	69.33	8.03	2	2016	3	57.71	93.36	1024.79
1122	201603	28	1	9	42446	42446	1015.6	14.4	81	0	2.3	0	70	42	2	2	57.17	97.33	1025.11	9	65.1	5.42	2.25	58.87	97.53	1021.47	10.3	70.67	4.79	2.36	54.57	90.86	1023.99	7.86	65	5.91	2.06	54.67	92.67	1022.07	9.67	69.33	8.03	2	2016	3	57.71	93.36	1024.79
1123	201603	30	2	9	42446	42446	1015.6	14.4	81	0	2.3	0	70	42	2	2	57.17	97.33	1025.11	9	65.1	5.42	2.25	58.87	97.53	1021.47	10.3	70.67	4.79	2.36	54.57	90.86	1023.99	7.86	65	5.91	2.06	54.67	92.67	1022.07	9.67	69.33	8.03	2	2016	3	57.71	93.36	1024.79
1124	201603	21	1	10	42446	42446	1015.6	14.4	81	0	2.3	0	70	42	2	2	57.17	97.33	1025.11	9	65.1	5.42	2.25	58.87	97.53	1021.47	10.3	70.67	4.79	2.36	54.57	90.86	1023.99	7.86	65	5.91	2.06	54.67	92.67	1022.07	9.67	69.33	8.03	2	2016	3	57.71	93.36	1024.79
1125	201603	25	2	10	42446	42446	1015.6	14.4	81	0	2.3	0	70	42	2	2	57.17	97.33	1025.11	9	65.1	5.42	2.25	58.87	97.53	1021.47	10.3	70.67	4.79	2.36	54.57	90.86	1023.99	7.86	65	5.91	2.06	54.67	92.67	1022.07	9.67	69.33	8.03	2	2016	3	57.71	93.36	1024.79
1126	201603	26	1	10	42446	42446	1015.6	14.4	81	0	2.3	0	70	42	2	2	57.17	97.33	1025.11	9	65.1	5.42	2.25	58.87	97.53	1021.47	10.3	70.67	4.79	2.36	54.57	90.86	1023.99	7.86	65	5.91	2.06	54.67	92.67	1022.07	9.67	69.33	8.03	2	2016	3	57.71	93.36	1024.79
1127	201603	21	2	11	42446	42446	1015.6	14.4	81	0	2.3	0	70	42	2	2	57.17	97.33	1025.11	9	65.1	5.42	2.25	58.87	97.53	1021.47	10.3	70.67	4.79	2.36	54.57	90.86	1023.99	7.86	65	5.91	2.06	54.67	92.67	1022.07	9.67	69.33	8.03	2	2016	3	57.71	93.36	1024.79
1128	201603	28	1	11	42446	42446	1015.6	14.4	81	0	2.3	0	70	42	2	2	57.17	97.33	1025.11	9	65.1	5.42	2.25	58.87	97.53	1021.47	10.3	70.67	4.79	2.36	54.57	90.86	1023.99	7.86	65	5.91	2.06	54.67	92.67	1022.07	9.67	69.33	8.03	2	2016	3	57.71	93.36	1024.79
1129	201603	28	2	12	42446	42446	1015.6	14.4	81	0	2.3	0	70	42	2	2	57.17	97.33	1025.11	9	65.1	5.42	2.25	58.87	97.53	1021.47	10.3	70.67	4.79	2.36	54.57	90.86	1023.99	7.86	65	5.91	2.06	54.67	92.67	1022.07	9.67	69.33	8.03	2	2016	3	57.71	93.36	1024.79
1130	201603	30	3	12	42446	42446	1015.6	14.4	81	0	2.3	0	70	42	2	2	57.17	97.33	1025.11	9	65.1	5.42	2.25	58.87	97.53	1021.47	10.3	70.67	4.79	2.36	54.57	90.86	1023.99	7.86	65	5.91	2.06	54.67	92.67	1022.07	9.67	69.33	8.03	2	2016	3	57.71	93.36	1024.79
1131	201603	25	1	13	42446	42446	1015.6	14.4	81	0	2.3	0	70	42	2	2	57.17	97.33	1025.11	9	65.1	5.42	2.25	58.87	97.53	1021.47	10.3	70.67	4.79	2.36	54.57	90.86	1023.99	7.86	65	5.91	2.06	54.67	92.67	1022.07	9.67	69.33	8.03	2	2016	3	57.71	93.36	1024.79
1132	201603	26	1	13	42446	42446	1015.6	14.4	81	0	2.3	0	70	42	2	2	57.17	97.33	1025.11	9	65.1	5.42	2.25	58.87	97.53	1021.47	10.3	70.67	4.79	2.36	54.57	90.86	1023.99	7.86	65	5.91	2.06	54.67	92.67	1022.07	9.67	69.33	8.03	2	2016	3	57.71	93.36	1024.79
1133	201603	27	2	13	42446	42446	1015.6	14.4	81	0	2.3	0	70	42	2	2	57.17	97.33	1025.11	9	65.1	5.42	2.25	58.87	97.53	1021.47	10.3	70.67	4.79	2.36	54.57	90.86	1023.99	7.86	65	5.91	2.06	54.67	92.67	1022.07	9.67	69.33	8.03	2	2016	3	57.71	93.36	1024.79
1134	201603	39	1	13	42446	42446	1015.6	14.4	81	0	2.3	0	70	42	2	2	57.17	97.33	1025.11	9	65.1	5.42	2.25	58.87	97.53	1021.47	10.3	70.67	4.79	2.36	54.57	90.86	1023.99	7.86	65	5.91	2.06	54.67	92.67	1022.07	9.67	69.33	8.03	2	2016	3	57.71	93.36	1024.79
1135	201603	29	1	14	42446	42446	1015.6	14.4	81	0	2.3	0	70	42	2	2	57.17	97.33	1025.11	9	65.1	5.42	2.25	58.87	97.53	1021.47	10.3	70.67	4.79	2.36	54.57	90.86	1023.99	7.86	65	5.91	2.06	54.67	92.67	1022.07	9.67	69.33	8.03	2	2016	3	57.71	93.36	1024.79
1136	201603	29	1	14	42446	42446	1015.6	14.4	81	0	2.3	0	70	42	2	2	57.17	97.33	1025.11	9	65.1	5.42	2.25	58.87	97.53	1021.47	10.3	70.67	4.79	2.36	54.57	90.86	1023.99	7.86	65	5.91	2.06	54.67	92.67	1022.07	9.67	69.33	8.03	2	2016	3	57.71	93.36	1024.79
1137	201603	35	1	15	42446	42446	1015.6	14.4	81	0	2.3	0	70	42	2	2	57.17	97.33	1025.11	9	65.1	5.42	2.25	58.87	97.53	1021.47	10.3	70.67	4.79	2.36	54.57	90.86	1023.99	7.86	65	5.91	2.06	54.67	92.67	1022.07	9.67	69.33	8.03	2	2016	3	57.71	93.36	1024.79
1138	201603	29	1	17	42446	42446	1015.6	14.4	81	0	2.3	0	70	42	2	2	57.17	97.33	1025.11	9	65.1	5.42	2.25	58.87	97.53	1021.47	10.3	70.67	4.79	2.36	54.57	90.86	1023.99	7.86	65	5.91	2.06	54.67	92.67	1022.07	9.67	69.33	8.03	2	2016	3	57.71	93.36	1024.79
1139	201603	22	1	18	42446	42446	1015.6	14.4	81	0	2.3	0	70	42	2	2	57.17	97.33	1025.11	9	65.1	5.42	2.25	58.87	97.53	1021.47	10.3	70.67	4.79	2.36	54.57	90.86	1023.99	7.86	65	5.91	2.06	54.67	92.67	1022.07	9.67	69.33	8.03	2	2016	3	57.71	93.36	1024.79
1140	201603	26	1	18	42446	42446	1015.6	14.4	81	0	2.3	0	70	42	2	2	57.17	97.33	1025.11	9	65.1	5.42	2.25	58.87	97.53	1021.47	10.3	70.67	4.79	2.36	54.57	90.86	1023.99	7.86	65	5.91	2.06	54.67	92.67	1022.07	9.67	69.33	8.03	2	2016	3	57.71	93.36	1024.79
1141	201603	36	1	18	42446	42446	1015.6	14.4	81	0	2.3	0	70	42	2	2	57.17	97.33	1025.11	9	65.1	5.42	2.25	58.87	97.53	1021.47	10.3	70.67	4.79	2.36	54.57	90.86	1023.99	7.86	65	5.91	2.06	54.67	92.67	1022.07	9.67	69.33	8.03	2	2016	3	57.71	93.36	1024.79
1142	201603	31	1	19	42446	42446	1015.6	14.4	81	0	2.3	0	70	42	2	2	57.17	97.33	1025.11	9	65.1	5.42	2.25	58.87	97.53	1021.47	10.3	70.67	4.79	2.36	54.57	90.86	1023.99	7.86	65	5.91	2.06	54.67	92.67	1022.07	9.67	69.33	8.03	2	2016	3	57.71	93.36	1024.79
1143	201603	26	2	20	42446	42446	1015.6	14.4	81	0	2.3	0	70	42	2	2	57.17	97.33	1025.11	9	65.1	5.42	2.25	58.87	97.53	1021.47	10.3	70.67	4.79	2.36	54.57	90.86	1023.99	7.86	65	5.91	2.06	54.67	92.67	1022.07	9.67	69.33	8.03	2	2016	3	57.71	93.36	1024.79
1144	201603	28	2	20	42446	42446	1015.6	14.4	81	0	2.3	0	70	42	2	2	57.17	97.33	1025.11	9	65.1	5.42	2.25	58.87	97.53	1021.47	10.3	70.67	4.79	2.36	54.57	90.86	1023.99	7.86	65	5.91	2.06	54.67	92.67	1022.07	9.67	69.33	8.03	2	2016	3	57.71	93.36	1024.79
1145	201603	35	2	21	42446	42446	1015.6	14.4	81	0	2.3	0	70	42	2	2	57.17	97.33	1025.11	9	65.1	5.42	2.25	58.87	97.53	1021.47	10.3	70.67	4.79	2.36	54.57	90.86	1023.99	7.86	65	5.91	2.06	54.67	92.67	1022.07	9.67	69.33	8.03	2	2016	3	57.71	93.36	1024.79
1146	201603	28	1	38	42446	42446	1015.6	14.4	81	0	2.3	0	70	42	2	2	57.17	97.33	1025.11	9	65.1	5.42	2.25	58.87	97.53	1021.47	10.3	70.67	4.79	2.36	54.57	90.86	1023.99	7.86	65	5.91	2.06	54.67	92.67	1022.07	9.67	69.33	8.03	2	2016	3	57.71	93.36	1024.79
1147	201603	23	1	6	42447	42447	1011.4	15.9	84	0	0.8	0	190	126	6	4	57.53	97.9	1024.73	9.3	66.37	5.19	2.22	56.87	94.47	1020.93	10.51	71.87	4.25	2.33	57.43	94.57	1021.79	9.31	68.29	5.73	2.16	46.67	81.33	1018.73	11.93	71.33	5.8	2	2016	3	57.49	93.33	1024.37
1148	201603	24	1	8	42447	42447	1011.4	15.9	84	0	0.8	0	190	126	6	4	57.53	97.9	1024.73	9.3	66.37	5.19	2.22	56.87	94.47	1020.93	10.51	71.87	4.25	2.33	57.43	94.57	1021.79	9.31	68.29	5.73	2.16	46.67	81.33	1018.73	11.93	71.33	5.8	2	2016	3	57.49	93.33	1024.37
1149	201603	26	1	8	42447	42447	1011.4	15.9	84	0	0.8	0	190	126	6	4	57.53	97.9	1024.73	9.3	66.37	5.19	2.22	56.87	94.47	1020.93	10.51	71.87	4.25	2.33	57.43	94.57	1021.79	9.31	68.29	5.73	2.16	46.67	81.33	1018.73	11.93	71.33	5.8	2	2016	3	57.49	93.33	1024.37
1150	201603	31	1	9	42447	42447	1011.4	15.9	84	0	0.8	0	190	126	6	4	57.53	97.9	1024.73	9.3	66.37	5.19	2.22	56.87	94.47	1020.93	10.51	71.87	4.25	2.33	57.43	94.57	1021.79	9.31	68.29	5.73	2.16	46.67	81.33	1018.73	11.93	71.33	5.8	2	2016	3	57.49	93.33	1024.37
1151	201603	23	1	10	42447	42447	1011.4	15.9	84	0	0.8	0	190	126	6	4	57.53	97.9	1024.73	9.3	66.37	5.19	2.22	56.87	94.47	1020.93	10.51	71.87	4.25	2.33	57.43	94.57	1021.79	9.31	68.29	5.73	2.16	46.67	81.33	1018.73	11.93	71.33	5.8	2	2016	3	57.49	93.33	1024.37
1152	201603	27	1	10	42447	42447	1011.4	15.9	84	0	0.8	0	190	126	6	4	57.53	97.9	1024.73	9.3	66.37	5.19	2.22	56.87	94.47	1020.93	10.51	71.87	4.25	2.33	57.43	94.57	1021.79	9.31	68.29	5.73	2.16	46.67	81.33	1018.73	11.93	71.33	5.8	2	2016	3	57.49	93.33	1024.37
1153	201603	28	1	10	42447	42447	1011.4	15.9	84	0	0.8	0	190	126	6	4	57.53	97.9	1024.73	9.3	66.37	5.19	2.22	56.87	94.47	1020.93	10.51	71.87	4.25	2.33	57.43	94.57	1021.79	9.31	68.29	5.73	2.16	46.67	81.33	1018.73	11.93	71.33	5.8	2	2016	3	57.49	93.33	1024.37
1154	201603	28	1	12	42447	42447	1011.4	15.9	84	0	0.8	0	190	126	6	4	57.53	97.9	1024.73	9.3	66.37	5.19	2.22	56.87	94.47	1020.93	10.51	71.87	4.25	2.33	57.43	94.57	1021.79	9.31	68.29	5.73	2.16	46.67	81.33	1018.73	11.93	71.33	5.8	2	2016	3	57.49	93.33	1024.37
1155	201603	31	1	12	42447	42447	1011.4	15.9	84	0	0.8	0	190	126	6	4	57.53	97.9	1024.73	9.3	66.37	5.19	2.22	56.87	94.47	1020.93	10.51	71.87	4.25	2.33	57.43	94.57	1021.79	9.31	68.29	5.73	2.16	46.67	81.33	1018.73	11.93	71.33	5.8	2	2016	3	57.49	93.33	1024.37
1156	201603	27	1	13	42447	42447	1011.4	15.9	84	0	0.8	0	190	126	6	4	57.53	97.9	1024.73	9.3	66.37	5.19	2.22	56.87	94.47	1020.93	10.51	71.87	4.25	2.33	57.43	94.57	1021.79	9.31	68.29	5.73	2.16	46.67	81.33	1018.73	11.93	71.33	5.8	2	2016	3	57.49	93.33	1024.37
1157	201603	24	1	14	42447	42447	1011.4	15.9	84	0	0.8	0	190	126	6	4	57.53	97.9	1024.73	9.3	66.37	5.19	2.22	56.87	94.47	1020.93	10.51	71.87	4.25	2.33	57.43	94.57	1021.79	9.31	68.29	5.73	2.16	46.67	81.33	1018.73	11.93	71.33	5.8	2	2016	3	57.49	93.33	1024.37
1158	201603	31	1	14	42447	42447	1011.4	15.9	84	0	0.8	0	190	126	6	4	57.53	97.9	1024.73	9.3	66.37	5.19	2.22	56.87	94.47	1020.93	10.51	71.87	4.25	2.33	57.43	94.57	1021.79	9.31	68.29	5.73	2.16	46.67	81.33	1018.73	11.93	71.33	5.8	2	2016	3	57.49	93.33	1024.37
1159	201603	31	1	15	42447	42447	1011.4	15.9	84	0	0.8	0	190	126	6	4	57.53	97.9	1024.73	9.3	66.37	5.19	2.22	56.87	94.47	1020.93	10.51	71.87	4.25	2.33	57.43	94.57	1021.79	9.31	68.29	5.73	2.16	46.67	81.33	1018.73	11.93	71.33	5.8	2	2016	3	57.49	93.33	1024.37
1160	201603	33	2	15	42447	42447	1011.4	15.9	84	0	0.8	0	190	126	6	4	57.53	97.9	1024.73	9.3	66.37	5.19	2.22	56.87	94.47	1020.93	10.51	71.87	4.25	2.33	57.43	94.57	1021.79	9.31	68.29	5.73	2.16	46.67	81.33	1018.73	11.93	71.33	5.8	2	2016	3	57.49	93.33	1024.37
1161	201603	24	1	18	42447	42447	1011.4	15.9	84	0	0.8	0	190	126	6	4	57.53	97.9	1024.73	9.3	66.37	5.19	2.22	56.87	94.47	1020.93	10.51	71.87	4.25	2.33	57.43	94.57	1021.79	9.31	68.29	5.73	2.16	46.67	81.33	1018.73	11.93	71.33	5.8	2	2016	3	57.49	93.33	1024.37
1162	201603	29	1	31	42447	42447	1011.4	15.9	84	0	0.8	0	190	126	6	4	57.53	97.9	1024.73	9.3	66.37	5.19	2.22	56.87	94.47	1020.93	10.51	71.87	4.25	2.33	57.43	94.57	1021.79	9.31	68.29	5.73	2.16	46.67	81.33	1018.73	11.93	71.33	5.8	2	2016	3	57.49	93.33	1024.37
1163	201603	28	1	7	42448	42448	1017.6	13.8	88	0	1.4	0	68	51	6	2	60.07	101.63	1024.18	9.62	67.5	4.9	2.21	58.53	95.8	1020.42	10.57	73.13	3.93	2.31	67.43	108.29	1019.41	10.91	72.71	4.59	2.17	73.33	118	1015.07	14.4	76.67	3.03	1.57	2016	3	58.13	94.62	1023.9
1164	201603	30	1	7	42448	42448	1017.6	13.8	88	0	1.4	0	68	51	6	2	60.07	101.63	1024.18	9.62	67.5	4.9	2.21	58.53	95.8	1020.42	10.57	73.13	3.93	2.31	67.43	108.29	1019.41	10.91	72.71	4.59	2.17	73.33	118	1015.07	14.4	76.67	3.03	1.57	2016	3	58.13	94.62	1023.9
1165	201603	23	1	8	42448	42448	1017.6	13.8	88	0	1.4	0	68	51	6	2	60.07	101.63	1024.18	9.62	67.5	4.9	2.21	58.53	95.8	1020.42	10.57	73.13	3.93	2.31	67.43	108.29	1019.41	10.91	72.71	4.59	2.17	73.33	118	1015.07	14.4	76.67	3.03	1.57	2016	3	58.13	94.62	1023.9
1166	201603	23	1	8	42448	42448	1017.6	13.8	88	0	1.4	0	68	51	6	2	60.07	101.63	1024.18	9.62	67.5	4.9	2.21	58.53	95.8	1020.42	10.57	73.13	3.93	2.31	67.43	108.29	1019.41	10.91	72.71	4.59	2.17	73.33	118	1015.07	14.4	76.67	3.03	1.57	2016	3	58.13	94.62	1023.9
1167	201603	23	1	8	42448	42448	1017.6	13.8	88	0	1.4	0	68	51	6	2	60.07	101.63	1024.18	9.62	67.5	4.9	2.21	58.53	95.8	1020.42	10.57	73.13	3.93	2.31	67.43	108.29	1019.41	10.91	72.71	4.59	2.17	73.33	118	1015.07	14.4	76.67	3.03	1.57	2016	3	58.13	94.62	1023.9
1168	201603	25	1	9	42448	42448	1017.6	13.8	88	0	1.4	0	68	51	6	2	60.07	101.63	1024.18	9.62	67.5	4.9	2.21	58.53	95.8	1020.42	10.57	73.13	3.93	2.31	67.43	108.29	1019.41	10.91	72.71	4.59	2.17	73.33	118	1015.07	14.4	76.67	3.03	1.57	2016	3	58.13	94.62	1023.9
1169	201603	32	1	10	42448	42448	1017.6	13.8	88	0	1.4	0	68	51	6	2	60.07	101.63	1024.18	9.62	67.5	4.9	2.21	58.53	95.8	1020.42	10.57	73.13	3.93	2.31	67.43	108.29	1019.41	10.91	72.71	4.59	2.17	73.33	118	1015.07	14.4	76.67	3.03	1.57	2016	3	58.13	94.62	1023.9
1170	201603	33	1	10	42448	42448	1017.6	13.8	88	0	1.4	0	68	51	6	2	60.07	101.63	1024.18	9.62	67.5	4.9	2.21	58.53	95.8	1020.42	10.57	73.13	3.93	2.31	67.43	108.29	1019.41	10.91	72.71	4.59	2.17	73.33	118	1015.07	14.4	76.67	3.03	1.57	2016	3	58.13	94.62	1023.9
1171	201603	21	1	11	42448	42448	1017.6	13.8	88	0	1.4	0	68	51	6	2	60.07	101.63	1024.18	9.62	67.5	4.9	2.21	58.53	95.8	1020.42	10.57	73.13	3.93	2.31	67.43	108.29	1019.41	10.91	72.71	4.59	2.17	73.33	118	1015.07	14.4	76.67	3.03	1.57	2016	3	58.13	94.62	1023.9
1172	201603	31	1	12	42448	42448	1017.6	13.8	88	0	1.4	0	68	51	6	2	60.07	101.63	1024.18	9.62	67.5	4.9	2.21	58.53	95.8	1020.42	10.57	73.13	3.93	2.31	67.43	108.29	1019.41	10.91	72.71	4.59	2.17	73.33	118	1015.07	14.4	76.67	3.03	1.57	2016	3	58.13	94.62	1023.9
1173	201603	37	1	12	42448	42448	1017.6	13.8	88	0	1.4	0	68	51	6	2	60.07	101.63	1024.18	9.62	67.5	4.9	2.21	58.53	95.8	1020.42	10.57	73.13	3.93	2.31	67.43	108.29	1019.41	10.91	72.71	4.59	2.17	73.33	118	1015.07	14.4	76.67	3.03	1.57	2016	3	58.13	94.62	1023.9
1174	201603	34	1	14	42448	42448	1017.6	13.8	88	0	1.4	0	68	51	6	2	60.07	101.63	1024.18	9.62	67.5	4.9	2.21	58.53	95.8	1020.42	10.57	73.13	3.93	2.31	67.43	108.29	1019.41	10.91	72.71	4.59	2.17	73.33	118	1015.07	14.4	76.67	3.03	1.57	2016	3	58.13	94.62	1023.9
1175	201603	28	1	15	42448	42448	1017.6	13.8	88	0	1.4	0	68	51	6	2	60.07	101.63	1024.18	9.62	67.5	4.9	2.21	58.53	95.8	1020.42	10.57	73.13	3.93	2.31	67.43	108.29	1019.41	10.91	72.71	4.59	2.17	73.33	118	1015.07	14.4	76.67	3.03	1.57	2016	3	58.13	94.62	1023.9
1176	201603	29	1	15	42448	42448	1017.6	13.8	88	0	1.4	0	68	51	6	2	60.07	101.63	1024.18	9.62	67.5	4.9	2.21	58.53	95.8	1020.42	10.57	73.13	3.93	2.31	67.43	108.29	1019.41	10.91	72.71	4.59	2.17	73.33	118	1015.07	14.4	76.67	3.03	1.57	2016	3	58.13	94.62	1023.9
1177	201603	28	1	17	42448	42448	1017.6	13.8	88	0	1.4	0	68	51	6	2	60.07	101.63	1024.18	9.62	67.5	4.9	2.21	58.53	95.8	1020.42	10.57	73.13	3.93	2.31	67.43	108.29	1019.41	10.91	72.71	4.59	2.17	73.33	118	1015.07	14.4	76.67	3.03	1.57	2016	3	58.13	94.62	1023.9
1178	201603	35	2	20	42448	42448	1017.6	13.8	88	0	1.4	0	68	51	6	2	60.07	101.63	1024.18	9.62	67.5	4.9	2.21	58.53	95.8	1020.42	10.57	73.13	3.93	2.31	67.43	108.29	1019.41	10.91	72.71	4.59	2.17	73.33	118	1015.07	14.4	76.67	3.03	1.57	2016	3	58.13	94.62	1023.9
1179	201603	27	2	4	42449	42449	1022	11.4	70	0	1.6	7.7	92	54	6	2	59.57	100.5	1023.97	9.79	68.73	4.6	2.19	59.67	95	1020.46	10.26	74.73	3.54	2.16	64.43	100.71	1018.7	11.71	77.57	3.44	1.83	73	109.33	1014.87	14.7	84.33	0	1.5	2016	3	58.04	94.27	1023.62
1180	201603	22	2	5	42449	42449	1022	11.4	70	0	1.6	7.7	92	54	6	2	59.57	100.5	1023.97	9.79	68.73	4.6	2.19	59.67	95	1020.46	10.26	74.73	3.54	2.16	64.43	100.71	1018.7	11.71	77.57	3.44	1.83	73	109.33	1014.87	14.7	84.33	0	1.5	2016	3	58.04	94.27	1023.62
1181	201603	37	2	5	42449	42449	1022	11.4	70	0	1.6	7.7	92	54	6	2	59.57	100.5	1023.97	9.79	68.73	4.6	2.19	59.67	95	1020.46	10.26	74.73	3.54	2.16	64.43	100.71	1018.7	11.71	77.57	3.44	1.83	73	109.33	1014.87	14.7	84.33	0	1.5	2016	3	58.04	94.27	1023.62
1182	201603	26	2	6	42449	42449	1022	11.4	70	0	1.6	7.7	92	54	6	2	59.57	100.5	1023.97	9.79	68.73	4.6	2.19	59.67	95	1020.46	10.26	74.73	3.54	2.16	64.43	100.71	1018.7	11.71	77.57	3.44	1.83	73	109.33	1014.87	14.7	84.33	0	1.5	2016	3	58.04	94.27	1023.62
1183	201603	22	2	7	42449	42449	1022	11.4	70	0	1.6	7.7	92	54	6	2	59.57	100.5	1023.97	9.79	68.73	4.6	2.19	59.67	95	1020.46	10.26	74.73	3.54	2.16	64.43	100.71	1018.7	11.71	77.57	3.44	1.83	73	109.33	1014.87	14.7	84.33	0	1.5	2016	3	58.04	94.27	1023.62
1184	201603	23	2	7	42449	42449	1022	11.4	70	0	1.6	7.7	92	54	6	2	59.57	100.5	1023.97	9.79	68.73	4.6	2.19	59.67	95	1020.46	10.26	74.73	3.54	2.16	64.43	100.71	1018.7	11.71	77.57	3.44	1.83	73	109.33	1014.87	14.7	84.33	0	1.5	2016	3	58.04	94.27	1023.62
1185	201603	27	1	7	42449	42449	1022	11.4	70	0	1.6	7.7	92	54	6	2	59.57	100.5	1023.97	9.79	68.73	4.6	2.19	59.67	95	1020.46	10.26	74.73	3.54	2.16	64.43	100.71	1018.7	11.71	77.57	3.44	1.83	73	109.33	1014.87	14.7	84.33	0	1.5	2016	3	58.04	94.27	1023.62
1186	201603	25	2	8	42449	42449	1022	11.4	70	0	1.6	7.7	92	54	6	2	59.57	100.5	1023.97	9.79	68.73	4.6	2.19	59.67	95	1020.46	10.26	74.73	3.54	2.16	64.43	100.71	1018.7	11.71	77.57	3.44	1.83	73	109.33	1014.87	14.7	84.33	0	1.5	2016	3	58.04	94.27	1023.62
1187	201603	25	2	9	42449	42449	1022	11.4	70	0	1.6	7.7	92	54	6	2	59.57	100.5	1023.97	9.79	68.73	4.6	2.19	59.67	95	1020.46	10.26	74.73	3.54	2.16	64.43	100.71	1018.7	11.71	77.57	3.44	1.83	73	109.33	1014.87	14.7	84.33	0	1.5	2016	3	58.04	94.27	1023.62
1188	201603	25	2	12	42449	42449	1022	11.4	70	0	1.6	7.7	92	54	6	2	59.57	100.5	1023.97	9.79	68.73	4.6	2.19	59.67	95	1020.46	10.26	74.73	3.54	2.16	64.43	100.71	1018.7	11.71	77.57	3.44	1.83	73	109.33	1014.87	14.7	84.33	0	1.5	2016	3	58.04	94.27	1023.62
1189	201603	31	2	12	42449	42449	1022	11.4	70	0	1.6	7.7	92	54	6	2	59.57	100.5	1023.97	9.79	68.73	4.6	2.19	59.67	95	1020.46	10.26	74.73	3.54	2.16	64.43	100.71	1018.7	11.71	77.57	3.44	1.83	73	109.33	1014.87	14.7	84.33	0	1.5	2016	3	58.04	94.27	1023.62
1190	201603	19	1	13	42449	42449	1022	11.4	70	0	1.6	7.7	92	54	6	2	59.57	100.5	1023.97	9.79	68.73	4.6	2.19	59.67	95	1020.46	10.26	74.73	3.54	2.16	64.43	100.71	1018.7	11.71	77.57	3.44	1.83	73	109.33	1014.87	14.7	84.33	0	1.5	2016	3	58.04	94.27	1023.62
1191	201603	23	1	14	42449	42449	1022	11.4	70	0	1.6	7.7	92	54	6	2	59.57	100.5	1023.97	9.79	68.73	4.6	2.19	59.67	95	1020.46	10.26	74.73	3.54	2.16	64.43	100.71	1018.7	11.71	77.57	3.44	1.83	73	109.33	1014.87	14.7	84.33	0	1.5	2016	3	58.04	94.27	1023.62
1192	201603	22	2	15	42449	42449	1022	11.4	70	0	1.6	7.7	92	54	6	2	59.57	100.5	1023.97	9.79	68.73	4.6	2.19	59.67	95	1020.46	10.26	74.73	3.54	2.16	64.43	100.71	1018.7	11.71	77.57	3.44	1.83	73	109.33	1014.87	14.7	84.33	0	1.5	2016	3	58.04	94.27	1023.62
1193	201603	32	1	15	42449	42449	1022	11.4	70	0	1.6	7.7	92	54	6	2	59.57	100.5	1023.97	9.79	68.73	4.6	2.19	59.67	95	1020.46	10.26	74.73	3.54	2.16	64.43	100.71	1018.7	11.71	77.57	3.44	1.83	73	109.33	1014.87	14.7	84.33	0	1.5	2016	3	58.04	94.27	1023.62
1194	201603	23	1	16	42449	42449	1022	11.4	70	0	1.6	7.7	92	54	6	2	59.57	100.5	1023.97	9.79	68.73	4.6	2.19	59.67	95	1020.46	10.26	74.73	3.54	2.16	64.43	100.71	1018.7	11.71	77.57	3.44	1.83	73	109.33	1014.87	14.7	84.33	0	1.5	2016	3	58.04	94.27	1023.62
1195	201603	29	2	16	42449	42449	1022	11.4	70	0	1.6	7.7	92	54	6	2	59.57	100.5	1023.97	9.79	68.73	4.6	2.19	59.67	95	1020.46	10.26	74.73	3.54	2.16	64.43	100.71	1018.7	11.71	77.57	3.44	1.83	73	109.33	1014.87	14.7	84.33	0	1.5	2016	3	58.04	94.27	1023.62
1196	201603	25	1	19	42449	42449	1022	11.4	70	0	1.6	7.7	92	54	6	2	59.57	100.5	1023.97	9.79	68.73	4.6	2.19	59.67	95	1020.46	10.26	74.73	3.54	2.16	64.43	100.71	1018.7	11.71	77.57	3.44	1.83	73	109.33	1014.87	14.7	84.33	0	1.5	2016	3	58.04	94.27	1023.62
1197	201603	26	1	4	42450	42450	1022.5	11	72	0	1.6	7.7	98	58	6	2	58.7	99.53	1023.88	9.9	68.67	4.86	2.21	57.93	92.73	1020.81	9.84	74.6	3.61	2.11	62.43	99.71	1018.97	12.07	75.86	4.54	1.73	77	116.67	1017	13.7	80.67	2.57	1.27	2016	3	58.44	95	1023.47
1198	201603	26	2	6	42450	42450	1022.5	11	72	0	1.6	7.7	98	58	6	2	58.7	99.53	1023.88	9.9	68.67	4.86	2.21	57.93	92.73	1020.81	9.84	74.6	3.61	2.11	62.43	99.71	1018.97	12.07	75.86	4.54	1.73	77	116.67	1017	13.7	80.67	2.57	1.27	2016	3	58.44	95	1023.47
1199	201603	28	1	7	42450	42450	1022.5	11	72	0	1.6	7.7	98	58	6	2	58.7	99.53	1023.88	9.9	68.67	4.86	2.21	57.93	92.73	1020.81	9.84	74.6	3.61	2.11	62.43	99.71	1018.97	12.07	75.86	4.54	1.73	77	116.67	1017	13.7	80.67	2.57	1.27	2016	3	58.44	95	1023.47
1200	201603	29	1	7	42450	42450	1022.5	11	72	0	1.6	7.7	98	58	6	2	58.7	99.53	1023.88	9.9	68.67	4.86	2.21	57.93	92.73	1020.81	9.84	74.6	3.61	2.11	62.43	99.71	1018.97	12.07	75.86	4.54	1.73	77	116.67	1017	13.7	80.67	2.57	1.27	2016	3	58.44	95	1023.47
1201	201603	23	1	8	42450	42450	1022.5	11	72	0	1.6	7.7	98	58	6	2	58.7	99.53	1023.88	9.9	68.67	4.86	2.21	57.93	92.73	1020.81	9.84	74.6	3.61	2.11	62.43	99.71	1018.97	12.07	75.86	4.54	1.73	77	116.67	1017	13.7	80.67	2.57	1.27	2016	3	58.44	95	1023.47
1202	201603	31	1	8	42450	42450	1022.5	11	72	0	1.6	7.7	98	58	6	2	58.7	99.53	1023.88	9.9	68.67	4.86	2.21	57.93	92.73	1020.81	9.84	74.6	3.61	2.11	62.43	99.71	1018.97	12.07	75.86	4.54	1.73	77	116.67	1017	13.7	80.67	2.57	1.27	2016	3	58.44	95	1023.47
1203	201603	28	1	9	42450	42450	1022.5	11	72	0	1.6	7.7	98	58	6	2	58.7	99.53	1023.88	9.9	68.67	4.86	2.21	57.93	92.73	1020.81	9.84	74.6	3.61	2.11	62.43	99.71	1018.97	12.07	75.86	4.54	1.73	77	116.67	1017	13.7	80.67	2.57	1.27	2016	3	58.44	95	1023.47
1204	201603	32	1	10	42450	42450	1022.5	11	72	0	1.6	7.7	98	58	6	2	58.7	99.53	1023.88	9.9	68.67	4.86	2.21	57.93	92.73	1020.81	9.84	74.6	3.61	2.11	62.43	99.71	1018.97	12.07	75.86	4.54	1.73	77	116.67	1017	13.7	80.67	2.57	1.27	2016	3	58.44	95	1023.47
1205	201603	26	1	11	42450	42450	1022.5	11	72	0	1.6	7.7	98	58	6	2	58.7	99.53	1023.88	9.9	68.67	4.86	2.21	57.93	92.73	1020.81	9.84	74.6	3.61	2.11	62.43	99.71	1018.97	12.07	75.86	4.54	1.73	77	116.67	1017	13.7	80.67	2.57	1.27	2016	3	58.44	95	1023.47
1206	201603	27	1	11	42450	42450	1022.5	11	72	0	1.6	7.7	98	58	6	2	58.7	99.53	1023.88	9.9	68.67	4.86	2.21	57.93	92.73	1020.81	9.84	74.6	3.61	2.11	62.43	99.71	1018.97	12.07	75.86	4.54	1.73	77	116.67	1017	13.7	80.67	2.57	1.27	2016	3	58.44	95	1023.47
1207	201603	36	1	13	42450	42450	1022.5	11	72	0	1.6	7.7	98	58	6	2	58.7	99.53	1023.88	9.9	68.67	4.86	2.21	57.93	92.73	1020.81	9.84	74.6	3.61	2.11	62.43	99.71	1018.97	12.07	75.86	4.54	1.73	77	116.67	1017	13.7	80.67	2.57	1.27	2016	3	58.44	95	1023.47
1208	201603	32	2	15	42450	42450	1022.5	11	72	0	1.6	7.7	98	58	6	2	58.7	99.53	1023.88	9.9	68.67	4.86	2.21	57.93	92.73	1020.81	9.84	74.6	3.61	2.11	62.43	99.71	1018.97	12.07	75.86	4.54	1.73	77	116.67	1017	13.7	80.67	2.57	1.27	2016	3	58.44	95	1023.47
1209	201603	25	1	9	42451	42451	1018.5	12.3	77	0	2.7	0	82	44	2	2	58.33	98.57	1023.7	10.02	69.37	4.83	2.17	56.2	91	1021.06	9.87	73.4	4.12	2.07	61.29	98.86	1018.53	12.56	75.43	4.69	1.63	54.33	86	1020.7	12.07	76.67	5.13	1.53	2016	3	57.22	93.89	1023.36
1210	201603	24	1	10	42451	42451	1018.5	12.3	77	0	2.7	0	82	44	2	2	58.33	98.57	1023.7	10.02	69.37	4.83	2.17	56.2	91	1021.06	9.87	73.4	4.12	2.07	61.29	98.86	1018.53	12.56	75.43	4.69	1.63	54.33	86	1020.7	12.07	76.67	5.13	1.53	2016	3	57.22	93.89	1023.36
1211	201603	23	1	11	42451	42451	1018.5	12.3	77	0	2.7	0	82	44	2	2	58.33	98.57	1023.7	10.02	69.37	4.83	2.17	56.2	91	1021.06	9.87	73.4	4.12	2.07	61.29	98.86	1018.53	12.56	75.43	4.69	1.63	54.33	86	1020.7	12.07	76.67	5.13	1.53	2016	3	57.22	93.89	1023.36
1212	201603	25	1	11	42451	42451	1018.5	12.3	77	0	2.7	0	82	44	2	2	58.33	98.57	1023.7	10.02	69.37	4.83	2.17	56.2	91	1021.06	9.87	73.4	4.12	2.07	61.29	98.86	1018.53	12.56	75.43	4.69	1.63	54.33	86	1020.7	12.07	76.67	5.13	1.53	2016	3	57.22	93.89	1023.36
1213	201603	32	1	11	42451	42451	1018.5	12.3	77	0	2.7	0	82	44	2	2	58.33	98.57	1023.7	10.02	69.37	4.83	2.17	56.2	91	1021.06	9.87	73.4	4.12	2.07	61.29	98.86	1018.53	12.56	75.43	4.69	1.63	54.33	86	1020.7	12.07	76.67	5.13	1.53	2016	3	57.22	93.89	1023.36
1214	201603	26	1	12	42451	42451	1018.5	12.3	77	0	2.7	0	82	44	2	2	58.33	98.57	1023.7	10.02	69.37	4.83	2.17	56.2	91	1021.06	9.87	73.4	4.12	2.07	61.29	98.86	1018.53	12.56	75.43	4.69	1.63	54.33	86	1020.7	12.07	76.67	5.13	1.53	2016	3	57.22	93.89	1023.36
1215	201603	28	1	13	42451	42451	1018.5	12.3	77	0	2.7	0	82	44	2	2	58.33	98.57	1023.7	10.02	69.37	4.83	2.17	56.2	91	1021.06	9.87	73.4	4.12	2.07	61.29	98.86	1018.53	12.56	75.43	4.69	1.63	54.33	86	1020.7	12.07	76.67	5.13	1.53	2016	3	57.22	93.89	1023.36
1216	201603	27	1	14	42451	42451	1018.5	12.3	77	0	2.7	0	82	44	2	2	58.33	98.57	1023.7	10.02	69.37	4.83	2.17	56.2	91	1021.06	9.87	73.4	4.12	2.07	61.29	98.86	1018.53	12.56	75.43	4.69	1.63	54.33	86	1020.7	12.07	76.67	5.13	1.53	2016	3	57.22	93.89	1023.36
1217	201603	34	1	14	42451	42451	1018.5	12.3	77	0	2.7	0	82	44	2	2	58.33	98.57	1023.7	10.02	69.37	4.83	2.17	56.2	91	1021.06	9.87	73.4	4.12	2.07	61.29	98.86	1018.53	12.56	75.43	4.69	1.63	54.33	86	1020.7	12.07	76.67	5.13	1.53	2016	3	57.22	93.89	1023.36
1218	201603	29	1	15	42451	42451	1018.5	12.3	77	0	2.7	0	82	44	2	2	58.33	98.57	1023.7	10.02	69.37	4.83	2.17	56.2	91	1021.06	9.87	73.4	4.12	2.07	61.29	98.86	1018.53	12.56	75.43	4.69	1.63	54.33	86	1020.7	12.07	76.67	5.13	1.53	2016	3	57.22	93.89	1023.36
1219	201603	33	1	15	42451	42451	1018.5	12.3	77	0	2.7	0	82	44	2	2	58.33	98.57	1023.7	10.02	69.37	4.83	2.17	56.2	91	1021.06	9.87	73.4	4.12	2.07	61.29	98.86	1018.53	12.56	75.43	4.69	1.63	54.33	86	1020.7	12.07	76.67	5.13	1.53	2016	3	57.22	93.89	1023.36
1220	201603	36	1	17	42451	42451	1018.5	12.3	77	0	2.7	0	82	44	2	2	58.33	98.57	1023.7	10.02	69.37	4.83	2.17	56.2	91	1021.06	9.87	73.4	4.12	2.07	61.29	98.86	1018.53	12.56	75.43	4.69	1.63	54.33	86	1020.7	12.07	76.67	5.13	1.53	2016	3	57.22	93.89	1023.36
1221	201603	25	1	18	42451	42451	1018.5	12.3	77	0	2.7	0	82	44	2	2	58.33	98.57	1023.7	10.02	69.37	4.83	2.17	56.2	91	1021.06	9.87	73.4	4.12	2.07	61.29	98.86	1018.53	12.56	75.43	4.69	1.63	54.33	86	1020.7	12.07	76.67	5.13	1.53	2016	3	57.22	93.89	1023.36
1222	201603	27	1	20	42451	42451	1018.5	12.3	77	0	2.7	0	82	44	2	2	58.33	98.57	1023.7	10.02	69.37	4.83	2.17	56.2	91	1021.06	9.87	73.4	4.12	2.07	61.29	98.86	1018.53	12.56	75.43	4.69	1.63	54.33	86	1020.7	12.07	76.67	5.13	1.53	2016	3	57.22	93.89	1023.36
1223	201603	28	1	22	42451	42451	1018.5	12.3	77	0	2.7	0	82	44	2	2	58.33	98.57	1023.7	10.02	69.37	4.83	2.17	56.2	91	1021.06	9.87	73.4	4.12	2.07	61.29	98.86	1018.53	12.56	75.43	4.69	1.63	54.33	86	1020.7	12.07	76.67	5.13	1.53	2016	3	57.22	93.89	1023.36
1224	201603	34	2	7	42452	42452	1022.7	11	62	0	2.8	0	60	32	5	2	58.27	96.97	1023.34	10.19	70.2	4.74	2.18	52.73	86.87	1021.22	9.79	72.93	3.79	2.13	61	99.14	1017.97	13.1	76.71	3.5	1.71	52	90.67	1021	11.57	73	5.13	1.97	2016	3	57.07	93.89	1023.1
1225	201603	28	1	8	42452	42452	1022.7	11	62	0	2.8	0	60	32	5	2	58.27	96.97	1023.34	10.19	70.2	4.74	2.18	52.73	86.87	1021.22	9.79	72.93	3.79	2.13	61	99.14	1017.97	13.1	76.71	3.5	1.71	52	90.67	1021	11.57	73	5.13	1.97	2016	3	57.07	93.89	1023.1
1226	201603	28	1	9	42452	42452	1022.7	11	62	0	2.8	0	60	32	5	2	58.27	96.97	1023.34	10.19	70.2	4.74	2.18	52.73	86.87	1021.22	9.79	72.93	3.79	2.13	61	99.14	1017.97	13.1	76.71	3.5	1.71	52	90.67	1021	11.57	73	5.13	1.97	2016	3	57.07	93.89	1023.1
1227	201603	24	1	11	42452	42452	1022.7	11	62	0	2.8	0	60	32	5	2	58.27	96.97	1023.34	10.19	70.2	4.74	2.18	52.73	86.87	1021.22	9.79	72.93	3.79	2.13	61	99.14	1017.97	13.1	76.71	3.5	1.71	52	90.67	1021	11.57	73	5.13	1.97	2016	3	57.07	93.89	1023.1
1228	201603	24	1	11	42452	42452	1022.7	11	62	0	2.8	0	60	32	5	2	58.27	96.97	1023.34	10.19	70.2	4.74	2.18	52.73	86.87	1021.22	9.79	72.93	3.79	2.13	61	99.14	1017.97	13.1	76.71	3.5	1.71	52	90.67	1021	11.57	73	5.13	1.97	2016	3	57.07	93.89	1023.1
1229	201603	24	1	12	42452	42452	1022.7	11	62	0	2.8	0	60	32	5	2	58.27	96.97	1023.34	10.19	70.2	4.74	2.18	52.73	86.87	1021.22	9.79	72.93	3.79	2.13	61	99.14	1017.97	13.1	76.71	3.5	1.71	52	90.67	1021	11.57	73	5.13	1.97	2016	3	57.07	93.89	1023.1
1230	201603	32	1	12	42452	42452	1022.7	11	62	0	2.8	0	60	32	5	2	58.27	96.97	1023.34	10.19	70.2	4.74	2.18	52.73	86.87	1021.22	9.79	72.93	3.79	2.13	61	99.14	1017.97	13.1	76.71	3.5	1.71	52	90.67	1021	11.57	73	5.13	1.97	2016	3	57.07	93.89	1023.1
1231	201603	22	1	13	42452	42452	1022.7	11	62	0	2.8	0	60	32	5	2	58.27	96.97	1023.34	10.19	70.2	4.74	2.18	52.73	86.87	1021.22	9.79	72.93	3.79	2.13	61	99.14	1017.97	13.1	76.71	3.5	1.71	52	90.67	1021	11.57	73	5.13	1.97	2016	3	57.07	93.89	1023.1
1232	201603	21	1	14	42452	42452	1022.7	11	62	0	2.8	0	60	32	5	2	58.27	96.97	1023.34	10.19	70.2	4.74	2.18	52.73	86.87	1021.22	9.79	72.93	3.79	2.13	61	99.14	1017.97	13.1	76.71	3.5	1.71	52	90.67	1021	11.57	73	5.13	1.97	2016	3	57.07	93.89	1023.1
1233	201603	24	2	14	42452	42452	1022.7	11	62	0	2.8	0	60	32	5	2	58.27	96.97	1023.34	10.19	70.2	4.74	2.18	52.73	86.87	1021.22	9.79	72.93	3.79	2.13	61	99.14	1017.97	13.1	76.71	3.5	1.71	52	90.67	1021	11.57	73	5.13	1.97	2016	3	57.07	93.89	1023.1
1234	201603	27	1	14	42452	42452	1022.7	11	62	0	2.8	0	60	32	5	2	58.27	96.97	1023.34	10.19	70.2	4.74	2.18	52.73	86.87	1021.22	9.79	72.93	3.79	2.13	61	99.14	1017.97	13.1	76.71	3.5	1.71	52	90.67	1021	11.57	73	5.13	1.97	2016	3	57.07	93.89	1023.1
1235	201603	32	1	15	42452	42452	1022.7	11	62	0	2.8	0	60	32	5	2	58.27	96.97	1023.34	10.19	70.2	4.74	2.18	52.73	86.87	1021.22	9.79	72.93	3.79	2.13	61	99.14	1017.97	13.1	76.71	3.5	1.71	52	90.67	1021	11.57	73	5.13	1.97	2016	3	57.07	93.89	1023.1
1236	201603	27	1	21	42452	42452	1022.7	11	62	0	2.8	0	60	32	5	2	58.27	96.97	1023.34	10.19	70.2	4.74	2.18	52.73	86.87	1021.22	9.79	72.93	3.79	2.13	61	99.14	1017.97	13.1	76.71	3.5	1.71	52	90.67	1021	11.57	73	5.13	1.97	2016	3	57.07	93.89	1023.1
1237	201603	30	1	29	42452	42452	1022.7	11	62	0	2.8	0	60	32	5	2	58.27	96.97	1023.34	10.19	70.2	4.74	2.18	52.73	86.87	1021.22	9.79	72.93	3.79	2.13	61	99.14	1017.97	13.1	76.71	3.5	1.71	52	90.67	1021	11.57	73	5.13	1.97	2016	3	57.07	93.89	1023.1
1238	201603	27	2	5	42453	42453	1029.3	8.3	50	0	2.4	6.8	52	22	3	2	57.87	96.3	1023.18	10.34	69.33	4.74	2.19	53.53	88.93	1021.61	9.97	70.73	3.79	2.03	58.14	94.29	1018.61	12.83	76.29	2.2	1.89	44.67	80	1021.23	11.43	70.33	2.57	2.37	2016	3	56.42	92.96	1023.04
1239	201603	43	2	5	42453	42453	1029.3	8.3	50	0	2.4	6.8	52	22	3	2	57.87	96.3	1023.18	10.34	69.33	4.74	2.19	53.53	88.93	1021.61	9.97	70.73	3.79	2.03	58.14	94.29	1018.61	12.83	76.29	2.2	1.89	44.67	80	1021.23	11.43	70.33	2.57	2.37	2016	3	56.42	92.96	1023.04
1240	201603	21	2	6	42453	42453	1029.3	8.3	50	0	2.4	6.8	52	22	3	2	57.87	96.3	1023.18	10.34	69.33	4.74	2.19	53.53	88.93	1021.61	9.97	70.73	3.79	2.03	58.14	94.29	1018.61	12.83	76.29	2.2	1.89	44.67	80	1021.23	11.43	70.33	2.57	2.37	2016	3	56.42	92.96	1023.04
1241	201603	28	1	6	42453	42453	1029.3	8.3	50	0	2.4	6.8	52	22	3	2	57.87	96.3	1023.18	10.34	69.33	4.74	2.19	53.53	88.93	1021.61	9.97	70.73	3.79	2.03	58.14	94.29	1018.61	12.83	76.29	2.2	1.89	44.67	80	1021.23	11.43	70.33	2.57	2.37	2016	3	56.42	92.96	1023.04
1242	201603	29	1	6	42453	42453	1029.3	8.3	50	0	2.4	6.8	52	22	3	2	57.87	96.3	1023.18	10.34	69.33	4.74	2.19	53.53	88.93	1021.61	9.97	70.73	3.79	2.03	58.14	94.29	1018.61	12.83	76.29	2.2	1.89	44.67	80	1021.23	11.43	70.33	2.57	2.37	2016	3	56.42	92.96	1023.04
1243	201603	23	1	7	42453	42453	1029.3	8.3	50	0	2.4	6.8	52	22	3	2	57.87	96.3	1023.18	10.34	69.33	4.74	2.19	53.53	88.93	1021.61	9.97	70.73	3.79	2.03	58.14	94.29	1018.61	12.83	76.29	2.2	1.89	44.67	80	1021.23	11.43	70.33	2.57	2.37	2016	3	56.42	92.96	1023.04
1244	201603	26	2	7	42453	42453	1029.3	8.3	50	0	2.4	6.8	52	22	3	2	57.87	96.3	1023.18	10.34	69.33	4.74	2.19	53.53	88.93	1021.61	9.97	70.73	3.79	2.03	58.14	94.29	1018.61	12.83	76.29	2.2	1.89	44.67	80	1021.23	11.43	70.33	2.57	2.37	2016	3	56.42	92.96	1023.04
1245	201603	28	2	7	42453	42453	1029.3	8.3	50	0	2.4	6.8	52	22	3	2	57.87	96.3	1023.18	10.34	69.33	4.74	2.19	53.53	88.93	1021.61	9.97	70.73	3.79	2.03	58.14	94.29	1018.61	12.83	76.29	2.2	1.89	44.67	80	1021.23	11.43	70.33	2.57	2.37	2016	3	56.42	92.96	1023.04
1246	201603	26	1	8	42453	42453	1029.3	8.3	50	0	2.4	6.8	52	22	3	2	57.87	96.3	1023.18	10.34	69.33	4.74	2.19	53.53	88.93	1021.61	9.97	70.73	3.79	2.03	58.14	94.29	1018.61	12.83	76.29	2.2	1.89	44.67	80	1021.23	11.43	70.33	2.57	2.37	2016	3	56.42	92.96	1023.04
1247	201603	20	2	9	42453	42453	1029.3	8.3	50	0	2.4	6.8	52	22	3	2	57.87	96.3	1023.18	10.34	69.33	4.74	2.19	53.53	88.93	1021.61	9.97	70.73	3.79	2.03	58.14	94.29	1018.61	12.83	76.29	2.2	1.89	44.67	80	1021.23	11.43	70.33	2.57	2.37	2016	3	56.42	92.96	1023.04
1248	201603	28	1	9	42453	42453	1029.3	8.3	50	0	2.4	6.8	52	22	3	2	57.87	96.3	1023.18	10.34	69.33	4.74	2.19	53.53	88.93	1021.61	9.97	70.73	3.79	2.03	58.14	94.29	1018.61	12.83	76.29	2.2	1.89	44.67	80	1021.23	11.43	70.33	2.57	2.37	2016	3	56.42	92.96	1023.04
1249	201603	20	2	10	42453	42453	1029.3	8.3	50	0	2.4	6.8	52	22	3	2	57.87	96.3	1023.18	10.34	69.33	4.74	2.19	53.53	88.93	1021.61	9.97	70.73	3.79	2.03	58.14	94.29	1018.61	12.83	76.29	2.2	1.89	44.67	80	1021.23	11.43	70.33	2.57	2.37	2016	3	56.42	92.96	1023.04
1250	201603	27	1	10	42453	42453	1029.3	8.3	50	0	2.4	6.8	52	22	3	2	57.87	96.3	1023.18	10.34	69.33	4.74	2.19	53.53	88.93	1021.61	9.97	70.73	3.79	2.03	58.14	94.29	1018.61	12.83	76.29	2.2	1.89	44.67	80	1021.23	11.43	70.33	2.57	2.37	2016	3	56.42	92.96	1023.04
1251	201603	26	1	11	42453	42453	1029.3	8.3	50	0	2.4	6.8	52	22	3	2	57.87	96.3	1023.18	10.34	69.33	4.74	2.19	53.53	88.93	1021.61	9.97	70.73	3.79	2.03	58.14	94.29	1018.61	12.83	76.29	2.2	1.89	44.67	80	1021.23	11.43	70.33	2.57	2.37	2016	3	56.42	92.96	1023.04
1252	201603	24	1	13	42453	42453	1029.3	8.3	50	0	2.4	6.8	52	22	3	2	57.87	96.3	1023.18	10.34	69.33	4.74	2.19	53.53	88.93	1021.61	9.97	70.73	3.79	2.03	58.14	94.29	1018.61	12.83	76.29	2.2	1.89	44.67	80	1021.23	11.43	70.33	2.57	2.37	2016	3	56.42	92.96	1023.04
1253	201603	25	2	13	42453	42453	1029.3	8.3	50	0	2.4	6.8	52	22	3	2	57.87	96.3	1023.18	10.34	69.33	4.74	2.19	53.53	88.93	1021.61	9.97	70.73	3.79	2.03	58.14	94.29	1018.61	12.83	76.29	2.2	1.89	44.67	80	1021.23	11.43	70.33	2.57	2.37	2016	3	56.42	92.96	1023.04
1254	201603	26	2	13	42453	42453	1029.3	8.3	50	0	2.4	6.8	52	22	3	2	57.87	96.3	1023.18	10.34	69.33	4.74	2.19	53.53	88.93	1021.61	9.97	70.73	3.79	2.03	58.14	94.29	1018.61	12.83	76.29	2.2	1.89	44.67	80	1021.23	11.43	70.33	2.57	2.37	2016	3	56.42	92.96	1023.04
1255	201603	29	2	14	42453	42453	1029.3	8.3	50	0	2.4	6.8	52	22	3	2	57.87	96.3	1023.18	10.34	69.33	4.74	2.19	53.53	88.93	1021.61	9.97	70.73	3.79	2.03	58.14	94.29	1018.61	12.83	76.29	2.2	1.89	44.67	80	1021.23	11.43	70.33	2.57	2.37	2016	3	56.42	92.96	1023.04
1256	201603	26	1	15	42453	42453	1029.3	8.3	50	0	2.4	6.8	52	22	3	2	57.87	96.3	1023.18	10.34	69.33	4.74	2.19	53.53	88.93	1021.61	9.97	70.73	3.79	2.03	58.14	94.29	1018.61	12.83	76.29	2.2	1.89	44.67	80	1021.23	11.43	70.33	2.57	2.37	2016	3	56.42	92.96	1023.04
1257	201603	35	1	15	42453	42453	1029.3	8.3	50	0	2.4	6.8	52	22	3	2	57.87	96.3	1023.18	10.34	69.33	4.74	2.19	53.53	88.93	1021.61	9.97	70.73	3.79	2.03	58.14	94.29	1018.61	12.83	76.29	2.2	1.89	44.67	80	1021.23	11.43	70.33	2.57	2.37	2016	3	56.42	92.96	1023.04
1258	201603	36	1	15	42453	42453	1029.3	8.3	50	0	2.4	6.8	52	22	3	2	57.87	96.3	1023.18	10.34	69.33	4.74	2.19	53.53	88.93	1021.61	9.97	70.73	3.79	2.03	58.14	94.29	1018.61	12.83	76.29	2.2	1.89	44.67	80	1021.23	11.43	70.33	2.57	2.37	2016	3	56.42	92.96	1023.04
1259	201603	31	2	16	42453	42453	1029.3	8.3	50	0	2.4	6.8	52	22	3	2	57.87	96.3	1023.18	10.34	69.33	4.74	2.19	53.53	88.93	1021.61	9.97	70.73	3.79	2.03	58.14	94.29	1018.61	12.83	76.29	2.2	1.89	44.67	80	1021.23	11.43	70.33	2.57	2.37	2016	3	56.42	92.96	1023.04
1260	201603	26	2	18	42453	42453	1029.3	8.3	50	0	2.4	6.8	52	22	3	2	57.87	96.3	1023.18	10.34	69.33	4.74	2.19	53.53	88.93	1021.61	9.97	70.73	3.79	2.03	58.14	94.29	1018.61	12.83	76.29	2.2	1.89	44.67	80	1021.23	11.43	70.33	2.57	2.37	2016	3	56.42	92.96	1023.04
1261	201603	25	2	21	42453	42453	1029.3	8.3	50	0	2.4	6.8	52	22	3	2	57.87	96.3	1023.18	10.34	69.33	4.74	2.19	53.53	88.93	1021.61	9.97	70.73	3.79	2.03	58.14	94.29	1018.61	12.83	76.29	2.2	1.89	44.67	80	1021.23	11.43	70.33	2.57	2.37	2016	3	56.42	92.96	1023.04
1262	201603	25	1	21	42453	42453	1029.3	8.3	50	0	2.4	6.8	52	22	3	2	57.87	96.3	1023.18	10.34	69.33	4.74	2.19	53.53	88.93	1021.61	9.97	70.73	3.79	2.03	58.14	94.29	1018.61	12.83	76.29	2.2	1.89	44.67	80	1021.23	11.43	70.33	2.57	2.37	2016	3	56.42	92.96	1023.04
1263	201603	26	2	21	42453	42453	1029.3	8.3	50	0	2.4	6.8	52	22	3	2	57.87	96.3	1023.18	10.34	69.33	4.74	2.19	53.53	88.93	1021.61	9.97	70.73	3.79	2.03	58.14	94.29	1018.61	12.83	76.29	2.2	1.89	44.67	80	1021.23	11.43	70.33	2.57	2.37	2016	3	56.42	92.96	1023.04
1264	201603	27	1	27	42453	42453	1029.3	8.3	50	0	2.4	6.8	52	22	3	2	57.87	96.3	1023.18	10.34	69.33	4.74	2.19	53.53	88.93	1021.61	9.97	70.73	3.79	2.03	58.14	94.29	1018.61	12.83	76.29	2.2	1.89	44.67	80	1021.23	11.43	70.33	2.57	2.37	2016	3	56.42	92.96	1023.04
1265	201603	22	1	6	42454	42454	1027.8	9	46	0	2.1	8.2	71	34	3	2	56.63	95.07	1023.09	10.39	68.37	4.97	2.19	54.07	89.87	1021.83	10.21	69.27	4.24	2	55.29	91.71	1020.57	11.96	71.86	3.17	1.9	32.67	64.67	1023.5	10.53	63	2.27	2.63	2016	3	53.82	89.62	1023.21
1266	201603	33	1	7	42454	42454	1027.8	9	46	0	2.1	8.2	71	34	3	2	56.63	95.07	1023.09	10.39	68.37	4.97	2.19	54.07	89.87	1021.83	10.21	69.27	4.24	2	55.29	91.71	1020.57	11.96	71.86	3.17	1.9	32.67	64.67	1023.5	10.53	63	2.27	2.63	2016	3	53.82	89.62	1023.21
1267	201603	31	1	8	42454	42454	1027.8	9	46	0	2.1	8.2	71	34	3	2	56.63	95.07	1023.09	10.39	68.37	4.97	2.19	54.07	89.87	1021.83	10.21	69.27	4.24	2	55.29	91.71	1020.57	11.96	71.86	3.17	1.9	32.67	64.67	1023.5	10.53	63	2.27	2.63	2016	3	53.82	89.62	1023.21
1268	201603	23	1	9	42454	42454	1027.8	9	46	0	2.1	8.2	71	34	3	2	56.63	95.07	1023.09	10.39	68.37	4.97	2.19	54.07	89.87	1021.83	10.21	69.27	4.24	2	55.29	91.71	1020.57	11.96	71.86	3.17	1.9	32.67	64.67	1023.5	10.53	63	2.27	2.63	2016	3	53.82	89.62	1023.21
1269	201603	31	1	10	42454	42454	1027.8	9	46	0	2.1	8.2	71	34	3	2	56.63	95.07	1023.09	10.39	68.37	4.97	2.19	54.07	89.87	1021.83	10.21	69.27	4.24	2	55.29	91.71	1020.57	11.96	71.86	3.17	1.9	32.67	64.67	1023.5	10.53	63	2.27	2.63	2016	3	53.82	89.62	1023.21
1270	201603	32	1	11	42454	42454	1027.8	9	46	0	2.1	8.2	71	34	3	2	56.63	95.07	1023.09	10.39	68.37	4.97	2.19	54.07	89.87	1021.83	10.21	69.27	4.24	2	55.29	91.71	1020.57	11.96	71.86	3.17	1.9	32.67	64.67	1023.5	10.53	63	2.27	2.63	2016	3	53.82	89.62	1023.21
1271	201603	23	1	12	42454	42454	1027.8	9	46	0	2.1	8.2	71	34	3	2	56.63	95.07	1023.09	10.39	68.37	4.97	2.19	54.07	89.87	1021.83	10.21	69.27	4.24	2	55.29	91.71	1020.57	11.96	71.86	3.17	1.9	32.67	64.67	1023.5	10.53	63	2.27	2.63	2016	3	53.82	89.62	1023.21
1272	201603	27	1	14	42454	42454	1027.8	9	46	0	2.1	8.2	71	34	3	2	56.63	95.07	1023.09	10.39	68.37	4.97	2.19	54.07	89.87	1021.83	10.21	69.27	4.24	2	55.29	91.71	1020.57	11.96	71.86	3.17	1.9	32.67	64.67	1023.5	10.53	63	2.27	2.63	2016	3	53.82	89.62	1023.21
1273	201603	28	1	24	42454	42454	1027.8	9	46	0	2.1	8.2	71	34	3	2	56.63	95.07	1023.09	10.39	68.37	4.97	2.19	54.07	89.87	1021.83	10.21	69.27	4.24	2	55.29	91.71	1020.57	11.96	71.86	3.17	1.9	32.67	64.67	1023.5	10.53	63	2.27	2.63	2016	3	53.82	89.62	1023.21
1274	201603	26	1	27	42454	42454	1027.8	9	46	0	2.1	8.2	71	34	3	2	56.63	95.07	1023.09	10.39	68.37	4.97	2.19	54.07	89.87	1021.83	10.21	69.27	4.24	2	55.29	91.71	1020.57	11.96	71.86	3.17	1.9	32.67	64.67	1023.5	10.53	63	2.27	2.63	2016	3	53.82	89.62	1023.21
1275	201603	27	2	5	42455	42455	1025.7	10.1	45	0	1.8	8.7	89	50	3	2	56.57	95.33	1022.79	10.52	67.83	4.95	2.2	54.87	91.67	1021.62	10.53	68.47	4.7	2.03	42.14	74.71	1022.91	10.97	66.43	4.34	2.09	29.33	61	1026.6	9.43	52.67	5	2.43	2016	3	52.8	88.58	1023.36
1276	201603	27	1	7	42455	42455	1025.7	10.1	45	0	1.8	8.7	89	50	3	2	56.57	95.33	1022.79	10.52	67.83	4.95	2.2	54.87	91.67	1021.62	10.53	68.47	4.7	2.03	42.14	74.71	1022.91	10.97	66.43	4.34	2.09	29.33	61	1026.6	9.43	52.67	5	2.43	2016	3	52.8	88.58	1023.36
1277	201603	28	1	7	42455	42455	1025.7	10.1	45	0	1.8	8.7	89	50	3	2	56.57	95.33	1022.79	10.52	67.83	4.95	2.2	54.87	91.67	1021.62	10.53	68.47	4.7	2.03	42.14	74.71	1022.91	10.97	66.43	4.34	2.09	29.33	61	1026.6	9.43	52.67	5	2.43	2016	3	52.8	88.58	1023.36
1278	201603	26	1	9	42455	42455	1025.7	10.1	45	0	1.8	8.7	89	50	3	2	56.57	95.33	1022.79	10.52	67.83	4.95	2.2	54.87	91.67	1021.62	10.53	68.47	4.7	2.03	42.14	74.71	1022.91	10.97	66.43	4.34	2.09	29.33	61	1026.6	9.43	52.67	5	2.43	2016	3	52.8	88.58	1023.36
1279	201603	29	1	10	42455	42455	1025.7	10.1	45	0	1.8	8.7	89	50	3	2	56.57	95.33	1022.79	10.52	67.83	4.95	2.2	54.87	91.67	1021.62	10.53	68.47	4.7	2.03	42.14	74.71	1022.91	10.97	66.43	4.34	2.09	29.33	61	1026.6	9.43	52.67	5	2.43	2016	3	52.8	88.58	1023.36
1280	201603	26	1	11	42455	42455	1025.7	10.1	45	0	1.8	8.7	89	50	3	2	56.57	95.33	1022.79	10.52	67.83	4.95	2.2	54.87	91.67	1021.62	10.53	68.47	4.7	2.03	42.14	74.71	1022.91	10.97	66.43	4.34	2.09	29.33	61	1026.6	9.43	52.67	5	2.43	2016	3	52.8	88.58	1023.36
1281	201603	24	1	12	42455	42455	1025.7	10.1	45	0	1.8	8.7	89	50	3	2	56.57	95.33	1022.79	10.52	67.83	4.95	2.2	54.87	91.67	1021.62	10.53	68.47	4.7	2.03	42.14	74.71	1022.91	10.97	66.43	4.34	2.09	29.33	61	1026.6	9.43	52.67	5	2.43	2016	3	52.8	88.58	1023.36
1282	201603	25	1	12	42455	42455	1025.7	10.1	45	0	1.8	8.7	89	50	3	2	56.57	95.33	1022.79	10.52	67.83	4.95	2.2	54.87	91.67	1021.62	10.53	68.47	4.7	2.03	42.14	74.71	1022.91	10.97	66.43	4.34	2.09	29.33	61	1026.6	9.43	52.67	5	2.43	2016	3	52.8	88.58	1023.36
1283	201603	31	1	12	42455	42455	1025.7	10.1	45	0	1.8	8.7	89	50	3	2	56.57	95.33	1022.79	10.52	67.83	4.95	2.2	54.87	91.67	1021.62	10.53	68.47	4.7	2.03	42.14	74.71	1022.91	10.97	66.43	4.34	2.09	29.33	61	1026.6	9.43	52.67	5	2.43	2016	3	52.8	88.58	1023.36
1284	201603	33	1	12	42455	42455	1025.7	10.1	45	0	1.8	8.7	89	50	3	2	56.57	95.33	1022.79	10.52	67.83	4.95	2.2	54.87	91.67	1021.62	10.53	68.47	4.7	2.03	42.14	74.71	1022.91	10.97	66.43	4.34	2.09	29.33	61	1026.6	9.43	52.67	5	2.43	2016	3	52.8	88.58	1023.36
1285	201603	26	2	13	42455	42455	1025.7	10.1	45	0	1.8	8.7	89	50	3	2	56.57	95.33	1022.79	10.52	67.83	4.95	2.2	54.87	91.67	1021.62	10.53	68.47	4.7	2.03	42.14	74.71	1022.91	10.97	66.43	4.34	2.09	29.33	61	1026.6	9.43	52.67	5	2.43	2016	3	52.8	88.58	1023.36
1286	201603	27	1	14	42455	42455	1025.7	10.1	45	0	1.8	8.7	89	50	3	2	56.57	95.33	1022.79	10.52	67.83	4.95	2.2	54.87	91.67	1021.62	10.53	68.47	4.7	2.03	42.14	74.71	1022.91	10.97	66.43	4.34	2.09	29.33	61	1026.6	9.43	52.67	5	2.43	2016	3	52.8	88.58	1023.36
1287	201603	26	1	15	42455	42455	1025.7	10.1	45	0	1.8	8.7	89	50	3	2	56.57	95.33	1022.79	10.52	67.83	4.95	2.2	54.87	91.67	1021.62	10.53	68.47	4.7	2.03	42.14	74.71	1022.91	10.97	66.43	4.34	2.09	29.33	61	1026.6	9.43	52.67	5	2.43	2016	3	52.8	88.58	1023.36
1288	201603	33	1	15	42455	42455	1025.7	10.1	45	0	1.8	8.7	89	50	3	2	56.57	95.33	1022.79	10.52	67.83	4.95	2.2	54.87	91.67	1021.62	10.53	68.47	4.7	2.03	42.14	74.71	1022.91	10.97	66.43	4.34	2.09	29.33	61	1026.6	9.43	52.67	5	2.43	2016	3	52.8	88.58	1023.36
1289	201603	22	1	16	42455	42455	1025.7	10.1	45	0	1.8	8.7	89	50	3	2	56.57	95.33	1022.79	10.52	67.83	4.95	2.2	54.87	91.67	1021.62	10.53	68.47	4.7	2.03	42.14	74.71	1022.91	10.97	66.43	4.34	2.09	29.33	61	1026.6	9.43	52.67	5	2.43	2016	3	52.8	88.58	1023.36
1290	201603	33	1	18	42455	42455	1025.7	10.1	45	0	1.8	8.7	89	50	3	2	56.57	95.33	1022.79	10.52	67.83	4.95	2.2	54.87	91.67	1021.62	10.53	68.47	4.7	2.03	42.14	74.71	1022.91	10.97	66.43	4.34	2.09	29.33	61	1026.6	9.43	52.67	5	2.43	2016	3	52.8	88.58	1023.36
1291	201603	26	1	19	42455	42455	1025.7	10.1	45	0	1.8	8.7	89	50	3	2	56.57	95.33	1022.79	10.52	67.83	4.95	2.2	54.87	91.67	1021.62	10.53	68.47	4.7	2.03	42.14	74.71	1022.91	10.97	66.43	4.34	2.09	29.33	61	1026.6	9.43	52.67	5	2.43	2016	3	52.8	88.58	1023.36
1292	201603	24	2	5	42456	42456	1024.6	12	54	0	2.8	6.7	148	98	6	3	56.73	95.7	1022.45	10.65	67.4	4.96	2.2	54.47	91.33	1021.47	10.89	67.93	4.75	2.11	42	77.71	1024.07	10.44	60.29	5.59	2.14	35.33	70.67	1027.6	9.13	47	7.9	2.1	2016	3	53.16	89.31	1023.53
1293	201603	27	1	6	42456	42456	1024.6	12	54	0	2.8	6.7	148	98	6	3	56.73	95.7	1022.45	10.65	67.4	4.96	2.2	54.47	91.33	1021.47	10.89	67.93	4.75	2.11	42	77.71	1024.07	10.44	60.29	5.59	2.14	35.33	70.67	1027.6	9.13	47	7.9	2.1	2016	3	53.16	89.31	1023.53
1294	201603	25	1	7	42456	42456	1024.6	12	54	0	2.8	6.7	148	98	6	3	56.73	95.7	1022.45	10.65	67.4	4.96	2.2	54.47	91.33	1021.47	10.89	67.93	4.75	2.11	42	77.71	1024.07	10.44	60.29	5.59	2.14	35.33	70.67	1027.6	9.13	47	7.9	2.1	2016	3	53.16	89.31	1023.53
1295	201603	30	1	7	42456	42456	1024.6	12	54	0	2.8	6.7	148	98	6	3	56.73	95.7	1022.45	10.65	67.4	4.96	2.2	54.47	91.33	1021.47	10.89	67.93	4.75	2.11	42	77.71	1024.07	10.44	60.29	5.59	2.14	35.33	70.67	1027.6	9.13	47	7.9	2.1	2016	3	53.16	89.31	1023.53
1296	201603	32	1	7	42456	42456	1024.6	12	54	0	2.8	6.7	148	98	6	3	56.73	95.7	1022.45	10.65	67.4	4.96	2.2	54.47	91.33	1021.47	10.89	67.93	4.75	2.11	42	77.71	1024.07	10.44	60.29	5.59	2.14	35.33	70.67	1027.6	9.13	47	7.9	2.1	2016	3	53.16	89.31	1023.53
1297	201603	25	2	8	42456	42456	1024.6	12	54	0	2.8	6.7	148	98	6	3	56.73	95.7	1022.45	10.65	67.4	4.96	2.2	54.47	91.33	1021.47	10.89	67.93	4.75	2.11	42	77.71	1024.07	10.44	60.29	5.59	2.14	35.33	70.67	1027.6	9.13	47	7.9	2.1	2016	3	53.16	89.31	1023.53
1298	201603	28	2	8	42456	42456	1024.6	12	54	0	2.8	6.7	148	98	6	3	56.73	95.7	1022.45	10.65	67.4	4.96	2.2	54.47	91.33	1021.47	10.89	67.93	4.75	2.11	42	77.71	1024.07	10.44	60.29	5.59	2.14	35.33	70.67	1027.6	9.13	47	7.9	2.1	2016	3	53.16	89.31	1023.53
1299	201603	28	1	8	42456	42456	1024.6	12	54	0	2.8	6.7	148	98	6	3	56.73	95.7	1022.45	10.65	67.4	4.96	2.2	54.47	91.33	1021.47	10.89	67.93	4.75	2.11	42	77.71	1024.07	10.44	60.29	5.59	2.14	35.33	70.67	1027.6	9.13	47	7.9	2.1	2016	3	53.16	89.31	1023.53
1300	201603	30	1	8	42456	42456	1024.6	12	54	0	2.8	6.7	148	98	6	3	56.73	95.7	1022.45	10.65	67.4	4.96	2.2	54.47	91.33	1021.47	10.89	67.93	4.75	2.11	42	77.71	1024.07	10.44	60.29	5.59	2.14	35.33	70.67	1027.6	9.13	47	7.9	2.1	2016	3	53.16	89.31	1023.53
1301	201603	33	1	8	42456	42456	1024.6	12	54	0	2.8	6.7	148	98	6	3	56.73	95.7	1022.45	10.65	67.4	4.96	2.2	54.47	91.33	1021.47	10.89	67.93	4.75	2.11	42	77.71	1024.07	10.44	60.29	5.59	2.14	35.33	70.67	1027.6	9.13	47	7.9	2.1	2016	3	53.16	89.31	1023.53
1302	201603	29	2	11	42456	42456	1024.6	12	54	0	2.8	6.7	148	98	6	3	56.73	95.7	1022.45	10.65	67.4	4.96	2.2	54.47	91.33	1021.47	10.89	67.93	4.75	2.11	42	77.71	1024.07	10.44	60.29	5.59	2.14	35.33	70.67	1027.6	9.13	47	7.9	2.1	2016	3	53.16	89.31	1023.53
1303	201603	33	1	11	42456	42456	1024.6	12	54	0	2.8	6.7	148	98	6	3	56.73	95.7	1022.45	10.65	67.4	4.96	2.2	54.47	91.33	1021.47	10.89	67.93	4.75	2.11	42	77.71	1024.07	10.44	60.29	5.59	2.14	35.33	70.67	1027.6	9.13	47	7.9	2.1	2016	3	53.16	89.31	1023.53
1304	201603	28	1	12	42456	42456	1024.6	12	54	0	2.8	6.7	148	98	6	3	56.73	95.7	1022.45	10.65	67.4	4.96	2.2	54.47	91.33	1021.47	10.89	67.93	4.75	2.11	42	77.71	1024.07	10.44	60.29	5.59	2.14	35.33	70.67	1027.6	9.13	47	7.9	2.1	2016	3	53.16	89.31	1023.53
1305	201603	27	1	13	42456	42456	1024.6	12	54	0	2.8	6.7	148	98	6	3	56.73	95.7	1022.45	10.65	67.4	4.96	2.2	54.47	91.33	1021.47	10.89	67.93	4.75	2.11	42	77.71	1024.07	10.44	60.29	5.59	2.14	35.33	70.67	1027.6	9.13	47	7.9	2.1	2016	3	53.16	89.31	1023.53
1306	201603	27	2	13	42456	42456	1024.6	12	54	0	2.8	6.7	148	98	6	3	56.73	95.7	1022.45	10.65	67.4	4.96	2.2	54.47	91.33	1021.47	10.89	67.93	4.75	2.11	42	77.71	1024.07	10.44	60.29	5.59	2.14	35.33	70.67	1027.6	9.13	47	7.9	2.1	2016	3	53.16	89.31	1023.53
1307	201603	36	2	13	42456	42456	1024.6	12	54	0	2.8	6.7	148	98	6	3	56.73	95.7	1022.45	10.65	67.4	4.96	2.2	54.47	91.33	1021.47	10.89	67.93	4.75	2.11	42	77.71	1024.07	10.44	60.29	5.59	2.14	35.33	70.67	1027.6	9.13	47	7.9	2.1	2016	3	53.16	89.31	1023.53
1308	201603	32	1	15	42456	42456	1024.6	12	54	0	2.8	6.7	148	98	6	3	56.73	95.7	1022.45	10.65	67.4	4.96	2.2	54.47	91.33	1021.47	10.89	67.93	4.75	2.11	42	77.71	1024.07	10.44	60.29	5.59	2.14	35.33	70.67	1027.6	9.13	47	7.9	2.1	2016	3	53.16	89.31	1023.53
1309	201603	34	1	16	42456	42456	1024.6	12	54	0	2.8	6.7	148	98	6	3	56.73	95.7	1022.45	10.65	67.4	4.96	2.2	54.47	91.33	1021.47	10.89	67.93	4.75	2.11	42	77.71	1024.07	10.44	60.29	5.59	2.14	35.33	70.67	1027.6	9.13	47	7.9	2.1	2016	3	53.16	89.31	1023.53
1310	201603	33	1	17	42456	42456	1024.6	12	54	0	2.8	6.7	148	98	6	3	56.73	95.7	1022.45	10.65	67.4	4.96	2.2	54.47	91.33	1021.47	10.89	67.93	4.75	2.11	42	77.71	1024.07	10.44	60.29	5.59	2.14	35.33	70.67	1027.6	9.13	47	7.9	2.1	2016	3	53.16	89.31	1023.53
1311	201603	31	1	30	42456	42456	1024.6	12	54	0	2.8	6.7	148	98	6	3	56.73	95.7	1022.45	10.65	67.4	4.96	2.2	54.47	91.33	1021.47	10.89	67.93	4.75	2.11	42	77.71	1024.07	10.44	60.29	5.59	2.14	35.33	70.67	1027.6	9.13	47	7.9	2.1	2016	3	53.16	89.31	1023.53
1312	201603	30	1	7	42457	42457	1022.9	14.2	45	0	2.2	9.9	140	86	6	3	57.57	96.5	1022.32	10.72	67.2	5.01	2.22	56.2	93.13	1021.6	11.14	67.93	4.66	2.04	48.29	85.71	1024.44	10.53	58	5.44	2.31	60.67	102.67	1026.03	10.37	48.33	7.87	2.23	2016	3	54.76	91.67	1023.76
1313	201603	24	1	10	42457	42457	1022.9	14.2	45	0	2.2	9.9	140	86	6	3	57.57	96.5	1022.32	10.72	67.2	5.01	2.22	56.2	93.13	1021.6	11.14	67.93	4.66	2.04	48.29	85.71	1024.44	10.53	58	5.44	2.31	60.67	102.67	1026.03	10.37	48.33	7.87	2.23	2016	3	54.76	91.67	1023.76
1314	201603	26	1	10	42457	42457	1022.9	14.2	45	0	2.2	9.9	140	86	6	3	57.57	96.5	1022.32	10.72	67.2	5.01	2.22	56.2	93.13	1021.6	11.14	67.93	4.66	2.04	48.29	85.71	1024.44	10.53	58	5.44	2.31	60.67	102.67	1026.03	10.37	48.33	7.87	2.23	2016	3	54.76	91.67	1023.76
1315	201603	27	1	10	42457	42457	1022.9	14.2	45	0	2.2	9.9	140	86	6	3	57.57	96.5	1022.32	10.72	67.2	5.01	2.22	56.2	93.13	1021.6	11.14	67.93	4.66	2.04	48.29	85.71	1024.44	10.53	58	5.44	2.31	60.67	102.67	1026.03	10.37	48.33	7.87	2.23	2016	3	54.76	91.67	1023.76
1316	201603	28	1	10	42457	42457	1022.9	14.2	45	0	2.2	9.9	140	86	6	3	57.57	96.5	1022.32	10.72	67.2	5.01	2.22	56.2	93.13	1021.6	11.14	67.93	4.66	2.04	48.29	85.71	1024.44	10.53	58	5.44	2.31	60.67	102.67	1026.03	10.37	48.33	7.87	2.23	2016	3	54.76	91.67	1023.76
1317	201603	22	2	11	42457	42457	1022.9	14.2	45	0	2.2	9.9	140	86	6	3	57.57	96.5	1022.32	10.72	67.2	5.01	2.22	56.2	93.13	1021.6	11.14	67.93	4.66	2.04	48.29	85.71	1024.44	10.53	58	5.44	2.31	60.67	102.67	1026.03	10.37	48.33	7.87	2.23	2016	3	54.76	91.67	1023.76
1318	201603	23	1	11	42457	42457	1022.9	14.2	45	0	2.2	9.9	140	86	6	3	57.57	96.5	1022.32	10.72	67.2	5.01	2.22	56.2	93.13	1021.6	11.14	67.93	4.66	2.04	48.29	85.71	1024.44	10.53	58	5.44	2.31	60.67	102.67	1026.03	10.37	48.33	7.87	2.23	2016	3	54.76	91.67	1023.76
1319	201603	28	1	12	42457	42457	1022.9	14.2	45	0	2.2	9.9	140	86	6	3	57.57	96.5	1022.32	10.72	67.2	5.01	2.22	56.2	93.13	1021.6	11.14	67.93	4.66	2.04	48.29	85.71	1024.44	10.53	58	5.44	2.31	60.67	102.67	1026.03	10.37	48.33	7.87	2.23	2016	3	54.76	91.67	1023.76
1320	201603	36	1	13	42457	42457	1022.9	14.2	45	0	2.2	9.9	140	86	6	3	57.57	96.5	1022.32	10.72	67.2	5.01	2.22	56.2	93.13	1021.6	11.14	67.93	4.66	2.04	48.29	85.71	1024.44	10.53	58	5.44	2.31	60.67	102.67	1026.03	10.37	48.33	7.87	2.23	2016	3	54.76	91.67	1023.76
1321	201603	20	1	15	42457	42457	1022.9	14.2	45	0	2.2	9.9	140	86	6	3	57.57	96.5	1022.32	10.72	67.2	5.01	2.22	56.2	93.13	1021.6	11.14	67.93	4.66	2.04	48.29	85.71	1024.44	10.53	58	5.44	2.31	60.67	102.67	1026.03	10.37	48.33	7.87	2.23	2016	3	54.76	91.67	1023.76
1322	201603	23	1	16	42457	42457	1022.9	14.2	45	0	2.2	9.9	140	86	6	3	57.57	96.5	1022.32	10.72	67.2	5.01	2.22	56.2	93.13	1021.6	11.14	67.93	4.66	2.04	48.29	85.71	1024.44	10.53	58	5.44	2.31	60.67	102.67	1026.03	10.37	48.33	7.87	2.23	2016	3	54.76	91.67	1023.76
1323	201603	27	1	19	42457	42457	1022.9	14.2	45	0	2.2	9.9	140	86	6	3	57.57	96.5	1022.32	10.72	67.2	5.01	2.22	56.2	93.13	1021.6	11.14	67.93	4.66	2.04	48.29	85.71	1024.44	10.53	58	5.44	2.31	60.67	102.67	1026.03	10.37	48.33	7.87	2.23	2016	3	54.76	91.67	1023.76
1324	201603	28	1	19	42457	42457	1022.9	14.2	45	0	2.2	9.9	140	86	6	3	57.57	96.5	1022.32	10.72	67.2	5.01	2.22	56.2	93.13	1021.6	11.14	67.93	4.66	2.04	48.29	85.71	1024.44	10.53	58	5.44	2.31	60.67	102.67	1026.03	10.37	48.33	7.87	2.23	2016	3	54.76	91.67	1023.76
1325	201603	32	1	4	42458	42458	1019.1	15.9	49	0.3	1.8	0	116	68	2	2	58.2	96.83	1022.29	10.77	66.7	5.03	2.22	57.4	95.87	1021.79	11.49	65.47	5.32	2.03	52.29	91.71	1024.5	10.99	54.14	5.76	2.4	78	125.67	1024.4	12.1	48	8.43	2.27	2016	3	55.96	93.76	1024.02
1326	201603	27	1	6	42458	42458	1019.1	15.9	49	0.3	1.8	0	116	68	2	2	58.2	96.83	1022.29	10.77	66.7	5.03	2.22	57.4	95.87	1021.79	11.49	65.47	5.32	2.03	52.29	91.71	1024.5	10.99	54.14	5.76	2.4	78	125.67	1024.4	12.1	48	8.43	2.27	2016	3	55.96	93.76	1024.02
1327	201603	32	1	9	42458	42458	1019.1	15.9	49	0.3	1.8	0	116	68	2	2	58.2	96.83	1022.29	10.77	66.7	5.03	2.22	57.4	95.87	1021.79	11.49	65.47	5.32	2.03	52.29	91.71	1024.5	10.99	54.14	5.76	2.4	78	125.67	1024.4	12.1	48	8.43	2.27	2016	3	55.96	93.76	1024.02
1328	201603	27	1	10	42458	42458	1019.1	15.9	49	0.3	1.8	0	116	68	2	2	58.2	96.83	1022.29	10.77	66.7	5.03	2.22	57.4	95.87	1021.79	11.49	65.47	5.32	2.03	52.29	91.71	1024.5	10.99	54.14	5.76	2.4	78	125.67	1024.4	12.1	48	8.43	2.27	2016	3	55.96	93.76	1024.02
1329	201603	37	1	10	42458	42458	1019.1	15.9	49	0.3	1.8	0	116	68	2	2	58.2	96.83	1022.29	10.77	66.7	5.03	2.22	57.4	95.87	1021.79	11.49	65.47	5.32	2.03	52.29	91.71	1024.5	10.99	54.14	5.76	2.4	78	125.67	1024.4	12.1	48	8.43	2.27	2016	3	55.96	93.76	1024.02
1330	201603	26	1	12	42458	42458	1019.1	15.9	49	0.3	1.8	0	116	68	2	2	58.2	96.83	1022.29	10.77	66.7	5.03	2.22	57.4	95.87	1021.79	11.49	65.47	5.32	2.03	52.29	91.71	1024.5	10.99	54.14	5.76	2.4	78	125.67	1024.4	12.1	48	8.43	2.27	2016	3	55.96	93.76	1024.02
1331	201603	23	1	13	42458	42458	1019.1	15.9	49	0.3	1.8	0	116	68	2	2	58.2	96.83	1022.29	10.77	66.7	5.03	2.22	57.4	95.87	1021.79	11.49	65.47	5.32	2.03	52.29	91.71	1024.5	10.99	54.14	5.76	2.4	78	125.67	1024.4	12.1	48	8.43	2.27	2016	3	55.96	93.76	1024.02
1332	201603	26	1	13	42458	42458	1019.1	15.9	49	0.3	1.8	0	116	68	2	2	58.2	96.83	1022.29	10.77	66.7	5.03	2.22	57.4	95.87	1021.79	11.49	65.47	5.32	2.03	52.29	91.71	1024.5	10.99	54.14	5.76	2.4	78	125.67	1024.4	12.1	48	8.43	2.27	2016	3	55.96	93.76	1024.02
1333	201603	30	1	13	42458	42458	1019.1	15.9	49	0.3	1.8	0	116	68	2	2	58.2	96.83	1022.29	10.77	66.7	5.03	2.22	57.4	95.87	1021.79	11.49	65.47	5.32	2.03	52.29	91.71	1024.5	10.99	54.14	5.76	2.4	78	125.67	1024.4	12.1	48	8.43	2.27	2016	3	55.96	93.76	1024.02
1334	201603	30	1	13	42458	42458	1019.1	15.9	49	0.3	1.8	0	116	68	2	2	58.2	96.83	1022.29	10.77	66.7	5.03	2.22	57.4	95.87	1021.79	11.49	65.47	5.32	2.03	52.29	91.71	1024.5	10.99	54.14	5.76	2.4	78	125.67	1024.4	12.1	48	8.43	2.27	2016	3	55.96	93.76	1024.02
1335	201603	39	1	14	42458	42458	1019.1	15.9	49	0.3	1.8	0	116	68	2	2	58.2	96.83	1022.29	10.77	66.7	5.03	2.22	57.4	95.87	1021.79	11.49	65.47	5.32	2.03	52.29	91.71	1024.5	10.99	54.14	5.76	2.4	78	125.67	1024.4	12.1	48	8.43	2.27	2016	3	55.96	93.76	1024.02
1336	201603	30	1	15	42458	42458	1019.1	15.9	49	0.3	1.8	0	116	68	2	2	58.2	96.83	1022.29	10.77	66.7	5.03	2.22	57.4	95.87	1021.79	11.49	65.47	5.32	2.03	52.29	91.71	1024.5	10.99	54.14	5.76	2.4	78	125.67	1024.4	12.1	48	8.43	2.27	2016	3	55.96	93.76	1024.02
1337	201603	26	1	16	42458	42458	1019.1	15.9	49	0.3	1.8	0	116	68	2	2	58.2	96.83	1022.29	10.77	66.7	5.03	2.22	57.4	95.87	1021.79	11.49	65.47	5.32	2.03	52.29	91.71	1024.5	10.99	54.14	5.76	2.4	78	125.67	1024.4	12.1	48	8.43	2.27	2016	3	55.96	93.76	1024.02
1338	201603	21	1	17	42458	42458	1019.1	15.9	49	0.3	1.8	0	116	68	2	2	58.2	96.83	1022.29	10.77	66.7	5.03	2.22	57.4	95.87	1021.79	11.49	65.47	5.32	2.03	52.29	91.71	1024.5	10.99	54.14	5.76	2.4	78	125.67	1024.4	12.1	48	8.43	2.27	2016	3	55.96	93.76	1024.02
1339	201603	23	1	17	42458	42458	1019.1	15.9	49	0.3	1.8	0	116	68	2	2	58.2	96.83	1022.29	10.77	66.7	5.03	2.22	57.4	95.87	1021.79	11.49	65.47	5.32	2.03	52.29	91.71	1024.5	10.99	54.14	5.76	2.4	78	125.67	1024.4	12.1	48	8.43	2.27	2016	3	55.96	93.76	1024.02
1340	201603	29	1	19	42458	42458	1019.1	15.9	49	0.3	1.8	0	116	68	2	2	58.2	96.83	1022.29	10.77	66.7	5.03	2.22	57.4	95.87	1021.79	11.49	65.47	5.32	2.03	52.29	91.71	1024.5	10.99	54.14	5.76	2.4	78	125.67	1024.4	12.1	48	8.43	2.27	2016	3	55.96	93.76	1024.02
1341	201603	38	1	23	42458	42458	1019.1	15.9	49	0.3	1.8	0	116	68	2	2	58.2	96.83	1022.29	10.77	66.7	5.03	2.22	57.4	95.87	1021.79	11.49	65.47	5.32	2.03	52.29	91.71	1024.5	10.99	54.14	5.76	2.4	78	125.67	1024.4	12.1	48	8.43	2.27	2016	3	55.96	93.76	1024.02
1342	201603	26	1	8	42459	42459	1019.5	16.7	60	0	1.7	0	124	80	6	3	57.97	96.43	1022.14	10.87	66.33	4.8	2.19	57.53	96.67	1021.35	12.05	63.73	4.87	2	55.71	96.57	1024.59	11.5	50.14	5.76	2.27	84	134.67	1022.2	14.03	49.33	5.53	2.27	2016	3	56.33	95.02	1024.21
1343	201603	28	1	9	42459	42459	1019.5	16.7	60	0	1.7	0	124	80	6	3	57.97	96.43	1022.14	10.87	66.33	4.8	2.19	57.53	96.67	1021.35	12.05	63.73	4.87	2	55.71	96.57	1024.59	11.5	50.14	5.76	2.27	84	134.67	1022.2	14.03	49.33	5.53	2.27	2016	3	56.33	95.02	1024.21
1344	201603	26	1	11	42459	42459	1019.5	16.7	60	0	1.7	0	124	80	6	3	57.97	96.43	1022.14	10.87	66.33	4.8	2.19	57.53	96.67	1021.35	12.05	63.73	4.87	2	55.71	96.57	1024.59	11.5	50.14	5.76	2.27	84	134.67	1022.2	14.03	49.33	5.53	2.27	2016	3	56.33	95.02	1024.21
1345	201603	28	1	12	42459	42459	1019.5	16.7	60	0	1.7	0	124	80	6	3	57.97	96.43	1022.14	10.87	66.33	4.8	2.19	57.53	96.67	1021.35	12.05	63.73	4.87	2	55.71	96.57	1024.59	11.5	50.14	5.76	2.27	84	134.67	1022.2	14.03	49.33	5.53	2.27	2016	3	56.33	95.02	1024.21
1346	201603	30	1	12	42459	42459	1019.5	16.7	60	0	1.7	0	124	80	6	3	57.97	96.43	1022.14	10.87	66.33	4.8	2.19	57.53	96.67	1021.35	12.05	63.73	4.87	2	55.71	96.57	1024.59	11.5	50.14	5.76	2.27	84	134.67	1022.2	14.03	49.33	5.53	2.27	2016	3	56.33	95.02	1024.21
1347	201603	31	1	12	42459	42459	1019.5	16.7	60	0	1.7	0	124	80	6	3	57.97	96.43	1022.14	10.87	66.33	4.8	2.19	57.53	96.67	1021.35	12.05	63.73	4.87	2	55.71	96.57	1024.59	11.5	50.14	5.76	2.27	84	134.67	1022.2	14.03	49.33	5.53	2.27	2016	3	56.33	95.02	1024.21
1348	201603	31	1	12	42459	42459	1019.5	16.7	60	0	1.7	0	124	80	6	3	57.97	96.43	1022.14	10.87	66.33	4.8	2.19	57.53	96.67	1021.35	12.05	63.73	4.87	2	55.71	96.57	1024.59	11.5	50.14	5.76	2.27	84	134.67	1022.2	14.03	49.33	5.53	2.27	2016	3	56.33	95.02	1024.21
1349	201603	25	1	13	42459	42459	1019.5	16.7	60	0	1.7	0	124	80	6	3	57.97	96.43	1022.14	10.87	66.33	4.8	2.19	57.53	96.67	1021.35	12.05	63.73	4.87	2	55.71	96.57	1024.59	11.5	50.14	5.76	2.27	84	134.67	1022.2	14.03	49.33	5.53	2.27	2016	3	56.33	95.02	1024.21
1350	201603	35	1	13	42459	42459	1019.5	16.7	60	0	1.7	0	124	80	6	3	57.97	96.43	1022.14	10.87	66.33	4.8	2.19	57.53	96.67	1021.35	12.05	63.73	4.87	2	55.71	96.57	1024.59	11.5	50.14	5.76	2.27	84	134.67	1022.2	14.03	49.33	5.53	2.27	2016	3	56.33	95.02	1024.21
1351	201603	25	1	15	42459	42459	1019.5	16.7	60	0	1.7	0	124	80	6	3	57.97	96.43	1022.14	10.87	66.33	4.8	2.19	57.53	96.67	1021.35	12.05	63.73	4.87	2	55.71	96.57	1024.59	11.5	50.14	5.76	2.27	84	134.67	1022.2	14.03	49.33	5.53	2.27	2016	3	56.33	95.02	1024.21
1352	201603	26	2	15	42459	42459	1019.5	16.7	60	0	1.7	0	124	80	6	3	57.97	96.43	1022.14	10.87	66.33	4.8	2.19	57.53	96.67	1021.35	12.05	63.73	4.87	2	55.71	96.57	1024.59	11.5	50.14	5.76	2.27	84	134.67	1022.2	14.03	49.33	5.53	2.27	2016	3	56.33	95.02	1024.21
1353	201603	27	1	16	42459	42459	1019.5	16.7	60	0	1.7	0	124	80	6	3	57.97	96.43	1022.14	10.87	66.33	4.8	2.19	57.53	96.67	1021.35	12.05	63.73	4.87	2	55.71	96.57	1024.59	11.5	50.14	5.76	2.27	84	134.67	1022.2	14.03	49.33	5.53	2.27	2016	3	56.33	95.02	1024.21
1354	201603	28	1	16	42459	42459	1019.5	16.7	60	0	1.7	0	124	80	6	3	57.97	96.43	1022.14	10.87	66.33	4.8	2.19	57.53	96.67	1021.35	12.05	63.73	4.87	2	55.71	96.57	1024.59	11.5	50.14	5.76	2.27	84	134.67	1022.2	14.03	49.33	5.53	2.27	2016	3	56.33	95.02	1024.21
1355	201603	32	1	17	42459	42459	1019.5	16.7	60	0	1.7	0	124	80	6	3	57.97	96.43	1022.14	10.87	66.33	4.8	2.19	57.53	96.67	1021.35	12.05	63.73	4.87	2	55.71	96.57	1024.59	11.5	50.14	5.76	2.27	84	134.67	1022.2	14.03	49.33	5.53	2.27	2016	3	56.33	95.02	1024.21
1356	201603	27	1	19	42459	42459	1019.5	16.7	60	0	1.7	0	124	80	6	3	57.97	96.43	1022.14	10.87	66.33	4.8	2.19	57.53	96.67	1021.35	12.05	63.73	4.87	2	55.71	96.57	1024.59	11.5	50.14	5.76	2.27	84	134.67	1022.2	14.03	49.33	5.53	2.27	2016	3	56.33	95.02	1024.21
1357	201603	28	1	7	42460	42460	1016.3	13.7	82	2.4	1.5	1.5	82	62	6	2	58.93	98.1	1021.7	11.22	66.5	4.54	2.17	59.8	99.6	1021.16	12.59	63.2	4.32	1.97	62.57	105.71	1024.13	12.31	49.86	5.76	2.11	78	126.67	1020.5	15.6	51.33	3.3	1.9	2016	3	57.49	96.98	1024.06
1358	201603	29	2	7	42460	42460	1016.3	13.7	82	2.4	1.5	1.5	82	62	6	2	58.93	98.1	1021.7	11.22	66.5	4.54	2.17	59.8	99.6	1021.16	12.59	63.2	4.32	1.97	62.57	105.71	1024.13	12.31	49.86	5.76	2.11	78	126.67	1020.5	15.6	51.33	3.3	1.9	2016	3	57.49	96.98	1024.06
1359	201603	34	1	8	42460	42460	1016.3	13.7	82	2.4	1.5	1.5	82	62	6	2	58.93	98.1	1021.7	11.22	66.5	4.54	2.17	59.8	99.6	1021.16	12.59	63.2	4.32	1.97	62.57	105.71	1024.13	12.31	49.86	5.76	2.11	78	126.67	1020.5	15.6	51.33	3.3	1.9	2016	3	57.49	96.98	1024.06
1360	201603	25	1	10	42460	42460	1016.3	13.7	82	2.4	1.5	1.5	82	62	6	2	58.93	98.1	1021.7	11.22	66.5	4.54	2.17	59.8	99.6	1021.16	12.59	63.2	4.32	1.97	62.57	105.71	1024.13	12.31	49.86	5.76	2.11	78	126.67	1020.5	15.6	51.33	3.3	1.9	2016	3	57.49	96.98	1024.06
1361	201603	26	1	10	42460	42460	1016.3	13.7	82	2.4	1.5	1.5	82	62	6	2	58.93	98.1	1021.7	11.22	66.5	4.54	2.17	59.8	99.6	1021.16	12.59	63.2	4.32	1.97	62.57	105.71	1024.13	12.31	49.86	5.76	2.11	78	126.67	1020.5	15.6	51.33	3.3	1.9	2016	3	57.49	96.98	1024.06
1362	201603	28	1	12	42460	42460	1016.3	13.7	82	2.4	1.5	1.5	82	62	6	2	58.93	98.1	1021.7	11.22	66.5	4.54	2.17	59.8	99.6	1021.16	12.59	63.2	4.32	1.97	62.57	105.71	1024.13	12.31	49.86	5.76	2.11	78	126.67	1020.5	15.6	51.33	3.3	1.9	2016	3	57.49	96.98	1024.06
1363	201603	26	1	13	42460	42460	1016.3	13.7	82	2.4	1.5	1.5	82	62	6	2	58.93	98.1	1021.7	11.22	66.5	4.54	2.17	59.8	99.6	1021.16	12.59	63.2	4.32	1.97	62.57	105.71	1024.13	12.31	49.86	5.76	2.11	78	126.67	1020.5	15.6	51.33	3.3	1.9	2016	3	57.49	96.98	1024.06
1364	201603	28	2	13	42460	42460	1016.3	13.7	82	2.4	1.5	1.5	82	62	6	2	58.93	98.1	1021.7	11.22	66.5	4.54	2.17	59.8	99.6	1021.16	12.59	63.2	4.32	1.97	62.57	105.71	1024.13	12.31	49.86	5.76	2.11	78	126.67	1020.5	15.6	51.33	3.3	1.9	2016	3	57.49	96.98	1024.06
1365	201603	30	1	13	42460	42460	1016.3	13.7	82	2.4	1.5	1.5	82	62	6	2	58.93	98.1	1021.7	11.22	66.5	4.54	2.17	59.8	99.6	1021.16	12.59	63.2	4.32	1.97	62.57	105.71	1024.13	12.31	49.86	5.76	2.11	78	126.67	1020.5	15.6	51.33	3.3	1.9	2016	3	57.49	96.98	1024.06
1366	201603	30	1	13	42460	42460	1016.3	13.7	82	2.4	1.5	1.5	82	62	6	2	58.93	98.1	1021.7	11.22	66.5	4.54	2.17	59.8	99.6	1021.16	12.59	63.2	4.32	1.97	62.57	105.71	1024.13	12.31	49.86	5.76	2.11	78	126.67	1020.5	15.6	51.33	3.3	1.9	2016	3	57.49	96.98	1024.06
1367	201603	30	2	13	42460	42460	1016.3	13.7	82	2.4	1.5	1.5	82	62	6	2	58.93	98.1	1021.7	11.22	66.5	4.54	2.17	59.8	99.6	1021.16	12.59	63.2	4.32	1.97	62.57	105.71	1024.13	12.31	49.86	5.76	2.11	78	126.67	1020.5	15.6	51.33	3.3	1.9	2016	3	57.49	96.98	1024.06
1368	201603	25	2	16	42460	42460	1016.3	13.7	82	2.4	1.5	1.5	82	62	6	2	58.93	98.1	1021.7	11.22	66.5	4.54	2.17	59.8	99.6	1021.16	12.59	63.2	4.32	1.97	62.57	105.71	1024.13	12.31	49.86	5.76	2.11	78	126.67	1020.5	15.6	51.33	3.3	1.9	2016	3	57.49	96.98	1024.06
1369	201603	26	1	16	42460	42460	1016.3	13.7	82	2.4	1.5	1.5	82	62	6	2	58.93	98.1	1021.7	11.22	66.5	4.54	2.17	59.8	99.6	1021.16	12.59	63.2	4.32	1.97	62.57	105.71	1024.13	12.31	49.86	5.76	2.11	78	126.67	1020.5	15.6	51.33	3.3	1.9	2016	3	57.49	96.98	1024.06
1370	201603	25	1	19	42460	42460	1016.3	13.7	82	2.4	1.5	1.5	82	62	6	2	58.93	98.1	1021.7	11.22	66.5	4.54	2.17	59.8	99.6	1021.16	12.59	63.2	4.32	1.97	62.57	105.71	1024.13	12.31	49.86	5.76	2.11	78	126.67	1020.5	15.6	51.33	3.3	1.9	2016	3	57.49	96.98	1024.06
1371	201603	25	1	20	42460	42460	1016.3	13.7	82	2.4	1.5	1.5	82	62	6	2	58.93	98.1	1021.7	11.22	66.5	4.54	2.17	59.8	99.6	1021.16	12.59	63.2	4.32	1.97	62.57	105.71	1024.13	12.31	49.86	5.76	2.11	78	126.67	1020.5	15.6	51.33	3.3	1.9	2016	3	57.49	96.98	1024.06
1372	201603	21	2	23	42460	42460	1016.3	13.7	82	2.4	1.5	1.5	82	62	6	2	58.93	98.1	1021.7	11.22	66.5	4.54	2.17	59.8	99.6	1021.16	12.59	63.2	4.32	1.97	62.57	105.71	1024.13	12.31	49.86	5.76	2.11	78	126.67	1020.5	15.6	51.33	3.3	1.9	2016	3	57.49	96.98	1024.06
1373	201603	25	1	24	42460	42460	1016.3	13.7	82	2.4	1.5	1.5	82	62	6	2	58.93	98.1	1021.7	11.22	66.5	4.54	2.17	59.8	99.6	1021.16	12.59	63.2	4.32	1.97	62.57	105.71	1024.13	12.31	49.86	5.76	2.11	78	126.67	1020.5	15.6	51.33	3.3	1.9	2016	3	57.49	96.98	1024.06
1374	201603	25	1	26	42460	42460	1016.3	13.7	82	2.4	1.5	1.5	82	62	6	2	58.93	98.1	1021.7	11.22	66.5	4.54	2.17	59.8	99.6	1021.16	12.59	63.2	4.32	1.97	62.57	105.71	1024.13	12.31	49.86	5.76	2.11	78	126.67	1020.5	15.6	51.33	3.3	1.9	2016	3	57.49	96.98	1024.06
1375	201603	28	1	29	42460	42460	1016.3	13.7	82	2.4	1.5	1.5	82	62	6	2	58.93	98.1	1021.7	11.22	66.5	4.54	2.17	59.8	99.6	1021.16	12.59	63.2	4.32	1.97	62.57	105.71	1024.13	12.31	49.86	5.76	2.11	78	126.67	1020.5	15.6	51.33	3.3	1.9	2016	3	57.49	96.98	1024.06
1376	201604	26	1	10	42461	42461	1014.6	15.2	77	0	2	7.9	129	90	6	3	59.67	98.17	1021.25	11.47	67.5	4.3	2.16	60.47	98.8	1021.03	12.65	64.33	3.81	1.97	68.29	110	1022.27	13.09	54.43	5	1.99	70	107.33	1018.3	15.43	63.67	0.5	1.67	2016	4	58.27	97.82	1023.75
1377	201604	30	1	10	42461	42461	1014.6	15.2	77	0	2	7.9	129	90	6	3	59.67	98.17	1021.25	11.47	67.5	4.3	2.16	60.47	98.8	1021.03	12.65	64.33	3.81	1.97	68.29	110	1022.27	13.09	54.43	5	1.99	70	107.33	1018.3	15.43	63.67	0.5	1.67	2016	4	58.27	97.82	1023.75
1378	201604	31	1	12	42461	42461	1014.6	15.2	77	0	2	7.9	129	90	6	3	59.67	98.17	1021.25	11.47	67.5	4.3	2.16	60.47	98.8	1021.03	12.65	64.33	3.81	1.97	68.29	110	1022.27	13.09	54.43	5	1.99	70	107.33	1018.3	15.43	63.67	0.5	1.67	2016	4	58.27	97.82	1023.75
1379	201604	21	1	13	42461	42461	1014.6	15.2	77	0	2	7.9	129	90	6	3	59.67	98.17	1021.25	11.47	67.5	4.3	2.16	60.47	98.8	1021.03	12.65	64.33	3.81	1.97	68.29	110	1022.27	13.09	54.43	5	1.99	70	107.33	1018.3	15.43	63.67	0.5	1.67	2016	4	58.27	97.82	1023.75
1380	201604	24	1	14	42461	42461	1014.6	15.2	77	0	2	7.9	129	90	6	3	59.67	98.17	1021.25	11.47	67.5	4.3	2.16	60.47	98.8	1021.03	12.65	64.33	3.81	1.97	68.29	110	1022.27	13.09	54.43	5	1.99	70	107.33	1018.3	15.43	63.67	0.5	1.67	2016	4	58.27	97.82	1023.75
1381	201604	26	1	14	42461	42461	1014.6	15.2	77	0	2	7.9	129	90	6	3	59.67	98.17	1021.25	11.47	67.5	4.3	2.16	60.47	98.8	1021.03	12.65	64.33	3.81	1.97	68.29	110	1022.27	13.09	54.43	5	1.99	70	107.33	1018.3	15.43	63.67	0.5	1.67	2016	4	58.27	97.82	1023.75
1382	201604	32	1	15	42461	42461	1014.6	15.2	77	0	2	7.9	129	90	6	3	59.67	98.17	1021.25	11.47	67.5	4.3	2.16	60.47	98.8	1021.03	12.65	64.33	3.81	1.97	68.29	110	1022.27	13.09	54.43	5	1.99	70	107.33	1018.3	15.43	63.67	0.5	1.67	2016	4	58.27	97.82	1023.75
1383	201604	22	1	16	42461	42461	1014.6	15.2	77	0	2	7.9	129	90	6	3	59.67	98.17	1021.25	11.47	67.5	4.3	2.16	60.47	98.8	1021.03	12.65	64.33	3.81	1.97	68.29	110	1022.27	13.09	54.43	5	1.99	70	107.33	1018.3	15.43	63.67	0.5	1.67	2016	4	58.27	97.82	1023.75
1384	201604	27	1	16	42461	42461	1014.6	15.2	77	0	2	7.9	129	90	6	3	59.67	98.17	1021.25	11.47	67.5	4.3	2.16	60.47	98.8	1021.03	12.65	64.33	3.81	1.97	68.29	110	1022.27	13.09	54.43	5	1.99	70	107.33	1018.3	15.43	63.67	0.5	1.67	2016	4	58.27	97.82	1023.75
1385	201604	36	1	16	42461	42461	1014.6	15.2	77	0	2	7.9	129	90	6	3	59.67	98.17	1021.25	11.47	67.5	4.3	2.16	60.47	98.8	1021.03	12.65	64.33	3.81	1.97	68.29	110	1022.27	13.09	54.43	5	1.99	70	107.33	1018.3	15.43	63.67	0.5	1.67	2016	4	58.27	97.82	1023.75
1386	201604	31	1	17	42461	42461	1014.6	15.2	77	0	2	7.9	129	90	6	3	59.67	98.17	1021.25	11.47	67.5	4.3	2.16	60.47	98.8	1021.03	12.65	64.33	3.81	1.97	68.29	110	1022.27	13.09	54.43	5	1.99	70	107.33	1018.3	15.43	63.67	0.5	1.67	2016	4	58.27	97.82	1023.75
1387	201604	34	1	35	42461	42461	1014.6	15.2	77	0	2	7.9	129	90	6	3	59.67	98.17	1021.25	11.47	67.5	4.3	2.16	60.47	98.8	1021.03	12.65	64.33	3.81	1.97	68.29	110	1022.27	13.09	54.43	5	1.99	70	107.33	1018.3	15.43	63.67	0.5	1.67	2016	4	58.27	97.82	1023.75
1388	201604	25	1	6	42462	42462	1013.5	15.8	87	11.7	2.1	0	96	67	6	2	60.27	98.6	1020.95	11.6	67.97	4.29	2.14	63.67	102.73	1020.97	12.7	64.07	4.34	1.95	76.29	118.29	1020.39	13.97	58.86	4.96	1.97	77.33	111.67	1016.8	15.2	73	3.13	1.73	2016	4	59.58	99.51	1023.47
1389	201604	28	2	7	42462	42462	1013.5	15.8	87	11.7	2.1	0	96	67	6	2	60.27	98.6	1020.95	11.6	67.97	4.29	2.14	63.67	102.73	1020.97	12.7	64.07	4.34	1.95	76.29	118.29	1020.39	13.97	58.86	4.96	1.97	77.33	111.67	1016.8	15.2	73	3.13	1.73	2016	4	59.58	99.51	1023.47
1390	201604	30	1	7	42462	42462	1013.5	15.8	87	11.7	2.1	0	96	67	6	2	60.27	98.6	1020.95	11.6	67.97	4.29	2.14	63.67	102.73	1020.97	12.7	64.07	4.34	1.95	76.29	118.29	1020.39	13.97	58.86	4.96	1.97	77.33	111.67	1016.8	15.2	73	3.13	1.73	2016	4	59.58	99.51	1023.47
1391	201604	37	1	7	42462	42462	1013.5	15.8	87	11.7	2.1	0	96	67	6	2	60.27	98.6	1020.95	11.6	67.97	4.29	2.14	63.67	102.73	1020.97	12.7	64.07	4.34	1.95	76.29	118.29	1020.39	13.97	58.86	4.96	1.97	77.33	111.67	1016.8	15.2	73	3.13	1.73	2016	4	59.58	99.51	1023.47
1392	201604	31	1	9	42462	42462	1013.5	15.8	87	11.7	2.1	0	96	67	6	2	60.27	98.6	1020.95	11.6	67.97	4.29	2.14	63.67	102.73	1020.97	12.7	64.07	4.34	1.95	76.29	118.29	1020.39	13.97	58.86	4.96	1.97	77.33	111.67	1016.8	15.2	73	3.13	1.73	2016	4	59.58	99.51	1023.47
1393	201604	31	1	10	42462	42462	1013.5	15.8	87	11.7	2.1	0	96	67	6	2	60.27	98.6	1020.95	11.6	67.97	4.29	2.14	63.67	102.73	1020.97	12.7	64.07	4.34	1.95	76.29	118.29	1020.39	13.97	58.86	4.96	1.97	77.33	111.67	1016.8	15.2	73	3.13	1.73	2016	4	59.58	99.51	1023.47
1394	201604	24	1	11	42462	42462	1013.5	15.8	87	11.7	2.1	0	96	67	6	2	60.27	98.6	1020.95	11.6	67.97	4.29	2.14	63.67	102.73	1020.97	12.7	64.07	4.34	1.95	76.29	118.29	1020.39	13.97	58.86	4.96	1.97	77.33	111.67	1016.8	15.2	73	3.13	1.73	2016	4	59.58	99.51	1023.47
1395	201604	33	2	11	42462	42462	1013.5	15.8	87	11.7	2.1	0	96	67	6	2	60.27	98.6	1020.95	11.6	67.97	4.29	2.14	63.67	102.73	1020.97	12.7	64.07	4.34	1.95	76.29	118.29	1020.39	13.97	58.86	4.96	1.97	77.33	111.67	1016.8	15.2	73	3.13	1.73	2016	4	59.58	99.51	1023.47
1396	201604	27	2	12	42462	42462	1013.5	15.8	87	11.7	2.1	0	96	67	6	2	60.27	98.6	1020.95	11.6	67.97	4.29	2.14	63.67	102.73	1020.97	12.7	64.07	4.34	1.95	76.29	118.29	1020.39	13.97	58.86	4.96	1.97	77.33	111.67	1016.8	15.2	73	3.13	1.73	2016	4	59.58	99.51	1023.47
1397	201604	26	1	14	42462	42462	1013.5	15.8	87	11.7	2.1	0	96	67	6	2	60.27	98.6	1020.95	11.6	67.97	4.29	2.14	63.67	102.73	1020.97	12.7	64.07	4.34	1.95	76.29	118.29	1020.39	13.97	58.86	4.96	1.97	77.33	111.67	1016.8	15.2	73	3.13	1.73	2016	4	59.58	99.51	1023.47
1398	201604	26	2	14	42462	42462	1013.5	15.8	87	11.7	2.1	0	96	67	6	2	60.27	98.6	1020.95	11.6	67.97	4.29	2.14	63.67	102.73	1020.97	12.7	64.07	4.34	1.95	76.29	118.29	1020.39	13.97	58.86	4.96	1.97	77.33	111.67	1016.8	15.2	73	3.13	1.73	2016	4	59.58	99.51	1023.47
1399	201604	33	2	16	42462	42462	1013.5	15.8	87	11.7	2.1	0	96	67	6	2	60.27	98.6	1020.95	11.6	67.97	4.29	2.14	63.67	102.73	1020.97	12.7	64.07	4.34	1.95	76.29	118.29	1020.39	13.97	58.86	4.96	1.97	77.33	111.67	1016.8	15.2	73	3.13	1.73	2016	4	59.58	99.51	1023.47
1400	201604	23	2	17	42462	42462	1013.5	15.8	87	11.7	2.1	0	96	67	6	2	60.27	98.6	1020.95	11.6	67.97	4.29	2.14	63.67	102.73	1020.97	12.7	64.07	4.34	1.95	76.29	118.29	1020.39	13.97	58.86	4.96	1.97	77.33	111.67	1016.8	15.2	73	3.13	1.73	2016	4	59.58	99.51	1023.47
1401	201604	30	1	18	42462	42462	1013.5	15.8	87	11.7	2.1	0	96	67	6	2	60.27	98.6	1020.95	11.6	67.97	4.29	2.14	63.67	102.73	1020.97	12.7	64.07	4.34	1.95	76.29	118.29	1020.39	13.97	58.86	4.96	1.97	77.33	111.67	1016.8	15.2	73	3.13	1.73	2016	4	59.58	99.51	1023.47
1402	201604	26	2	19	42462	42462	1013.5	15.8	87	11.7	2.1	0	96	67	6	2	60.27	98.6	1020.95	11.6	67.97	4.29	2.14	63.67	102.73	1020.97	12.7	64.07	4.34	1.95	76.29	118.29	1020.39	13.97	58.86	4.96	1.97	77.33	111.67	1016.8	15.2	73	3.13	1.73	2016	4	59.58	99.51	1023.47
1403	201604	34	1	21	42462	42462	1013.5	15.8	87	11.7	2.1	0	96	67	6	2	60.27	98.6	1020.95	11.6	67.97	4.29	2.14	63.67	102.73	1020.97	12.7	64.07	4.34	1.95	76.29	118.29	1020.39	13.97	58.86	4.96	1.97	77.33	111.67	1016.8	15.2	73	3.13	1.73	2016	4	59.58	99.51	1023.47
1404	201604	31	1	24	42462	42462	1013.5	15.8	87	11.7	2.1	0	96	67	6	2	60.27	98.6	1020.95	11.6	67.97	4.29	2.14	63.67	102.73	1020.97	12.7	64.07	4.34	1.95	76.29	118.29	1020.39	13.97	58.86	4.96	1.97	77.33	111.67	1016.8	15.2	73	3.13	1.73	2016	4	59.58	99.51	1023.47
1405	201604	22	1	6	42463	42463	1013.3	13.6	96	6.4	1.9	0	65	48	6	2	59.13	96.13	1020.76	11.63	68.7	4.13	2.17	59.73	96.47	1021.11	12.69	64.27	4.34	2.03	78.71	119.29	1018.64	14.79	64.86	3.71	2.01	73	102.33	1014.8	14.9	82	3.13	1.87	2016	4	59.96	99.91	1023.16
1406	201604	28	1	6	42463	42463	1013.3	13.6	96	6.4	1.9	0	65	48	6	2	59.13	96.13	1020.76	11.63	68.7	4.13	2.17	59.73	96.47	1021.11	12.69	64.27	4.34	2.03	78.71	119.29	1018.64	14.79	64.86	3.71	2.01	73	102.33	1014.8	14.9	82	3.13	1.87	2016	4	59.96	99.91	1023.16
1407	201604	22	1	8	42463	42463	1013.3	13.6	96	6.4	1.9	0	65	48	6	2	59.13	96.13	1020.76	11.63	68.7	4.13	2.17	59.73	96.47	1021.11	12.69	64.27	4.34	2.03	78.71	119.29	1018.64	14.79	64.86	3.71	2.01	73	102.33	1014.8	14.9	82	3.13	1.87	2016	4	59.96	99.91	1023.16
1408	201604	36	2	9	42463	42463	1013.3	13.6	96	6.4	1.9	0	65	48	6	2	59.13	96.13	1020.76	11.63	68.7	4.13	2.17	59.73	96.47	1021.11	12.69	64.27	4.34	2.03	78.71	119.29	1018.64	14.79	64.86	3.71	2.01	73	102.33	1014.8	14.9	82	3.13	1.87	2016	4	59.96	99.91	1023.16
1409	201604	25	1	10	42463	42463	1013.3	13.6	96	6.4	1.9	0	65	48	6	2	59.13	96.13	1020.76	11.63	68.7	4.13	2.17	59.73	96.47	1021.11	12.69	64.27	4.34	2.03	78.71	119.29	1018.64	14.79	64.86	3.71	2.01	73	102.33	1014.8	14.9	82	3.13	1.87	2016	4	59.96	99.91	1023.16
1410	201604	23	1	11	42463	42463	1013.3	13.6	96	6.4	1.9	0	65	48	6	2	59.13	96.13	1020.76	11.63	68.7	4.13	2.17	59.73	96.47	1021.11	12.69	64.27	4.34	2.03	78.71	119.29	1018.64	14.79	64.86	3.71	2.01	73	102.33	1014.8	14.9	82	3.13	1.87	2016	4	59.96	99.91	1023.16
1411	201604	28	1	11	42463	42463	1013.3	13.6	96	6.4	1.9	0	65	48	6	2	59.13	96.13	1020.76	11.63	68.7	4.13	2.17	59.73	96.47	1021.11	12.69	64.27	4.34	2.03	78.71	119.29	1018.64	14.79	64.86	3.71	2.01	73	102.33	1014.8	14.9	82	3.13	1.87	2016	4	59.96	99.91	1023.16
1412	201604	27	1	12	42463	42463	1013.3	13.6	96	6.4	1.9	0	65	48	6	2	59.13	96.13	1020.76	11.63	68.7	4.13	2.17	59.73	96.47	1021.11	12.69	64.27	4.34	2.03	78.71	119.29	1018.64	14.79	64.86	3.71	2.01	73	102.33	1014.8	14.9	82	3.13	1.87	2016	4	59.96	99.91	1023.16
1413	201604	28	1	14	42463	42463	1013.3	13.6	96	6.4	1.9	0	65	48	6	2	59.13	96.13	1020.76	11.63	68.7	4.13	2.17	59.73	96.47	1021.11	12.69	64.27	4.34	2.03	78.71	119.29	1018.64	14.79	64.86	3.71	2.01	73	102.33	1014.8	14.9	82	3.13	1.87	2016	4	59.96	99.91	1023.16
1414	201604	24	1	15	42463	42463	1013.3	13.6	96	6.4	1.9	0	65	48	6	2	59.13	96.13	1020.76	11.63	68.7	4.13	2.17	59.73	96.47	1021.11	12.69	64.27	4.34	2.03	78.71	119.29	1018.64	14.79	64.86	3.71	2.01	73	102.33	1014.8	14.9	82	3.13	1.87	2016	4	59.96	99.91	1023.16
1415	201604	25	1	15	42463	42463	1013.3	13.6	96	6.4	1.9	0	65	48	6	2	59.13	96.13	1020.76	11.63	68.7	4.13	2.17	59.73	96.47	1021.11	12.69	64.27	4.34	2.03	78.71	119.29	1018.64	14.79	64.86	3.71	2.01	73	102.33	1014.8	14.9	82	3.13	1.87	2016	4	59.96	99.91	1023.16
1416	201604	26	1	16	42463	42463	1013.3	13.6	96	6.4	1.9	0	65	48	6	2	59.13	96.13	1020.76	11.63	68.7	4.13	2.17	59.73	96.47	1021.11	12.69	64.27	4.34	2.03	78.71	119.29	1018.64	14.79	64.86	3.71	2.01	73	102.33	1014.8	14.9	82	3.13	1.87	2016	4	59.96	99.91	1023.16
1417	201604	26	1	17	42463	42463	1013.3	13.6	96	6.4	1.9	0	65	48	6	2	59.13	96.13	1020.76	11.63	68.7	4.13	2.17	59.73	96.47	1021.11	12.69	64.27	4.34	2.03	78.71	119.29	1018.64	14.79	64.86	3.71	2.01	73	102.33	1014.8	14.9	82	3.13	1.87	2016	4	59.96	99.91	1023.16
1418	201604	32	1	17	42463	42463	1013.3	13.6	96	6.4	1.9	0	65	48	6	2	59.13	96.13	1020.76	11.63	68.7	4.13	2.17	59.73	96.47	1021.11	12.69	64.27	4.34	2.03	78.71	119.29	1018.64	14.79	64.86	3.71	2.01	73	102.33	1014.8	14.9	82	3.13	1.87	2016	4	59.96	99.91	1023.16
1419	201604	27	1	22	42463	42463	1013.3	13.6	96	6.4	1.9	0	65	48	6	2	59.13	96.13	1020.76	11.63	68.7	4.13	2.17	59.73	96.47	1021.11	12.69	64.27	4.34	2.03	78.71	119.29	1018.64	14.79	64.86	3.71	2.01	73	102.33	1014.8	14.9	82	3.13	1.87	2016	4	59.96	99.91	1023.16
1420	201604	29	1	8	42464	42464	1016.1	13.8	63	0.1	1.9	8.8	50	22	5	2	59.6	95.63	1020.64	11.47	69.77	3.94	2.11	59.53	96.27	1020.82	12.68	64.8	4.34	2.07	71.57	107.43	1017.03	15.01	70.86	2.76	1.89	68.33	96.67	1013.8	14.87	86.67	2.63	2	2016	4	59.56	99.09	1022.92
1421	201604	24	2	10	42464	42464	1016.1	13.8	63	0.1	1.9	8.8	50	22	5	2	59.6	95.63	1020.64	11.47	69.77	3.94	2.11	59.53	96.27	1020.82	12.68	64.8	4.34	2.07	71.57	107.43	1017.03	15.01	70.86	2.76	1.89	68.33	96.67	1013.8	14.87	86.67	2.63	2	2016	4	59.56	99.09	1022.92
1422	201604	23	1	11	42464	42464	1016.1	13.8	63	0.1	1.9	8.8	50	22	5	2	59.6	95.63	1020.64	11.47	69.77	3.94	2.11	59.53	96.27	1020.82	12.68	64.8	4.34	2.07	71.57	107.43	1017.03	15.01	70.86	2.76	1.89	68.33	96.67	1013.8	14.87	86.67	2.63	2	2016	4	59.56	99.09	1022.92
1423	201604	26	1	11	42464	42464	1016.1	13.8	63	0.1	1.9	8.8	50	22	5	2	59.6	95.63	1020.64	11.47	69.77	3.94	2.11	59.53	96.27	1020.82	12.68	64.8	4.34	2.07	71.57	107.43	1017.03	15.01	70.86	2.76	1.89	68.33	96.67	1013.8	14.87	86.67	2.63	2	2016	4	59.56	99.09	1022.92
1424	201604	23	1	12	42464	42464	1016.1	13.8	63	0.1	1.9	8.8	50	22	5	2	59.6	95.63	1020.64	11.47	69.77	3.94	2.11	59.53	96.27	1020.82	12.68	64.8	4.34	2.07	71.57	107.43	1017.03	15.01	70.86	2.76	1.89	68.33	96.67	1013.8	14.87	86.67	2.63	2	2016	4	59.56	99.09	1022.92
1425	201604	32	1	13	42464	42464	1016.1	13.8	63	0.1	1.9	8.8	50	22	5	2	59.6	95.63	1020.64	11.47	69.77	3.94	2.11	59.53	96.27	1020.82	12.68	64.8	4.34	2.07	71.57	107.43	1017.03	15.01	70.86	2.76	1.89	68.33	96.67	1013.8	14.87	86.67	2.63	2	2016	4	59.56	99.09	1022.92
1426	201604	23	2	14	42464	42464	1016.1	13.8	63	0.1	1.9	8.8	50	22	5	2	59.6	95.63	1020.64	11.47	69.77	3.94	2.11	59.53	96.27	1020.82	12.68	64.8	4.34	2.07	71.57	107.43	1017.03	15.01	70.86	2.76	1.89	68.33	96.67	1013.8	14.87	86.67	2.63	2	2016	4	59.56	99.09	1022.92
1427	201604	24	1	15	42464	42464	1016.1	13.8	63	0.1	1.9	8.8	50	22	5	2	59.6	95.63	1020.64	11.47	69.77	3.94	2.11	59.53	96.27	1020.82	12.68	64.8	4.34	2.07	71.57	107.43	1017.03	15.01	70.86	2.76	1.89	68.33	96.67	1013.8	14.87	86.67	2.63	2	2016	4	59.56	99.09	1022.92
1428	201604	25	1	15	42464	42464	1016.1	13.8	63	0.1	1.9	8.8	50	22	5	2	59.6	95.63	1020.64	11.47	69.77	3.94	2.11	59.53	96.27	1020.82	12.68	64.8	4.34	2.07	71.57	107.43	1017.03	15.01	70.86	2.76	1.89	68.33	96.67	1013.8	14.87	86.67	2.63	2	2016	4	59.56	99.09	1022.92
1429	201604	36	1	15	42464	42464	1016.1	13.8	63	0.1	1.9	8.8	50	22	5	2	59.6	95.63	1020.64	11.47	69.77	3.94	2.11	59.53	96.27	1020.82	12.68	64.8	4.34	2.07	71.57	107.43	1017.03	15.01	70.86	2.76	1.89	68.33	96.67	1013.8	14.87	86.67	2.63	2	2016	4	59.56	99.09	1022.92
1430	201604	23	1	16	42464	42464	1016.1	13.8	63	0.1	1.9	8.8	50	22	5	2	59.6	95.63	1020.64	11.47	69.77	3.94	2.11	59.53	96.27	1020.82	12.68	64.8	4.34	2.07	71.57	107.43	1017.03	15.01	70.86	2.76	1.89	68.33	96.67	1013.8	14.87	86.67	2.63	2	2016	4	59.56	99.09	1022.92
1431	201604	33	1	16	42464	42464	1016.1	13.8	63	0.1	1.9	8.8	50	22	5	2	59.6	95.63	1020.64	11.47	69.77	3.94	2.11	59.53	96.27	1020.82	12.68	64.8	4.34	2.07	71.57	107.43	1017.03	15.01	70.86	2.76	1.89	68.33	96.67	1013.8	14.87	86.67	2.63	2	2016	4	59.56	99.09	1022.92
1432	201604	23	1	17	42464	42464	1016.1	13.8	63	0.1	1.9	8.8	50	22	5	2	59.6	95.63	1020.64	11.47	69.77	3.94	2.11	59.53	96.27	1020.82	12.68	64.8	4.34	2.07	71.57	107.43	1017.03	15.01	70.86	2.76	1.89	68.33	96.67	1013.8	14.87	86.67	2.63	2	2016	4	59.56	99.09	1022.92
1433	201604	25	1	17	42464	42464	1016.1	13.8	63	0.1	1.9	8.8	50	22	5	2	59.6	95.63	1020.64	11.47	69.77	3.94	2.11	59.53	96.27	1020.82	12.68	64.8	4.34	2.07	71.57	107.43	1017.03	15.01	70.86	2.76	1.89	68.33	96.67	1013.8	14.87	86.67	2.63	2	2016	4	59.56	99.09	1022.92
1434	201604	25	1	18	42464	42464	1016.1	13.8	63	0.1	1.9	8.8	50	22	5	2	59.6	95.63	1020.64	11.47	69.77	3.94	2.11	59.53	96.27	1020.82	12.68	64.8	4.34	2.07	71.57	107.43	1017.03	15.01	70.86	2.76	1.89	68.33	96.67	1013.8	14.87	86.67	2.63	2	2016	4	59.56	99.09	1022.92
1435	201604	24	1	22	42464	42464	1016.1	13.8	63	0.1	1.9	8.8	50	22	5	2	59.6	95.63	1020.64	11.47	69.77	3.94	2.11	59.53	96.27	1020.82	12.68	64.8	4.34	2.07	71.57	107.43	1017.03	15.01	70.86	2.76	1.89	68.33	96.67	1013.8	14.87	86.67	2.63	2	2016	4	59.56	99.09	1022.92
1436	201604	29	1	34	42464	42464	1016.1	13.8	63	0.1	1.9	8.8	50	22	5	2	59.6	95.63	1020.64	11.47	69.77	3.94	2.11	59.53	96.27	1020.82	12.68	64.8	4.34	2.07	71.57	107.43	1017.03	15.01	70.86	2.76	1.89	68.33	96.67	1013.8	14.87	86.67	2.63	2	2016	4	59.56	99.09	1022.92
1437	201604	32	1	6	42465	42465	1015.5	15.2	60	0	2.6	0	70	27	2	2	57.67	93.1	1020.62	11.34	69.47	4.01	2.1	57.4	93.47	1020.43	12.84	64.33	4.41	2.09	62.43	94.57	1016.06	14.96	73.43	2.6	1.84	45.67	70.33	1014.3	14.4	82	2.93	1.97	2016	4	58.27	97.51	1022.73
1438	201604	29	1	8	42465	42465	1015.5	15.2	60	0	2.6	0	70	27	2	2	57.67	93.1	1020.62	11.34	69.47	4.01	2.1	57.4	93.47	1020.43	12.84	64.33	4.41	2.09	62.43	94.57	1016.06	14.96	73.43	2.6	1.84	45.67	70.33	1014.3	14.4	82	2.93	1.97	2016	4	58.27	97.51	1022.73
1439	201604	25	1	9	42465	42465	1015.5	15.2	60	0	2.6	0	70	27	2	2	57.67	93.1	1020.62	11.34	69.47	4.01	2.1	57.4	93.47	1020.43	12.84	64.33	4.41	2.09	62.43	94.57	1016.06	14.96	73.43	2.6	1.84	45.67	70.33	1014.3	14.4	82	2.93	1.97	2016	4	58.27	97.51	1022.73
1440	201604	28	1	10	42465	42465	1015.5	15.2	60	0	2.6	0	70	27	2	2	57.67	93.1	1020.62	11.34	69.47	4.01	2.1	57.4	93.47	1020.43	12.84	64.33	4.41	2.09	62.43	94.57	1016.06	14.96	73.43	2.6	1.84	45.67	70.33	1014.3	14.4	82	2.93	1.97	2016	4	58.27	97.51	1022.73
1441	201604	22	1	11	42465	42465	1015.5	15.2	60	0	2.6	0	70	27	2	2	57.67	93.1	1020.62	11.34	69.47	4.01	2.1	57.4	93.47	1020.43	12.84	64.33	4.41	2.09	62.43	94.57	1016.06	14.96	73.43	2.6	1.84	45.67	70.33	1014.3	14.4	82	2.93	1.97	2016	4	58.27	97.51	1022.73
1442	201604	28	1	11	42465	42465	1015.5	15.2	60	0	2.6	0	70	27	2	2	57.67	93.1	1020.62	11.34	69.47	4.01	2.1	57.4	93.47	1020.43	12.84	64.33	4.41	2.09	62.43	94.57	1016.06	14.96	73.43	2.6	1.84	45.67	70.33	1014.3	14.4	82	2.93	1.97	2016	4	58.27	97.51	1022.73
1443	201604	26	1	12	42465	42465	1015.5	15.2	60	0	2.6	0	70	27	2	2	57.67	93.1	1020.62	11.34	69.47	4.01	2.1	57.4	93.47	1020.43	12.84	64.33	4.41	2.09	62.43	94.57	1016.06	14.96	73.43	2.6	1.84	45.67	70.33	1014.3	14.4	82	2.93	1.97	2016	4	58.27	97.51	1022.73
1444	201604	26	2	12	42465	42465	1015.5	15.2	60	0	2.6	0	70	27	2	2	57.67	93.1	1020.62	11.34	69.47	4.01	2.1	57.4	93.47	1020.43	12.84	64.33	4.41	2.09	62.43	94.57	1016.06	14.96	73.43	2.6	1.84	45.67	70.33	1014.3	14.4	82	2.93	1.97	2016	4	58.27	97.51	1022.73
1445	201604	35	1	12	42465	42465	1015.5	15.2	60	0	2.6	0	70	27	2	2	57.67	93.1	1020.62	11.34	69.47	4.01	2.1	57.4	93.47	1020.43	12.84	64.33	4.41	2.09	62.43	94.57	1016.06	14.96	73.43	2.6	1.84	45.67	70.33	1014.3	14.4	82	2.93	1.97	2016	4	58.27	97.51	1022.73
1446	201604	26	1	13	42465	42465	1015.5	15.2	60	0	2.6	0	70	27	2	2	57.67	93.1	1020.62	11.34	69.47	4.01	2.1	57.4	93.47	1020.43	12.84	64.33	4.41	2.09	62.43	94.57	1016.06	14.96	73.43	2.6	1.84	45.67	70.33	1014.3	14.4	82	2.93	1.97	2016	4	58.27	97.51	1022.73
1447	201604	27	1	13	42465	42465	1015.5	15.2	60	0	2.6	0	70	27	2	2	57.67	93.1	1020.62	11.34	69.47	4.01	2.1	57.4	93.47	1020.43	12.84	64.33	4.41	2.09	62.43	94.57	1016.06	14.96	73.43	2.6	1.84	45.67	70.33	1014.3	14.4	82	2.93	1.97	2016	4	58.27	97.51	1022.73
1448	201604	28	1	13	42465	42465	1015.5	15.2	60	0	2.6	0	70	27	2	2	57.67	93.1	1020.62	11.34	69.47	4.01	2.1	57.4	93.47	1020.43	12.84	64.33	4.41	2.09	62.43	94.57	1016.06	14.96	73.43	2.6	1.84	45.67	70.33	1014.3	14.4	82	2.93	1.97	2016	4	58.27	97.51	1022.73
1449	201604	28	1	13	42465	42465	1015.5	15.2	60	0	2.6	0	70	27	2	2	57.67	93.1	1020.62	11.34	69.47	4.01	2.1	57.4	93.47	1020.43	12.84	64.33	4.41	2.09	62.43	94.57	1016.06	14.96	73.43	2.6	1.84	45.67	70.33	1014.3	14.4	82	2.93	1.97	2016	4	58.27	97.51	1022.73
1450	201604	33	1	16	42465	42465	1015.5	15.2	60	0	2.6	0	70	27	2	2	57.67	93.1	1020.62	11.34	69.47	4.01	2.1	57.4	93.47	1020.43	12.84	64.33	4.41	2.09	62.43	94.57	1016.06	14.96	73.43	2.6	1.84	45.67	70.33	1014.3	14.4	82	2.93	1.97	2016	4	58.27	97.51	1022.73
1451	201604	23	1	18	42465	42465	1015.5	15.2	60	0	2.6	0	70	27	2	2	57.67	93.1	1020.62	11.34	69.47	4.01	2.1	57.4	93.47	1020.43	12.84	64.33	4.41	2.09	62.43	94.57	1016.06	14.96	73.43	2.6	1.84	45.67	70.33	1014.3	14.4	82	2.93	1.97	2016	4	58.27	97.51	1022.73
1452	201604	21	1	20	42465	42465	1015.5	15.2	60	0	2.6	0	70	27	2	2	57.67	93.1	1020.62	11.34	69.47	4.01	2.1	57.4	93.47	1020.43	12.84	64.33	4.41	2.09	62.43	94.57	1016.06	14.96	73.43	2.6	1.84	45.67	70.33	1014.3	14.4	82	2.93	1.97	2016	4	58.27	97.51	1022.73
1453	201604	29	1	6	42466	42466	1008	16.3	89	34.1	2.8	0	58	38	2	2	55.77	91.3	1020.51	11.49	68.47	4.01	2.11	55.33	91.6	1019.96	13.12	63.53	3.9	2.15	56.57	88	1015.54	14.86	75	2.6	1.96	32.33	61.67	1014.97	14.2	73	2.93	2.13	2016	4	57.33	96.24	1022.45
1454	201604	26	1	12	42466	42466	1008	16.3	89	34.1	2.8	0	58	38	2	2	55.77	91.3	1020.51	11.49	68.47	4.01	2.11	55.33	91.6	1019.96	13.12	63.53	3.9	2.15	56.57	88	1015.54	14.86	75	2.6	1.96	32.33	61.67	1014.97	14.2	73	2.93	2.13	2016	4	57.33	96.24	1022.45
1455	201604	27	1	13	42466	42466	1008	16.3	89	34.1	2.8	0	58	38	2	2	55.77	91.3	1020.51	11.49	68.47	4.01	2.11	55.33	91.6	1019.96	13.12	63.53	3.9	2.15	56.57	88	1015.54	14.86	75	2.6	1.96	32.33	61.67	1014.97	14.2	73	2.93	2.13	2016	4	57.33	96.24	1022.45
1456	201604	37	1	14	42466	42466	1008	16.3	89	34.1	2.8	0	58	38	2	2	55.77	91.3	1020.51	11.49	68.47	4.01	2.11	55.33	91.6	1019.96	13.12	63.53	3.9	2.15	56.57	88	1015.54	14.86	75	2.6	1.96	32.33	61.67	1014.97	14.2	73	2.93	2.13	2016	4	57.33	96.24	1022.45
1457	201604	25	2	15	42466	42466	1008	16.3	89	34.1	2.8	0	58	38	2	2	55.77	91.3	1020.51	11.49	68.47	4.01	2.11	55.33	91.6	1019.96	13.12	63.53	3.9	2.15	56.57	88	1015.54	14.86	75	2.6	1.96	32.33	61.67	1014.97	14.2	73	2.93	2.13	2016	4	57.33	96.24	1022.45
1458	201604	31	1	15	42466	42466	1008	16.3	89	34.1	2.8	0	58	38	2	2	55.77	91.3	1020.51	11.49	68.47	4.01	2.11	55.33	91.6	1019.96	13.12	63.53	3.9	2.15	56.57	88	1015.54	14.86	75	2.6	1.96	32.33	61.67	1014.97	14.2	73	2.93	2.13	2016	4	57.33	96.24	1022.45
1459	201604	32	1	19	42466	42466	1008	16.3	89	34.1	2.8	0	58	38	2	2	55.77	91.3	1020.51	11.49	68.47	4.01	2.11	55.33	91.6	1019.96	13.12	63.53	3.9	2.15	56.57	88	1015.54	14.86	75	2.6	1.96	32.33	61.67	1014.97	14.2	73	2.93	2.13	2016	4	57.33	96.24	1022.45
1460	201604	29	2	5	42467	42467	1012.4	14.2	87	24.5	1.5	0	80	60	6	2	53.83	88.43	1020.24	11.59	68.63	3.84	2.15	54.93	90	1019.26	13.39	64.33	3.9	2.16	50.57	78.57	1013.9	14.8	79.14	2.6	2.11	29	59.33	1013.2	15.1	70.67	2.93	2.43	2016	4	57.16	94.64	1021.98
1461	201604	26	2	6	42467	42467	1012.4	14.2	87	24.5	1.5	0	80	60	6	2	53.83	88.43	1020.24	11.59	68.63	3.84	2.15	54.93	90	1019.26	13.39	64.33	3.9	2.16	50.57	78.57	1013.9	14.8	79.14	2.6	2.11	29	59.33	1013.2	15.1	70.67	2.93	2.43	2016	4	57.16	94.64	1021.98
1462	201604	23	2	7	42467	42467	1012.4	14.2	87	24.5	1.5	0	80	60	6	2	53.83	88.43	1020.24	11.59	68.63	3.84	2.15	54.93	90	1019.26	13.39	64.33	3.9	2.16	50.57	78.57	1013.9	14.8	79.14	2.6	2.11	29	59.33	1013.2	15.1	70.67	2.93	2.43	2016	4	57.16	94.64	1021.98
1463	201604	29	2	7	42467	42467	1012.4	14.2	87	24.5	1.5	0	80	60	6	2	53.83	88.43	1020.24	11.59	68.63	3.84	2.15	54.93	90	1019.26	13.39	64.33	3.9	2.16	50.57	78.57	1013.9	14.8	79.14	2.6	2.11	29	59.33	1013.2	15.1	70.67	2.93	2.43	2016	4	57.16	94.64	1021.98
1464	201604	26	2	8	42467	42467	1012.4	14.2	87	24.5	1.5	0	80	60	6	2	53.83	88.43	1020.24	11.59	68.63	3.84	2.15	54.93	90	1019.26	13.39	64.33	3.9	2.16	50.57	78.57	1013.9	14.8	79.14	2.6	2.11	29	59.33	1013.2	15.1	70.67	2.93	2.43	2016	4	57.16	94.64	1021.98
1465	201604	28	1	8	42467	42467	1012.4	14.2	87	24.5	1.5	0	80	60	6	2	53.83	88.43	1020.24	11.59	68.63	3.84	2.15	54.93	90	1019.26	13.39	64.33	3.9	2.16	50.57	78.57	1013.9	14.8	79.14	2.6	2.11	29	59.33	1013.2	15.1	70.67	2.93	2.43	2016	4	57.16	94.64	1021.98
1466	201604	26	2	9	42467	42467	1012.4	14.2	87	24.5	1.5	0	80	60	6	2	53.83	88.43	1020.24	11.59	68.63	3.84	2.15	54.93	90	1019.26	13.39	64.33	3.9	2.16	50.57	78.57	1013.9	14.8	79.14	2.6	2.11	29	59.33	1013.2	15.1	70.67	2.93	2.43	2016	4	57.16	94.64	1021.98
1467	201604	31	1	9	42467	42467	1012.4	14.2	87	24.5	1.5	0	80	60	6	2	53.83	88.43	1020.24	11.59	68.63	3.84	2.15	54.93	90	1019.26	13.39	64.33	3.9	2.16	50.57	78.57	1013.9	14.8	79.14	2.6	2.11	29	59.33	1013.2	15.1	70.67	2.93	2.43	2016	4	57.16	94.64	1021.98
1468	201604	33	1	9	42467	42467	1012.4	14.2	87	24.5	1.5	0	80	60	6	2	53.83	88.43	1020.24	11.59	68.63	3.84	2.15	54.93	90	1019.26	13.39	64.33	3.9	2.16	50.57	78.57	1013.9	14.8	79.14	2.6	2.11	29	59.33	1013.2	15.1	70.67	2.93	2.43	2016	4	57.16	94.64	1021.98
1469	201604	40	2	9	42467	42467	1012.4	14.2	87	24.5	1.5	0	80	60	6	2	53.83	88.43	1020.24	11.59	68.63	3.84	2.15	54.93	90	1019.26	13.39	64.33	3.9	2.16	50.57	78.57	1013.9	14.8	79.14	2.6	2.11	29	59.33	1013.2	15.1	70.67	2.93	2.43	2016	4	57.16	94.64	1021.98
1470	201604	26	2	10	42467	42467	1012.4	14.2	87	24.5	1.5	0	80	60	6	2	53.83	88.43	1020.24	11.59	68.63	3.84	2.15	54.93	90	1019.26	13.39	64.33	3.9	2.16	50.57	78.57	1013.9	14.8	79.14	2.6	2.11	29	59.33	1013.2	15.1	70.67	2.93	2.43	2016	4	57.16	94.64	1021.98
1471	201604	26	2	11	42467	42467	1012.4	14.2	87	24.5	1.5	0	80	60	6	2	53.83	88.43	1020.24	11.59	68.63	3.84	2.15	54.93	90	1019.26	13.39	64.33	3.9	2.16	50.57	78.57	1013.9	14.8	79.14	2.6	2.11	29	59.33	1013.2	15.1	70.67	2.93	2.43	2016	4	57.16	94.64	1021.98
1472	201604	25	1	12	42467	42467	1012.4	14.2	87	24.5	1.5	0	80	60	6	2	53.83	88.43	1020.24	11.59	68.63	3.84	2.15	54.93	90	1019.26	13.39	64.33	3.9	2.16	50.57	78.57	1013.9	14.8	79.14	2.6	2.11	29	59.33	1013.2	15.1	70.67	2.93	2.43	2016	4	57.16	94.64	1021.98
1473	201604	33	2	12	42467	42467	1012.4	14.2	87	24.5	1.5	0	80	60	6	2	53.83	88.43	1020.24	11.59	68.63	3.84	2.15	54.93	90	1019.26	13.39	64.33	3.9	2.16	50.57	78.57	1013.9	14.8	79.14	2.6	2.11	29	59.33	1013.2	15.1	70.67	2.93	2.43	2016	4	57.16	94.64	1021.98
1474	201604	35	1	12	42467	42467	1012.4	14.2	87	24.5	1.5	0	80	60	6	2	53.83	88.43	1020.24	11.59	68.63	3.84	2.15	54.93	90	1019.26	13.39	64.33	3.9	2.16	50.57	78.57	1013.9	14.8	79.14	2.6	2.11	29	59.33	1013.2	15.1	70.67	2.93	2.43	2016	4	57.16	94.64	1021.98
1475	201604	20	1	14	42467	42467	1012.4	14.2	87	24.5	1.5	0	80	60	6	2	53.83	88.43	1020.24	11.59	68.63	3.84	2.15	54.93	90	1019.26	13.39	64.33	3.9	2.16	50.57	78.57	1013.9	14.8	79.14	2.6	2.11	29	59.33	1013.2	15.1	70.67	2.93	2.43	2016	4	57.16	94.64	1021.98
1476	201604	24	1	14	42467	42467	1012.4	14.2	87	24.5	1.5	0	80	60	6	2	53.83	88.43	1020.24	11.59	68.63	3.84	2.15	54.93	90	1019.26	13.39	64.33	3.9	2.16	50.57	78.57	1013.9	14.8	79.14	2.6	2.11	29	59.33	1013.2	15.1	70.67	2.93	2.43	2016	4	57.16	94.64	1021.98
1477	201604	27	1	14	42467	42467	1012.4	14.2	87	24.5	1.5	0	80	60	6	2	53.83	88.43	1020.24	11.59	68.63	3.84	2.15	54.93	90	1019.26	13.39	64.33	3.9	2.16	50.57	78.57	1013.9	14.8	79.14	2.6	2.11	29	59.33	1013.2	15.1	70.67	2.93	2.43	2016	4	57.16	94.64	1021.98
1478	201604	28	1	14	42467	42467	1012.4	14.2	87	24.5	1.5	0	80	60	6	2	53.83	88.43	1020.24	11.59	68.63	3.84	2.15	54.93	90	1019.26	13.39	64.33	3.9	2.16	50.57	78.57	1013.9	14.8	79.14	2.6	2.11	29	59.33	1013.2	15.1	70.67	2.93	2.43	2016	4	57.16	94.64	1021.98
1479	201604	23	1	15	42467	42467	1012.4	14.2	87	24.5	1.5	0	80	60	6	2	53.83	88.43	1020.24	11.59	68.63	3.84	2.15	54.93	90	1019.26	13.39	64.33	3.9	2.16	50.57	78.57	1013.9	14.8	79.14	2.6	2.11	29	59.33	1013.2	15.1	70.67	2.93	2.43	2016	4	57.16	94.64	1021.98
1480	201604	28	1	9	42468	42468	1016.4	17.9	76	0	1.3	7.4	104	68	6	2	55.17	90.13	1020.09	11.79	68.37	3.84	2.05	56.8	91.33	1018.57	13.6	66	3.9	2.07	50.29	78.29	1013.34	14.87	79.86	2.39	2.11	41.67	69.33	1011.97	15.23	78.67	0	2.3	2016	4	57.51	94.64	1021.64
1481	201604	25	1	12	42468	42468	1016.4	17.9	76	0	1.3	7.4	104	68	6	2	55.17	90.13	1020.09	11.79	68.37	3.84	2.05	56.8	91.33	1018.57	13.6	66	3.9	2.07	50.29	78.29	1013.34	14.87	79.86	2.39	2.11	41.67	69.33	1011.97	15.23	78.67	0	2.3	2016	4	57.51	94.64	1021.64
1482	201604	26	1	13	42468	42468	1016.4	17.9	76	0	1.3	7.4	104	68	6	2	55.17	90.13	1020.09	11.79	68.37	3.84	2.05	56.8	91.33	1018.57	13.6	66	3.9	2.07	50.29	78.29	1013.34	14.87	79.86	2.39	2.11	41.67	69.33	1011.97	15.23	78.67	0	2.3	2016	4	57.51	94.64	1021.64
1483	201604	22	1	14	42468	42468	1016.4	17.9	76	0	1.3	7.4	104	68	6	2	55.17	90.13	1020.09	11.79	68.37	3.84	2.05	56.8	91.33	1018.57	13.6	66	3.9	2.07	50.29	78.29	1013.34	14.87	79.86	2.39	2.11	41.67	69.33	1011.97	15.23	78.67	0	2.3	2016	4	57.51	94.64	1021.64
1484	201604	26	1	14	42468	42468	1016.4	17.9	76	0	1.3	7.4	104	68	6	2	55.17	90.13	1020.09	11.79	68.37	3.84	2.05	56.8	91.33	1018.57	13.6	66	3.9	2.07	50.29	78.29	1013.34	14.87	79.86	2.39	2.11	41.67	69.33	1011.97	15.23	78.67	0	2.3	2016	4	57.51	94.64	1021.64
1485	201604	25	1	15	42468	42468	1016.4	17.9	76	0	1.3	7.4	104	68	6	2	55.17	90.13	1020.09	11.79	68.37	3.84	2.05	56.8	91.33	1018.57	13.6	66	3.9	2.07	50.29	78.29	1013.34	14.87	79.86	2.39	2.11	41.67	69.33	1011.97	15.23	78.67	0	2.3	2016	4	57.51	94.64	1021.64
1486	201604	26	1	16	42468	42468	1016.4	17.9	76	0	1.3	7.4	104	68	6	2	55.17	90.13	1020.09	11.79	68.37	3.84	2.05	56.8	91.33	1018.57	13.6	66	3.9	2.07	50.29	78.29	1013.34	14.87	79.86	2.39	2.11	41.67	69.33	1011.97	15.23	78.67	0	2.3	2016	4	57.51	94.64	1021.64
1487	201604	33	1	16	42468	42468	1016.4	17.9	76	0	1.3	7.4	104	68	6	2	55.17	90.13	1020.09	11.79	68.37	3.84	2.05	56.8	91.33	1018.57	13.6	66	3.9	2.07	50.29	78.29	1013.34	14.87	79.86	2.39	2.11	41.67	69.33	1011.97	15.23	78.67	0	2.3	2016	4	57.51	94.64	1021.64
1488	201604	35	2	16	42468	42468	1016.4	17.9	76	0	1.3	7.4	104	68	6	2	55.17	90.13	1020.09	11.79	68.37	3.84	2.05	56.8	91.33	1018.57	13.6	66	3.9	2.07	50.29	78.29	1013.34	14.87	79.86	2.39	2.11	41.67	69.33	1011.97	15.23	78.67	0	2.3	2016	4	57.51	94.64	1021.64
1489	201604	30	3	17	42468	42468	1016.4	17.9	76	0	1.3	7.4	104	68	6	2	55.17	90.13	1020.09	11.79	68.37	3.84	2.05	56.8	91.33	1018.57	13.6	66	3.9	2.07	50.29	78.29	1013.34	14.87	79.86	2.39	2.11	41.67	69.33	1011.97	15.23	78.67	0	2.3	2016	4	57.51	94.64	1021.64
1490	201604	30	1	17	42468	42468	1016.4	17.9	76	0	1.3	7.4	104	68	6	2	55.17	90.13	1020.09	11.79	68.37	3.84	2.05	56.8	91.33	1018.57	13.6	66	3.9	2.07	50.29	78.29	1013.34	14.87	79.86	2.39	2.11	41.67	69.33	1011.97	15.23	78.67	0	2.3	2016	4	57.51	94.64	1021.64
1491	201604	35	1	17	42468	42468	1016.4	17.9	76	0	1.3	7.4	104	68	6	2	55.17	90.13	1020.09	11.79	68.37	3.84	2.05	56.8	91.33	1018.57	13.6	66	3.9	2.07	50.29	78.29	1013.34	14.87	79.86	2.39	2.11	41.67	69.33	1011.97	15.23	78.67	0	2.3	2016	4	57.51	94.64	1021.64
1492	201604	36	1	17	42468	42468	1016.4	17.9	76	0	1.3	7.4	104	68	6	2	55.17	90.13	1020.09	11.79	68.37	3.84	2.05	56.8	91.33	1018.57	13.6	66	3.9	2.07	50.29	78.29	1013.34	14.87	79.86	2.39	2.11	41.67	69.33	1011.97	15.23	78.67	0	2.3	2016	4	57.51	94.64	1021.64
1493	201604	28	1	18	42468	42468	1016.4	17.9	76	0	1.3	7.4	104	68	6	2	55.17	90.13	1020.09	11.79	68.37	3.84	2.05	56.8	91.33	1018.57	13.6	66	3.9	2.07	50.29	78.29	1013.34	14.87	79.86	2.39	2.11	41.67	69.33	1011.97	15.23	78.67	0	2.3	2016	4	57.51	94.64	1021.64
1494	201604	31	1	19	42468	42468	1016.4	17.9	76	0	1.3	7.4	104	68	6	2	55.17	90.13	1020.09	11.79	68.37	3.84	2.05	56.8	91.33	1018.57	13.6	66	3.9	2.07	50.29	78.29	1013.34	14.87	79.86	2.39	2.11	41.67	69.33	1011.97	15.23	78.67	0	2.3	2016	4	57.51	94.64	1021.64
1495	201604	22	1	20	42468	42468	1016.4	17.9	76	0	1.3	7.4	104	68	6	2	55.17	90.13	1020.09	11.79	68.37	3.84	2.05	56.8	91.33	1018.57	13.6	66	3.9	2.07	50.29	78.29	1013.34	14.87	79.86	2.39	2.11	41.67	69.33	1011.97	15.23	78.67	0	2.3	2016	4	57.51	94.64	1021.64
1496	201604	26	1	22	42468	42468	1016.4	17.9	76	0	1.3	7.4	104	68	6	2	55.17	90.13	1020.09	11.79	68.37	3.84	2.05	56.8	91.33	1018.57	13.6	66	3.9	2.07	50.29	78.29	1013.34	14.87	79.86	2.39	2.11	41.67	69.33	1011.97	15.23	78.67	0	2.3	2016	4	57.51	94.64	1021.64
1497	201604	26	1	22	42468	42468	1016.4	17.9	76	0	1.3	7.4	104	68	6	2	55.17	90.13	1020.09	11.79	68.37	3.84	2.05	56.8	91.33	1018.57	13.6	66	3.9	2.07	50.29	78.29	1013.34	14.87	79.86	2.39	2.11	41.67	69.33	1011.97	15.23	78.67	0	2.3	2016	4	57.51	94.64	1021.64
1498	201604	31	1	22	42468	42468	1016.4	17.9	76	0	1.3	7.4	104	68	6	2	55.17	90.13	1020.09	11.79	68.37	3.84	2.05	56.8	91.33	1018.57	13.6	66	3.9	2.07	50.29	78.29	1013.34	14.87	79.86	2.39	2.11	41.67	69.33	1011.97	15.23	78.67	0	2.3	2016	4	57.51	94.64	1021.64
1499	201604	34	1	22	42468	42468	1016.4	17.9	76	0	1.3	7.4	104	68	6	2	55.17	90.13	1020.09	11.79	68.37	3.84	2.05	56.8	91.33	1018.57	13.6	66	3.9	2.07	50.29	78.29	1013.34	14.87	79.86	2.39	2.11	41.67	69.33	1011.97	15.23	78.67	0	2.3	2016	4	57.51	94.64	1021.64
1500	201604	33	1	23	42468	42468	1016.4	17.9	76	0	1.3	7.4	104	68	6	2	55.17	90.13	1020.09	11.79	68.37	3.84	2.05	56.8	91.33	1018.57	13.6	66	3.9	2.07	50.29	78.29	1013.34	14.87	79.86	2.39	2.11	41.67	69.33	1011.97	15.23	78.67	0	2.3	2016	4	57.51	94.64	1021.64
1501	201604	26	1	25	42468	42468	1016.4	17.9	76	0	1.3	7.4	104	68	6	2	55.17	90.13	1020.09	11.79	68.37	3.84	2.05	56.8	91.33	1018.57	13.6	66	3.9	2.07	50.29	78.29	1013.34	14.87	79.86	2.39	2.11	41.67	69.33	1011.97	15.23	78.67	0	2.3	2016	4	57.51	94.64	1021.64
1502	201604	33	1	25	42468	42468	1016.4	17.9	76	0	1.3	7.4	104	68	6	2	55.17	90.13	1020.09	11.79	68.37	3.84	2.05	56.8	91.33	1018.57	13.6	66	3.9	2.07	50.29	78.29	1013.34	14.87	79.86	2.39	2.11	41.67	69.33	1011.97	15.23	78.67	0	2.3	2016	4	57.51	94.64	1021.64
1503	201604	24	1	29	42468	42468	1016.4	17.9	76	0	1.3	7.4	104	68	6	2	55.17	90.13	1020.09	11.79	68.37	3.84	2.05	56.8	91.33	1018.57	13.6	66	3.9	2.07	50.29	78.29	1013.34	14.87	79.86	2.39	2.11	41.67	69.33	1011.97	15.23	78.67	0	2.3	2016	4	57.51	94.64	1021.64
1504	201604	24	2	11	42469	42469	1013.3	18.8	66	0	1.5	4.9	94	50	2	2	56.97	92.33	1019.77	12.22	68.5	4.09	2	59.87	94.8	1017.71	14.24	67.73	3.94	2	47.14	74.71	1013.6	15.26	79.71	2.31	2.01	55.33	80.67	1012.27	16.13	84	2.47	1.87	2016	4	57.71	94.98	1021.3
1505	201604	25	1	11	42469	42469	1013.3	18.8	66	0	1.5	4.9	94	50	2	2	56.97	92.33	1019.77	12.22	68.5	4.09	2	59.87	94.8	1017.71	14.24	67.73	3.94	2	47.14	74.71	1013.6	15.26	79.71	2.31	2.01	55.33	80.67	1012.27	16.13	84	2.47	1.87	2016	4	57.71	94.98	1021.3
1506	201604	30	1	11	42469	42469	1013.3	18.8	66	0	1.5	4.9	94	50	2	2	56.97	92.33	1019.77	12.22	68.5	4.09	2	59.87	94.8	1017.71	14.24	67.73	3.94	2	47.14	74.71	1013.6	15.26	79.71	2.31	2.01	55.33	80.67	1012.27	16.13	84	2.47	1.87	2016	4	57.71	94.98	1021.3
1507	201604	31	2	11	42469	42469	1013.3	18.8	66	0	1.5	4.9	94	50	2	2	56.97	92.33	1019.77	12.22	68.5	4.09	2	59.87	94.8	1017.71	14.24	67.73	3.94	2	47.14	74.71	1013.6	15.26	79.71	2.31	2.01	55.33	80.67	1012.27	16.13	84	2.47	1.87	2016	4	57.71	94.98	1021.3
1508	201604	26	2	12	42469	42469	1013.3	18.8	66	0	1.5	4.9	94	50	2	2	56.97	92.33	1019.77	12.22	68.5	4.09	2	59.87	94.8	1017.71	14.24	67.73	3.94	2	47.14	74.71	1013.6	15.26	79.71	2.31	2.01	55.33	80.67	1012.27	16.13	84	2.47	1.87	2016	4	57.71	94.98	1021.3
1509	201604	28	2	16	42469	42469	1013.3	18.8	66	0	1.5	4.9	94	50	2	2	56.97	92.33	1019.77	12.22	68.5	4.09	2	59.87	94.8	1017.71	14.24	67.73	3.94	2	47.14	74.71	1013.6	15.26	79.71	2.31	2.01	55.33	80.67	1012.27	16.13	84	2.47	1.87	2016	4	57.71	94.98	1021.3
1510	201604	31	2	17	42469	42469	1013.3	18.8	66	0	1.5	4.9	94	50	2	2	56.97	92.33	1019.77	12.22	68.5	4.09	2	59.87	94.8	1017.71	14.24	67.73	3.94	2	47.14	74.71	1013.6	15.26	79.71	2.31	2.01	55.33	80.67	1012.27	16.13	84	2.47	1.87	2016	4	57.71	94.98	1021.3
1511	201604	23	2	18	42469	42469	1013.3	18.8	66	0	1.5	4.9	94	50	2	2	56.97	92.33	1019.77	12.22	68.5	4.09	2	59.87	94.8	1017.71	14.24	67.73	3.94	2	47.14	74.71	1013.6	15.26	79.71	2.31	2.01	55.33	80.67	1012.27	16.13	84	2.47	1.87	2016	4	57.71	94.98	1021.3
1512	201604	30	2	18	42469	42469	1013.3	18.8	66	0	1.5	4.9	94	50	2	2	56.97	92.33	1019.77	12.22	68.5	4.09	2	59.87	94.8	1017.71	14.24	67.73	3.94	2	47.14	74.71	1013.6	15.26	79.71	2.31	2.01	55.33	80.67	1012.27	16.13	84	2.47	1.87	2016	4	57.71	94.98	1021.3
1513	201604	30	1	18	42469	42469	1013.3	18.8	66	0	1.5	4.9	94	50	2	2	56.97	92.33	1019.77	12.22	68.5	4.09	2	59.87	94.8	1017.71	14.24	67.73	3.94	2	47.14	74.71	1013.6	15.26	79.71	2.31	2.01	55.33	80.67	1012.27	16.13	84	2.47	1.87	2016	4	57.71	94.98	1021.3
1514	201604	33	1	18	42469	42469	1013.3	18.8	66	0	1.5	4.9	94	50	2	2	56.97	92.33	1019.77	12.22	68.5	4.09	2	59.87	94.8	1017.71	14.24	67.73	3.94	2	47.14	74.71	1013.6	15.26	79.71	2.31	2.01	55.33	80.67	1012.27	16.13	84	2.47	1.87	2016	4	57.71	94.98	1021.3
1515	201604	23	1	20	42469	42469	1013.3	18.8	66	0	1.5	4.9	94	50	2	2	56.97	92.33	1019.77	12.22	68.5	4.09	2	59.87	94.8	1017.71	14.24	67.73	3.94	2	47.14	74.71	1013.6	15.26	79.71	2.31	2.01	55.33	80.67	1012.27	16.13	84	2.47	1.87	2016	4	57.71	94.98	1021.3
1516	201604	29	1	20	42469	42469	1013.3	18.8	66	0	1.5	4.9	94	50	2	2	56.97	92.33	1019.77	12.22	68.5	4.09	2	59.87	94.8	1017.71	14.24	67.73	3.94	2	47.14	74.71	1013.6	15.26	79.71	2.31	2.01	55.33	80.67	1012.27	16.13	84	2.47	1.87	2016	4	57.71	94.98	1021.3
1517	201604	25	2	21	42469	42469	1013.3	18.8	66	0	1.5	4.9	94	50	2	2	56.97	92.33	1019.77	12.22	68.5	4.09	2	59.87	94.8	1017.71	14.24	67.73	3.94	2	47.14	74.71	1013.6	15.26	79.71	2.31	2.01	55.33	80.67	1012.27	16.13	84	2.47	1.87	2016	4	57.71	94.98	1021.3
1518	201604	26	1	21	42469	42469	1013.3	18.8	66	0	1.5	4.9	94	50	2	2	56.97	92.33	1019.77	12.22	68.5	4.09	2	59.87	94.8	1017.71	14.24	67.73	3.94	2	47.14	74.71	1013.6	15.26	79.71	2.31	2.01	55.33	80.67	1012.27	16.13	84	2.47	1.87	2016	4	57.71	94.98	1021.3
1519	201604	28	1	21	42469	42469	1013.3	18.8	66	0	1.5	4.9	94	50	2	2	56.97	92.33	1019.77	12.22	68.5	4.09	2	59.87	94.8	1017.71	14.24	67.73	3.94	2	47.14	74.71	1013.6	15.26	79.71	2.31	2.01	55.33	80.67	1012.27	16.13	84	2.47	1.87	2016	4	57.71	94.98	1021.3
1520	201604	29	2	22	42469	42469	1013.3	18.8	66	0	1.5	4.9	94	50	2	2	56.97	92.33	1019.77	12.22	68.5	4.09	2	59.87	94.8	1017.71	14.24	67.73	3.94	2	47.14	74.71	1013.6	15.26	79.71	2.31	2.01	55.33	80.67	1012.27	16.13	84	2.47	1.87	2016	4	57.71	94.98	1021.3
1521	201604	34	1	22	42469	42469	1013.3	18.8	66	0	1.5	4.9	94	50	2	2	56.97	92.33	1019.77	12.22	68.5	4.09	2	59.87	94.8	1017.71	14.24	67.73	3.94	2	47.14	74.71	1013.6	15.26	79.71	2.31	2.01	55.33	80.67	1012.27	16.13	84	2.47	1.87	2016	4	57.71	94.98	1021.3
1522	201604	26	2	23	42469	42469	1013.3	18.8	66	0	1.5	4.9	94	50	2	2	56.97	92.33	1019.77	12.22	68.5	4.09	2	59.87	94.8	1017.71	14.24	67.73	3.94	2	47.14	74.71	1013.6	15.26	79.71	2.31	2.01	55.33	80.67	1012.27	16.13	84	2.47	1.87	2016	4	57.71	94.98	1021.3
1523	201604	25	2	29	42469	42469	1013.3	18.8	66	0	1.5	4.9	94	50	2	2	56.97	92.33	1019.77	12.22	68.5	4.09	2	59.87	94.8	1017.71	14.24	67.73	3.94	2	47.14	74.71	1013.6	15.26	79.71	2.31	2.01	55.33	80.67	1012.27	16.13	84	2.47	1.87	2016	4	57.71	94.98	1021.3
1524	201604	29	1	29	42469	42469	1013.3	18.8	66	0	1.5	4.9	94	50	2	2	56.97	92.33	1019.77	12.22	68.5	4.09	2	59.87	94.8	1017.71	14.24	67.73	3.94	2	47.14	74.71	1013.6	15.26	79.71	2.31	2.01	55.33	80.67	1012.27	16.13	84	2.47	1.87	2016	4	57.71	94.98	1021.3
1525	201604	21	1	45	42469	42469	1013.3	18.8	66	0	1.5	4.9	94	50	2	2	56.97	92.33	1019.77	12.22	68.5	4.09	2	59.87	94.8	1017.71	14.24	67.73	3.94	2	47.14	74.71	1013.6	15.26	79.71	2.31	2.01	55.33	80.67	1012.27	16.13	84	2.47	1.87	2016	4	57.71	94.98	1021.3
1526	201604	35	2	10	42470	42470	1012.3	17.4	73	0	1.3	2.5	123	68	6	2	57.9	94	1019.18	12.71	68.77	4.21	2	60.93	96.33	1016.75	14.89	69.07	3.72	1.96	44.71	74.43	1013.57	15.69	76.71	3.01	1.93	59.33	92.67	1014.03	16.97	76.33	4.1	1.43	2016	4	58.02	95.67	1020.78
1527	201604	33	2	12	42470	42470	1012.3	17.4	73	0	1.3	2.5	123	68	6	2	57.9	94	1019.18	12.71	68.77	4.21	2	60.93	96.33	1016.75	14.89	69.07	3.72	1.96	44.71	74.43	1013.57	15.69	76.71	3.01	1.93	59.33	92.67	1014.03	16.97	76.33	4.1	1.43	2016	4	58.02	95.67	1020.78
1528	201604	22	1	14	42470	42470	1012.3	17.4	73	0	1.3	2.5	123	68	6	2	57.9	94	1019.18	12.71	68.77	4.21	2	60.93	96.33	1016.75	14.89	69.07	3.72	1.96	44.71	74.43	1013.57	15.69	76.71	3.01	1.93	59.33	92.67	1014.03	16.97	76.33	4.1	1.43	2016	4	58.02	95.67	1020.78
1529	201604	26	1	14	42470	42470	1012.3	17.4	73	0	1.3	2.5	123	68	6	2	57.9	94	1019.18	12.71	68.77	4.21	2	60.93	96.33	1016.75	14.89	69.07	3.72	1.96	44.71	74.43	1013.57	15.69	76.71	3.01	1.93	59.33	92.67	1014.03	16.97	76.33	4.1	1.43	2016	4	58.02	95.67	1020.78
1530	201604	27	1	15	42470	42470	1012.3	17.4	73	0	1.3	2.5	123	68	6	2	57.9	94	1019.18	12.71	68.77	4.21	2	60.93	96.33	1016.75	14.89	69.07	3.72	1.96	44.71	74.43	1013.57	15.69	76.71	3.01	1.93	59.33	92.67	1014.03	16.97	76.33	4.1	1.43	2016	4	58.02	95.67	1020.78
1531	201604	27	1	15	42470	42470	1012.3	17.4	73	0	1.3	2.5	123	68	6	2	57.9	94	1019.18	12.71	68.77	4.21	2	60.93	96.33	1016.75	14.89	69.07	3.72	1.96	44.71	74.43	1013.57	15.69	76.71	3.01	1.93	59.33	92.67	1014.03	16.97	76.33	4.1	1.43	2016	4	58.02	95.67	1020.78
1532	201604	28	2	17	42470	42470	1012.3	17.4	73	0	1.3	2.5	123	68	6	2	57.9	94	1019.18	12.71	68.77	4.21	2	60.93	96.33	1016.75	14.89	69.07	3.72	1.96	44.71	74.43	1013.57	15.69	76.71	3.01	1.93	59.33	92.67	1014.03	16.97	76.33	4.1	1.43	2016	4	58.02	95.67	1020.78
1533	201604	24	2	20	42470	42470	1012.3	17.4	73	0	1.3	2.5	123	68	6	2	57.9	94	1019.18	12.71	68.77	4.21	2	60.93	96.33	1016.75	14.89	69.07	3.72	1.96	44.71	74.43	1013.57	15.69	76.71	3.01	1.93	59.33	92.67	1014.03	16.97	76.33	4.1	1.43	2016	4	58.02	95.67	1020.78
1534	201604	25	1	23	42470	42470	1012.3	17.4	73	0	1.3	2.5	123	68	6	2	57.9	94	1019.18	12.71	68.77	4.21	2	60.93	96.33	1016.75	14.89	69.07	3.72	1.96	44.71	74.43	1013.57	15.69	76.71	3.01	1.93	59.33	92.67	1014.03	16.97	76.33	4.1	1.43	2016	4	58.02	95.67	1020.78
1535	201604	27	1	23	42470	42470	1012.3	17.4	73	0	1.3	2.5	123	68	6	2	57.9	94	1019.18	12.71	68.77	4.21	2	60.93	96.33	1016.75	14.89	69.07	3.72	1.96	44.71	74.43	1013.57	15.69	76.71	3.01	1.93	59.33	92.67	1014.03	16.97	76.33	4.1	1.43	2016	4	58.02	95.67	1020.78
1536	201604	23	1	7	42471	42471	1016.2	15.2	73	0	2.4	7.5	90	48	3	2	58.3	94.97	1018.66	13.13	69.43	4.03	2.02	62.13	98.6	1015.85	15.38	70.93	3.31	1.93	47.57	82.71	1013.43	16.23	73.43	3.37	1.84	62	107	1014	18.03	71.67	4.93	1.37	2016	4	58.53	96.67	1020.25
1537	201604	29	1	7	42471	42471	1016.2	15.2	73	0	2.4	7.5	90	48	3	2	58.3	94.97	1018.66	13.13	69.43	4.03	2.02	62.13	98.6	1015.85	15.38	70.93	3.31	1.93	47.57	82.71	1013.43	16.23	73.43	3.37	1.84	62	107	1014	18.03	71.67	4.93	1.37	2016	4	58.53	96.67	1020.25
1538	201604	25	1	8	42471	42471	1016.2	15.2	73	0	2.4	7.5	90	48	3	2	58.3	94.97	1018.66	13.13	69.43	4.03	2.02	62.13	98.6	1015.85	15.38	70.93	3.31	1.93	47.57	82.71	1013.43	16.23	73.43	3.37	1.84	62	107	1014	18.03	71.67	4.93	1.37	2016	4	58.53	96.67	1020.25
1539	201604	28	1	9	42471	42471	1016.2	15.2	73	0	2.4	7.5	90	48	3	2	58.3	94.97	1018.66	13.13	69.43	4.03	2.02	62.13	98.6	1015.85	15.38	70.93	3.31	1.93	47.57	82.71	1013.43	16.23	73.43	3.37	1.84	62	107	1014	18.03	71.67	4.93	1.37	2016	4	58.53	96.67	1020.25
1540	201604	23	2	10	42471	42471	1016.2	15.2	73	0	2.4	7.5	90	48	3	2	58.3	94.97	1018.66	13.13	69.43	4.03	2.02	62.13	98.6	1015.85	15.38	70.93	3.31	1.93	47.57	82.71	1013.43	16.23	73.43	3.37	1.84	62	107	1014	18.03	71.67	4.93	1.37	2016	4	58.53	96.67	1020.25
1541	201604	25	1	11	42471	42471	1016.2	15.2	73	0	2.4	7.5	90	48	3	2	58.3	94.97	1018.66	13.13	69.43	4.03	2.02	62.13	98.6	1015.85	15.38	70.93	3.31	1.93	47.57	82.71	1013.43	16.23	73.43	3.37	1.84	62	107	1014	18.03	71.67	4.93	1.37	2016	4	58.53	96.67	1020.25
1542	201604	37	1	11	42471	42471	1016.2	15.2	73	0	2.4	7.5	90	48	3	2	58.3	94.97	1018.66	13.13	69.43	4.03	2.02	62.13	98.6	1015.85	15.38	70.93	3.31	1.93	47.57	82.71	1013.43	16.23	73.43	3.37	1.84	62	107	1014	18.03	71.67	4.93	1.37	2016	4	58.53	96.67	1020.25
1543	201604	30	1	13	42471	42471	1016.2	15.2	73	0	2.4	7.5	90	48	3	2	58.3	94.97	1018.66	13.13	69.43	4.03	2.02	62.13	98.6	1015.85	15.38	70.93	3.31	1.93	47.57	82.71	1013.43	16.23	73.43	3.37	1.84	62	107	1014	18.03	71.67	4.93	1.37	2016	4	58.53	96.67	1020.25
1544	201604	34	1	13	42471	42471	1016.2	15.2	73	0	2.4	7.5	90	48	3	2	58.3	94.97	1018.66	13.13	69.43	4.03	2.02	62.13	98.6	1015.85	15.38	70.93	3.31	1.93	47.57	82.71	1013.43	16.23	73.43	3.37	1.84	62	107	1014	18.03	71.67	4.93	1.37	2016	4	58.53	96.67	1020.25
1545	201604	29	2	15	42471	42471	1016.2	15.2	73	0	2.4	7.5	90	48	3	2	58.3	94.97	1018.66	13.13	69.43	4.03	2.02	62.13	98.6	1015.85	15.38	70.93	3.31	1.93	47.57	82.71	1013.43	16.23	73.43	3.37	1.84	62	107	1014	18.03	71.67	4.93	1.37	2016	4	58.53	96.67	1020.25
1546	201604	20	1	19	42471	42471	1016.2	15.2	73	0	2.4	7.5	90	48	3	2	58.3	94.97	1018.66	13.13	69.43	4.03	2.02	62.13	98.6	1015.85	15.38	70.93	3.31	1.93	47.57	82.71	1013.43	16.23	73.43	3.37	1.84	62	107	1014	18.03	71.67	4.93	1.37	2016	4	58.53	96.67	1020.25
1547	201604	25	1	23	42471	42471	1016.2	15.2	73	0	2.4	7.5	90	48	3	2	58.3	94.97	1018.66	13.13	69.43	4.03	2.02	62.13	98.6	1015.85	15.38	70.93	3.31	1.93	47.57	82.71	1013.43	16.23	73.43	3.37	1.84	62	107	1014	18.03	71.67	4.93	1.37	2016	4	58.53	96.67	1020.25
1548	201604	33	1	31	42471	42471	1016.2	15.2	73	0	2.4	7.5	90	48	3	2	58.3	94.97	1018.66	13.13	69.43	4.03	2.02	62.13	98.6	1015.85	15.38	70.93	3.31	1.93	47.57	82.71	1013.43	16.23	73.43	3.37	1.84	62	107	1014	18.03	71.67	4.93	1.37	2016	4	58.53	96.67	1020.25
1549	201604	26	1	8	42472	42472	1010.9	15.8	86	7.8	2.7	0	82	47	3	2	57.5	93.93	1018.45	13.37	70.07	4.01	1.97	58.8	94.73	1015.29	15.59	72.2	3.36	1.9	51.29	88.43	1013.44	16.43	74.86	3.19	1.91	55.33	102.33	1013.93	17.13	70.67	4.97	1.73	2016	4	57.98	95.91	1019.98
1550	201604	26	2	9	42472	42472	1010.9	15.8	86	7.8	2.7	0	82	47	3	2	57.5	93.93	1018.45	13.37	70.07	4.01	1.97	58.8	94.73	1015.29	15.59	72.2	3.36	1.9	51.29	88.43	1013.44	16.43	74.86	3.19	1.91	55.33	102.33	1013.93	17.13	70.67	4.97	1.73	2016	4	57.98	95.91	1019.98
1551	201604	29	1	9	42472	42472	1010.9	15.8	86	7.8	2.7	0	82	47	3	2	57.5	93.93	1018.45	13.37	70.07	4.01	1.97	58.8	94.73	1015.29	15.59	72.2	3.36	1.9	51.29	88.43	1013.44	16.43	74.86	3.19	1.91	55.33	102.33	1013.93	17.13	70.67	4.97	1.73	2016	4	57.98	95.91	1019.98
1552	201604	27	1	10	42472	42472	1010.9	15.8	86	7.8	2.7	0	82	47	3	2	57.5	93.93	1018.45	13.37	70.07	4.01	1.97	58.8	94.73	1015.29	15.59	72.2	3.36	1.9	51.29	88.43	1013.44	16.43	74.86	3.19	1.91	55.33	102.33	1013.93	17.13	70.67	4.97	1.73	2016	4	57.98	95.91	1019.98
1553	201604	28	1	12	42472	42472	1010.9	15.8	86	7.8	2.7	0	82	47	3	2	57.5	93.93	1018.45	13.37	70.07	4.01	1.97	58.8	94.73	1015.29	15.59	72.2	3.36	1.9	51.29	88.43	1013.44	16.43	74.86	3.19	1.91	55.33	102.33	1013.93	17.13	70.67	4.97	1.73	2016	4	57.98	95.91	1019.98
1554	201604	24	1	13	42472	42472	1010.9	15.8	86	7.8	2.7	0	82	47	3	2	57.5	93.93	1018.45	13.37	70.07	4.01	1.97	58.8	94.73	1015.29	15.59	72.2	3.36	1.9	51.29	88.43	1013.44	16.43	74.86	3.19	1.91	55.33	102.33	1013.93	17.13	70.67	4.97	1.73	2016	4	57.98	95.91	1019.98
1555	201604	28	1	13	42472	42472	1010.9	15.8	86	7.8	2.7	0	82	47	3	2	57.5	93.93	1018.45	13.37	70.07	4.01	1.97	58.8	94.73	1015.29	15.59	72.2	3.36	1.9	51.29	88.43	1013.44	16.43	74.86	3.19	1.91	55.33	102.33	1013.93	17.13	70.67	4.97	1.73	2016	4	57.98	95.91	1019.98
1556	201604	32	2	14	42472	42472	1010.9	15.8	86	7.8	2.7	0	82	47	3	2	57.5	93.93	1018.45	13.37	70.07	4.01	1.97	58.8	94.73	1015.29	15.59	72.2	3.36	1.9	51.29	88.43	1013.44	16.43	74.86	3.19	1.91	55.33	102.33	1013.93	17.13	70.67	4.97	1.73	2016	4	57.98	95.91	1019.98
1557	201604	34	1	14	42472	42472	1010.9	15.8	86	7.8	2.7	0	82	47	3	2	57.5	93.93	1018.45	13.37	70.07	4.01	1.97	58.8	94.73	1015.29	15.59	72.2	3.36	1.9	51.29	88.43	1013.44	16.43	74.86	3.19	1.91	55.33	102.33	1013.93	17.13	70.67	4.97	1.73	2016	4	57.98	95.91	1019.98
1558	201604	25	1	15	42472	42472	1010.9	15.8	86	7.8	2.7	0	82	47	3	2	57.5	93.93	1018.45	13.37	70.07	4.01	1.97	58.8	94.73	1015.29	15.59	72.2	3.36	1.9	51.29	88.43	1013.44	16.43	74.86	3.19	1.91	55.33	102.33	1013.93	17.13	70.67	4.97	1.73	2016	4	57.98	95.91	1019.98
1559	201604	32	2	15	42472	42472	1010.9	15.8	86	7.8	2.7	0	82	47	3	2	57.5	93.93	1018.45	13.37	70.07	4.01	1.97	58.8	94.73	1015.29	15.59	72.2	3.36	1.9	51.29	88.43	1013.44	16.43	74.86	3.19	1.91	55.33	102.33	1013.93	17.13	70.67	4.97	1.73	2016	4	57.98	95.91	1019.98
1560	201604	34	1	16	42472	42472	1010.9	15.8	86	7.8	2.7	0	82	47	3	2	57.5	93.93	1018.45	13.37	70.07	4.01	1.97	58.8	94.73	1015.29	15.59	72.2	3.36	1.9	51.29	88.43	1013.44	16.43	74.86	3.19	1.91	55.33	102.33	1013.93	17.13	70.67	4.97	1.73	2016	4	57.98	95.91	1019.98
1561	201604	25	1	17	42472	42472	1010.9	15.8	86	7.8	2.7	0	82	47	3	2	57.5	93.93	1018.45	13.37	70.07	4.01	1.97	58.8	94.73	1015.29	15.59	72.2	3.36	1.9	51.29	88.43	1013.44	16.43	74.86	3.19	1.91	55.33	102.33	1013.93	17.13	70.67	4.97	1.73	2016	4	57.98	95.91	1019.98
1562	201604	23	1	19	42472	42472	1010.9	15.8	86	7.8	2.7	0	82	47	3	2	57.5	93.93	1018.45	13.37	70.07	4.01	1.97	58.8	94.73	1015.29	15.59	72.2	3.36	1.9	51.29	88.43	1013.44	16.43	74.86	3.19	1.91	55.33	102.33	1013.93	17.13	70.67	4.97	1.73	2016	4	57.98	95.91	1019.98
1563	201604	36	1	19	42472	42472	1010.9	15.8	86	7.8	2.7	0	82	47	3	2	57.5	93.93	1018.45	13.37	70.07	4.01	1.97	58.8	94.73	1015.29	15.59	72.2	3.36	1.9	51.29	88.43	1013.44	16.43	74.86	3.19	1.91	55.33	102.33	1013.93	17.13	70.67	4.97	1.73	2016	4	57.98	95.91	1019.98
1564	201604	23	1	21	42472	42472	1010.9	15.8	86	7.8	2.7	0	82	47	3	2	57.5	93.93	1018.45	13.37	70.07	4.01	1.97	58.8	94.73	1015.29	15.59	72.2	3.36	1.9	51.29	88.43	1013.44	16.43	74.86	3.19	1.91	55.33	102.33	1013.93	17.13	70.67	4.97	1.73	2016	4	57.98	95.91	1019.98
1565	201604	26	1	22	42472	42472	1010.9	15.8	86	7.8	2.7	0	82	47	3	2	57.5	93.93	1018.45	13.37	70.07	4.01	1.97	58.8	94.73	1015.29	15.59	72.2	3.36	1.9	51.29	88.43	1013.44	16.43	74.86	3.19	1.91	55.33	102.33	1013.93	17.13	70.67	4.97	1.73	2016	4	57.98	95.91	1019.98
1566	201604	39	1	23	42472	42472	1010.9	15.8	86	7.8	2.7	0	82	47	3	2	57.5	93.93	1018.45	13.37	70.07	4.01	1.97	58.8	94.73	1015.29	15.59	72.2	3.36	1.9	51.29	88.43	1013.44	16.43	74.86	3.19	1.91	55.33	102.33	1013.93	17.13	70.67	4.97	1.73	2016	4	57.98	95.91	1019.98
1567	201604	28	1	24	42472	42472	1010.9	15.8	86	7.8	2.7	0	82	47	3	2	57.5	93.93	1018.45	13.37	70.07	4.01	1.97	58.8	94.73	1015.29	15.59	72.2	3.36	1.9	51.29	88.43	1013.44	16.43	74.86	3.19	1.91	55.33	102.33	1013.93	17.13	70.67	4.97	1.73	2016	4	57.98	95.91	1019.98
1568	201604	27	1	26	42472	42472	1010.9	15.8	86	7.8	2.7	0	82	47	3	2	57.5	93.93	1018.45	13.37	70.07	4.01	1.97	58.8	94.73	1015.29	15.59	72.2	3.36	1.9	51.29	88.43	1013.44	16.43	74.86	3.19	1.91	55.33	102.33	1013.93	17.13	70.67	4.97	1.73	2016	4	57.98	95.91	1019.98
1569	201604	26	1	29	42472	42472	1010.9	15.8	86	7.8	2.7	0	82	47	3	2	57.5	93.93	1018.45	13.37	70.07	4.01	1.97	58.8	94.73	1015.29	15.59	72.2	3.36	1.9	51.29	88.43	1013.44	16.43	74.86	3.19	1.91	55.33	102.33	1013.93	17.13	70.67	4.97	1.73	2016	4	57.98	95.91	1019.98
1570	201604	21	2	7	42473	42473	1006.6	19.3	81	0	0.8	6.9	149	89	6	3	56.8	93.37	1018.14	13.6	70.2	4.01	1.98	56.2	90.87	1014.49	15.7	74.93	2.7	1.93	54.14	90.14	1012.79	16.51	78.57	3.19	1.93	54.33	98.33	1013.13	16.13	77.33	3.33	2.13	2016	4	57.53	94.84	1019.69
1571	201604	33	1	9	42473	42473	1006.6	19.3	81	0	0.8	6.9	149	89	6	3	56.8	93.37	1018.14	13.6	70.2	4.01	1.98	56.2	90.87	1014.49	15.7	74.93	2.7	1.93	54.14	90.14	1012.79	16.51	78.57	3.19	1.93	54.33	98.33	1013.13	16.13	77.33	3.33	2.13	2016	4	57.53	94.84	1019.69
1572	201604	27	2	10	42473	42473	1006.6	19.3	81	0	0.8	6.9	149	89	6	3	56.8	93.37	1018.14	13.6	70.2	4.01	1.98	56.2	90.87	1014.49	15.7	74.93	2.7	1.93	54.14	90.14	1012.79	16.51	78.57	3.19	1.93	54.33	98.33	1013.13	16.13	77.33	3.33	2.13	2016	4	57.53	94.84	1019.69
1573	201604	22	1	11	42473	42473	1006.6	19.3	81	0	0.8	6.9	149	89	6	3	56.8	93.37	1018.14	13.6	70.2	4.01	1.98	56.2	90.87	1014.49	15.7	74.93	2.7	1.93	54.14	90.14	1012.79	16.51	78.57	3.19	1.93	54.33	98.33	1013.13	16.13	77.33	3.33	2.13	2016	4	57.53	94.84	1019.69
1574	201604	30	2	11	42473	42473	1006.6	19.3	81	0	0.8	6.9	149	89	6	3	56.8	93.37	1018.14	13.6	70.2	4.01	1.98	56.2	90.87	1014.49	15.7	74.93	2.7	1.93	54.14	90.14	1012.79	16.51	78.57	3.19	1.93	54.33	98.33	1013.13	16.13	77.33	3.33	2.13	2016	4	57.53	94.84	1019.69
1575	201604	34	2	12	42473	42473	1006.6	19.3	81	0	0.8	6.9	149	89	6	3	56.8	93.37	1018.14	13.6	70.2	4.01	1.98	56.2	90.87	1014.49	15.7	74.93	2.7	1.93	54.14	90.14	1012.79	16.51	78.57	3.19	1.93	54.33	98.33	1013.13	16.13	77.33	3.33	2.13	2016	4	57.53	94.84	1019.69
1576	201604	29	1	14	42473	42473	1006.6	19.3	81	0	0.8	6.9	149	89	6	3	56.8	93.37	1018.14	13.6	70.2	4.01	1.98	56.2	90.87	1014.49	15.7	74.93	2.7	1.93	54.14	90.14	1012.79	16.51	78.57	3.19	1.93	54.33	98.33	1013.13	16.13	77.33	3.33	2.13	2016	4	57.53	94.84	1019.69
1577	201604	32	1	14	42473	42473	1006.6	19.3	81	0	0.8	6.9	149	89	6	3	56.8	93.37	1018.14	13.6	70.2	4.01	1.98	56.2	90.87	1014.49	15.7	74.93	2.7	1.93	54.14	90.14	1012.79	16.51	78.57	3.19	1.93	54.33	98.33	1013.13	16.13	77.33	3.33	2.13	2016	4	57.53	94.84	1019.69
1578	201604	26	1	15	42473	42473	1006.6	19.3	81	0	0.8	6.9	149	89	6	3	56.8	93.37	1018.14	13.6	70.2	4.01	1.98	56.2	90.87	1014.49	15.7	74.93	2.7	1.93	54.14	90.14	1012.79	16.51	78.57	3.19	1.93	54.33	98.33	1013.13	16.13	77.33	3.33	2.13	2016	4	57.53	94.84	1019.69
1579	201604	22	1	16	42473	42473	1006.6	19.3	81	0	0.8	6.9	149	89	6	3	56.8	93.37	1018.14	13.6	70.2	4.01	1.98	56.2	90.87	1014.49	15.7	74.93	2.7	1.93	54.14	90.14	1012.79	16.51	78.57	3.19	1.93	54.33	98.33	1013.13	16.13	77.33	3.33	2.13	2016	4	57.53	94.84	1019.69
1580	201604	31	1	16	42473	42473	1006.6	19.3	81	0	0.8	6.9	149	89	6	3	56.8	93.37	1018.14	13.6	70.2	4.01	1.98	56.2	90.87	1014.49	15.7	74.93	2.7	1.93	54.14	90.14	1012.79	16.51	78.57	3.19	1.93	54.33	98.33	1013.13	16.13	77.33	3.33	2.13	2016	4	57.53	94.84	1019.69
1581	201604	25	1	18	42473	42473	1006.6	19.3	81	0	0.8	6.9	149	89	6	3	56.8	93.37	1018.14	13.6	70.2	4.01	1.98	56.2	90.87	1014.49	15.7	74.93	2.7	1.93	54.14	90.14	1012.79	16.51	78.57	3.19	1.93	54.33	98.33	1013.13	16.13	77.33	3.33	2.13	2016	4	57.53	94.84	1019.69
1582	201604	28	1	18	42473	42473	1006.6	19.3	81	0	0.8	6.9	149	89	6	3	56.8	93.37	1018.14	13.6	70.2	4.01	1.98	56.2	90.87	1014.49	15.7	74.93	2.7	1.93	54.14	90.14	1012.79	16.51	78.57	3.19	1.93	54.33	98.33	1013.13	16.13	77.33	3.33	2.13	2016	4	57.53	94.84	1019.69
1583	201604	26	1	19	42473	42473	1006.6	19.3	81	0	0.8	6.9	149	89	6	3	56.8	93.37	1018.14	13.6	70.2	4.01	1.98	56.2	90.87	1014.49	15.7	74.93	2.7	1.93	54.14	90.14	1012.79	16.51	78.57	3.19	1.93	54.33	98.33	1013.13	16.13	77.33	3.33	2.13	2016	4	57.53	94.84	1019.69
1584	201604	36	1	20	42473	42473	1006.6	19.3	81	0	0.8	6.9	149	89	6	3	56.8	93.37	1018.14	13.6	70.2	4.01	1.98	56.2	90.87	1014.49	15.7	74.93	2.7	1.93	54.14	90.14	1012.79	16.51	78.57	3.19	1.93	54.33	98.33	1013.13	16.13	77.33	3.33	2.13	2016	4	57.53	94.84	1019.69
1585	201604	23	2	21	42473	42473	1006.6	19.3	81	0	0.8	6.9	149	89	6	3	56.8	93.37	1018.14	13.6	70.2	4.01	1.98	56.2	90.87	1014.49	15.7	74.93	2.7	1.93	54.14	90.14	1012.79	16.51	78.57	3.19	1.93	54.33	98.33	1013.13	16.13	77.33	3.33	2.13	2016	4	57.53	94.84	1019.69
1586	201604	26	1	23	42473	42473	1006.6	19.3	81	0	0.8	6.9	149	89	6	3	56.8	93.37	1018.14	13.6	70.2	4.01	1.98	56.2	90.87	1014.49	15.7	74.93	2.7	1.93	54.14	90.14	1012.79	16.51	78.57	3.19	1.93	54.33	98.33	1013.13	16.13	77.33	3.33	2.13	2016	4	57.53	94.84	1019.69
1587	201604	27	1	23	42473	42473	1006.6	19.3	81	0	0.8	6.9	149	89	6	3	56.8	93.37	1018.14	13.6	70.2	4.01	1.98	56.2	90.87	1014.49	15.7	74.93	2.7	1.93	54.14	90.14	1012.79	16.51	78.57	3.19	1.93	54.33	98.33	1013.13	16.13	77.33	3.33	2.13	2016	4	57.53	94.84	1019.69
1588	201604	36	2	25	42473	42473	1006.6	19.3	81	0	0.8	6.9	149	89	6	3	56.8	93.37	1018.14	13.6	70.2	4.01	1.98	56.2	90.87	1014.49	15.7	74.93	2.7	1.93	54.14	90.14	1012.79	16.51	78.57	3.19	1.93	54.33	98.33	1013.13	16.13	77.33	3.33	2.13	2016	4	57.53	94.84	1019.69
[truncated: 26,180 more rows]
[truncated: 25 more columns]
